# Supplementary material for: The constancy of gene conservation across divergent bacterial orders
Source: BMC Res Notes. 2009 Jan 7;2:2. doi: 10.1186/1756-0500-2-2 (PMC2633337; doi:10.1186/1756-0500-2-2)
Supplement: Additional file 4 — Full amino acid alignment used to construct phylogeny. This Phylip format file shows the full amino acid alignment used to construct the distance based phylogeny. The taxa names are abbreviated; the full names of each taxon are listed in Additional file 2. [file 1756-0500-2-2-S4.phy]

 452 18666
Archaeo019   ---------- ---------- ---------- ---------- ---------- ---------- 
Methano216   ---------- ---------- ---------- ---------- ---------- ---------- 
Sulfolo399   ---------- ---------- ---------- ---------- ---------- ---------- 
Nanoarc248   ---------- ---------- ---------- ---------- ---------- ---------- 
Acidoba001   MAKI-IGIDL GTTNSVVAVM E-GGEPKVIP NEEGGRTTPS VVGF-TKTG- ERLVGQVAKR 
Acidoth002   MARA-VGIDL GTTNSVIAVL E-GGEPTVIP NAEGSRTTPS VVAF-AKNG- EVLVGEVAKR 
Acidovo003   MGKI-IGIDL GTTNSCVAIM E-GNNTRVIE NSEGARTTPS IIAY-QEDG- EILVGASAKR 
Acidovo004   MGKI-IGIDL GTTNSCVAIM E-GNTTRVIE NSEGARTTPS IIAY-QEDG- EILVGASAKR 
Acineto005   ---------- ---------- ---------- ---------- ---------- ---MGQSAKR 
Acineto006   MAKI-IGIDL GTTNSCVAVL E-GDKVKVIE NAEGTRTTPS IVAY-K-DS- EILVGQSAKR 
Actinob007   MGKI-IGIDL GTTNSCVAVM D-GDKARVIE NAEGARTTPS IIAY-T-DN- ETLVGQPAKR 
Aeromon008   MGKI-IGIDL GTTNSCVAIL D-GDHARVIE NAEGDRTTPS IIAY-ADDG- EILVGQPAKR 
Aeromon009   MGKI-IGIDL GTTNSCVAIL D-GDTARVIE NAEGDRTTPS IIAY-ADDG- EILVGQPAKR 
Agrobac010   MAKV-IGIDL GTTNSCVAVM D-GKDTKVIE NAEGARTTPS MVAF-SDDG- ERLVGQPAKR 
Agrobac011   MAKV-IGIDL GTTNSCVAVM D-GKDTKVIE NAEGARTTPS MVAF-SDDG- ERLVGQPAKR 
Alcaniv012   MGKI-IGIDL GTTNSCVAVL E-GDKAKVIE NAEGARTTPS IIAY-TDDK- ETLVGQAAKR 
Alkalil013   MSKI-IGIDL GTTNSCVAVM D-GGSTRVIE NSEGDRTTPS VVAF-AEDG- EVLTGAPAKR 
Anabaen014   MAKV-VGIDL GTTNSCVAVM E-GGKPTVIA NAEGFRTTPS VVAF-AKNG- DTLVGQIAKR 
Anaerom015   MSKV-IGIDL GTTNSCVSVM E-GGEVVVIP NSEGSRTTPS MVAF-TEGG- ERLVGQIAKR 
Anaplas016   AERI-IGIDL GTTNSCVAVM E-AGTAKVIE NSEGSRTTPS VVAF-TEN-- ERLVGELAKR 
Anaplas017   AERI-IGIDL GTTNSCVAVM E-AGTAKVIE NSEGSRTTPS VVAF-TDN-- ERLVGELAKR 
Aquifex018   KEKI-IGIDL GTTNSVVSVM M-GDEAVVIQ NQEGSRLTPS VVSW-TKEK- EILVGEPAKR 
Arthrob020   MSRA-VGIDL GTTNSVVSVL E-GGEPTVIA NAEGGRTTPS VVAF-SKSG- EVLVGEIAKR 
Arthrob021   MGKA-VGIDL GTTNSVIAVW E-GGEARVIP NAEGARTTPS VVAY-TDSG- ERLVGQLARR 
Aster_y022   TNKI-IGIDL GTTNSCVAVM E-GGEAKVIP NAEGGRTTPS VVSF--KGD- EIMLGEIAKR 
Azoarcu023   MGKI-IGIDL GTTNSCVSVM E-GGKPKVIE NSEGARTTPS VVAY-AEDG- EILVGAPAKR 
Azoarcu024   MGKI-IGIDL GTTNSCVAVM E-GGKPKVIE NSEGARTTPS VVAY-AEDG- EILTGAPAKR 
Bacillu025   MSKI-IGIDL GTTNSCVAVM E-GGEPKVIP NPEGNRTTPS VVAF--KNE- ERQVGEVAKR 
Bacillu026   MSKI-IGIDL GTTNSCVAVM E-GGEPKVIP NPEGNRTTPS VVAF--KNE- ERQVGEVAKR 
Bacillu027   MSKI-IGIDL GTTNSCVAVM E-GGEPKVIP NPEGNRTTPS VVAF--KNE- ERQVGEVAKR 
Bacillu028   MSKI-IGIDL GTTNSCVAVM E-GGEPKVIP NPEGNRTTPS VVAF--KNE- ERQVGEVAKR 
Bacillu029   MSKI-IGIDL GTTNSCVAVM E-GGEPKVIP NPEGNRTTPS VVAF--KNE- ERQVGEVAKR 
Bacillu030   MSKI-IGIDL GTTNSCVAVM E-GGEPKVIP NPEGNRTTPS VVAF--KNE- ERQVGEVAKR 
Bacillu031   MSKI-IGIDL GTTNSCVAVM E-GGEATVIP NPEGNRTTPS VVAF--KDG- ERLVGEVAKR 
Bacillu032   MSKI-IGIDL GTTNSCVAVM E-GGEATVIP NPEGNRTTPS VVAF--KDG- ERQVGEVAKR 
Bacillu033   MSKV-IGIDL GTTNSCVAVL E-GGEPKVIP NPEGARTTPS VVAF--KNG- ERQVGEVAKR 
Bacillu034   MSKV-IGIDL GTTNSCVAVL E-GGEPKVIP NPEGARTTPS VVAF--KNG- ERQVGEVAKR 
Bacillu035   MSKV-IGIDL GTTNSCVAVL E-GGEPKVIA NAEGNRTTPS VVAF--KNG- ERQVGEVAKR 
Bacillu036   MSKI-IGIDL GTTNSCVAVM E-GGEPKVIP NPEGNRTTPS VVAF--KNE- ERQVGEVAKR 
Bacillu037   MSKI-IGIDL GTTNSCVAVM E-GGEPKVIP NPEGNRTTPS VVAF--KNE- ERQVGEVAKR 
Bactero038   MGKI-IGIDL GTTNSCVSVF E-GNEPVVIA NSEGKRTTPS IVAF-VDGG- ERKVGDPAKR 
Bactero039   MGKI-IGIDL GTTNSCVSVF E-GNEPVVIA NSEGKRTTPS IVAF-VDGG- ERKVGDPAKR 
Bactero040   MGKI-IGIDL GTTNSCVAVF E-GNEPVVIA NSEGKRTTPS VVAF-VDGG- ERKVGDPAKR 
Bartone041   MAKV-IGIDL GTTNSCVAVM D-GKNAKVIE NSEGARTTPS VVAF-TDSG- ERLVGQPAKR 
Bartone042   MAKV-IGIDL GTTNSCVAVM D-GKNAKVIE NSEGARTTPS VVAF-TDGG- ERLVGQPAKR 
Bartone043   MAKV-IGIDL GTTNSCVAVM D-GKNAKVIE NSEGARTTPS VVAF-TDGG- ERLVGQPAKR 
Baumann044   MGKI-IGIDL GTTNSCIAIV E-GTKTRVLE NSEGDRTTPS IVAY-TQDG- EILVGQPAKR 
Bdellov045   MGKI-IGIDL GTTNSCVAIM E-GGEPKVLV NEEGARTTPS VVAY-TKDG- DRLVGQIAKR 
Bifidob046   MGRA-VGIDL GTTNSCIATL E-GGQPTVIV NAEGARTTPS VVAF-SKSG- EILVGEVAKR 
Bifidob047   MARA-VGIDL GTTNSCIATL E-GGEPTVIV NAEGARTTPS VVAF-SKSG- EILVGEVAKR 
Bordete048   MSKI-IGIDL GTTNSCVAVL D-GGQVKIIE NAEGARTTPS IVAY-MDDG- ETLVGAPAKR 
Bordete049   MSKI-IGIDL GTTNSCVAVL D-GGQVKIIE NAEGARTTPS IVAY-MDDG- ETLVGAPAKR 
Bordete050   MSKI-IGIDL GTTNSCVAVL D-GGQVKIIE NAEGARTTPS IVAY-MDDG- ETLVGAPAKR 
Borreli051   MGKI-IGIDL GTTNSCVAIM E-HGKPVVIQ NSEGGRTTPS IVAY-TNKG- ERLVGQVAKN 
Borreli052   MGKI-IGIDL GTTNSCVAIM E-HGKPVVIQ NSEGGRTTPS IVAY-TNKG- ERLVGQVAKN 
Borreli053   MGKI-IGIDL GTTNSCVAIM E-HGKPVVIQ NSEGGRTTPS IVAY-TNKG- ERLVGQVAKN 
Bradyrh054   MGKV-IGIDL GTTNSCVAVM D-GKNAKVIE NSEGMRTTPS IVAV-TDDG- ERLVGQPAKR 
Brucell055   MAKV-IGIDL GTTNSCVAVM D-GKNAKVIE NAEGARTTPS IIAF-TDGD- ERLAGQPAKR 
Brucell056   MAKV-IGIDM GTTNSCVAVM D-GKNAKVIE NAEGARTTPS IIAF-TDGD- ERLAGQPAKR 
Brucell057   MAKV-IGIDL GTTNSCVAVM D-GKNAKVIE NAEGARTTPS IIAF-TDGD- ERLAGQPAKR 
Brucell058   MAKV-IGIDL GTTNSCVAVM D-GKNAKVIE NAEGARTTPS IIAF-TDGD- ERLAGQPAKR 
Buchner059   MSKI-IGIDL GTTNSCIAIM D-GNKARVLE NSEGDRTTPS IIAY-TNDN- EILIGKPAKR 
Buchner060   MGKI-IGIDL GTTNSCVAVM D-NNKAKVLE NSEGERTTPS IIAY-TENN- EILVGQPAKR 
Buchner061   MGKI-IGIDL GTTNSCVAIM D-GNKPRVLE NSEGDRTTPS IIAY-TEKG- EVLVGQPAKR 
Buchner062   MGKI-IGIDL GTTNSCVAIM D-GNKPRVLE NAEGDRTTPS IIAY-TQEG- EVLVGQPAKR 
Burkhol063   MGKI-IGIDL GTTNSCVAIM E-GNQVKVIE NSEGTRTTPS IIAY-MDDN- EVLVGAPAKR 
Burkhol064   MGKI-IGIDL GTTNSCVAIM E-GNQVKVIE NSEGTRTTPS IIAY-MDDN- EVLVGAPAKR 
Burkhol065   MGKI-IGIDL GTTNSCVAIM E-GNQVKVIE NSEGTRTTPS IIAY-MDDN- EVLVGAPAKR 
Burkhol066   MGKI-IGIDL GTTNSCVAIM E-GNQVKVIE NSEGTRTTPS IIAY-MDDN- EVLVGAPAKR 
Burkhol067   MGKI-IGIDL GTTNSCVAIM E-GNQVKVIE NSEGARTTPS IIAY-MDDN- EVLVGAPAKR 
Burkhol068   MGKI-IGIDL GTTNSCVAIM E-GNQVKVIE NSEGARTTPS IIAY-MDDN- EVLVGAPAKR 
Burkhol069   MGKI-IGIDL GTTNSCVAIM E-GNQVKVIE NSEGARTTPS IIAY-MDDN- EVLVGAPAKR 
Burkhol070   MGKI-IGIDL GTTNSCVAIM E-GNQVKVIE NSEGARTTPS IIAY-MDDN- EVLVGAPAKR 
Burkhol071   MGKI-IGIDL GTTNSCVAIM E-GNQVKVIE NSEGARTTPS IIAY-MDDN- EVLVGAPAKR 
Burkhol072   MGKI-IGIDL GTTNSCVAIM E-GNQVKVIE NSEGARTTPS IIAY-MDDN- EVLVGAPAKR 
Burkhol073   MGKI-IGIDL GTTNSCVAIM E-GNQVKVIE NSEGARTTPS IIAY-MDDN- EVLVGAPAKR 
Burkhol074   MGKI-IGIDL GTTNSCVAIM E-GNQVKVIE NSEGARTTPS IIAY-MDDN- EVLVGAPAKR 
Burkhol075   MGKI-IGIDL GTTNSCVAIM E-GNQVKVIE NSEGARTTPS IIAY-MDDN- EVLVGAPAKR 
Burkhol076   MGKI-IGIDL GTTNSCVAIM E-GNQVKVIE NSEGARTTPS IIAY-MDDN- EVLVGAPAKR 
Burkhol077   MGKI-IGIDL GTTNSCVAIM E-GNSVKVIE NSEGARTTPS IIAY-MEDG- EILVGAPAKR 
Campylo078   MSKV-IGIDL GTTNSCVSIY E-RGESKVIP NKEGKNTTPS VVAF-TDKG- EILVGDTAKR 
Campylo079   MSKV-IGIDL GTTNSCVAVY E-RGESKVIP NKEGKNTTPS VVAF-TDKG- EVLVGDSAKR 
Campylo080   MSKV-IGIDL GTTNSCVAVY E-RGESKVIP NKEGKNTTPS VVAF-TDKG- EVLVGDSAKR 
Campylo081   MSKV-IGIDL GTTNSCVAVY E-RGESKVIP NKEGKNTTPS VVAF-TDKG- EVLVGDSAKR 
Candida082   MGKI-IGVDL GTTNSCVAII E-SNKPRVLE NSEGDRTTPS VVAY-TQDG- EILVGQPAKR 
Candida083   MGKI-IGIDL GTTNSCVAII E-GNKPRVLE NSEGDRTTPS IIAY-TQDG- EILVGQPAKR 
Candida084   MSKI-IGIDL GTTNSCVSIM E-GSQPKVLE NAEGARTTPS VVAF-TEDG- EKLVGQPAKR 
Candida085   MSRI-IGIDL GTTNSCVAIM D-GGNVKIIE NSEGDRTTPS IIAY-PKDSE EVLVGQPAKR 
Carboxy086   MGRI-VGIDL GTTNSCIAVM E-GGEVIVIP NAEGGRTTPS VVAF-GKNG- ERIVGQVAKR 
Cauloba087   MSKI-IGIDL GTTNSCVAIM D-GKTPKVIE NAEGARTTPS VVAF-LEDG- ERLIGQPAKR 
Chlamyd088   SNKI-IGIDL GTTNSCVSVM E-GGQPKVIA SSEGTRTTPS IVAF--KGS- ETLVGIPAKR 
Chlamyd089   SNKI-IGIDL GTTNSCVSVM E-GGQPKVIA SSEGTRTTPS IVAF--KGG- ETLVGIPAKR 
Chlamyd090   SNKI-IGIDL GTTNSCVSVM E-GGQPKVIA SSEGTRTTPS IVAF--KGG- ETLVGIPAKR 
Chlamyd091   SSKI-IGIDL GTTNSCVSVM E-GGQAKVIV SSEGTRTTPS IVAF--KGN- ETLVGIPAKR 
Chlamyd092   SSKI-IGIDL GTTNSCVSVM E-GGQAKVIT SSEGTRTTPS IVAF--KGN- ETLVGIPAKR 
Chlamyd093   SSKI-IGIDL GTTNSCVSVM E-GGQAKVIT SSEGTRTTPS IVAF--KGS- ETLVGIPAKR 
Chlamyd094   SSKI-IGIDL GTTNSCVSVM E-GGQAKVIT SSEGTRTTPS IVAF--KGN- EKLVGIPAKR 
Chlamyd095   SSKI-IGIDL GTTNSCVSVM E-GGQAKVIT SSEGTRTTPS IVAF--KGN- EKLVGIPAKR 
Chlamyd096   SSKI-IGIDL GTTNSCVSVM E-GGQAKVIT SSEGTRTTPS IVAF--KGN- EKLVGIPAKR 
Chlamyd097   SSKI-IGIDL GTTNSCVSVM E-GGQAKVIT SSEGTRTTPS IVAF--KGN- EKLVGIPAKR 
Chlorob098   MGKI-IGIDL GTTNSCVAVM Q-GSQPTVIE NSEGNRTTPS VVGF-TKTG- DRLVGQAAKR 
Chlorob099   MGKI-IGIDL GTTNSCVAVM Q-GTQPTVIE NSEGNRTTPS MVAF-TKSG- DRLVGQAAKR 
Chlorob100   MGKI-IGIDL GTTNSCVAVM Q-GTQPTVIE NSEGSRTTPS MVAF-TKTG- ERLVGQAAKR 
Chromob101   MGKI-IGIDL GTTNSCVAVV E-GGNPKVIE NAEGNRTTPS IIAY-VEDG- EILVGAPAKR 
Chromoh102   MGRI-IGIDL GTTNSCVAIL D-GGNAKVIE NAEGARTTPS IIAY-TDDG- ETLVGQAAKR 
Clostri103   MSKV-IGIDL GTTNSCVAVM E-GGDPAVIA NSEGARTTPS VVSF-QKNG- ERLVGQVAKR 
Clostri104   MGKI-IGIDL GTTNSCVAVL E-GGEAQIIA NSEGMRTTPS VVAF-TKDG- ERIVGEPAKR 
Clostri105   MGKI-IGIDL GTTNSCVSVM E-GGNPVVIP NAEGSRTTPS VVAF-KEDG- ERLVGQVAKR 
Clostri106   MSKI-IGIDL GTTNSCVAVM E-GGEPVVIT NSEGARTTPS VVSF-QANG- ERLVGQVAKR 
Clostri107   MSKI-IGIDL GTTNSCVAVM E-GGEPVVIT NSEGARTTPS VVSF-QANG- ERLVGQVAKR 
Clostri108   MSKI-IGIDL GTTNSCVAVM E-GGEPVVIT NSEGARTTPS VVSF-QANG- ERLVGQVAKR 
Clostri109   MAKV-IGIDL GTTNSCVSVM E-GGNPVVIT NSEGARTTPS VVSF-QDNG- ERLVGQIAKR 
Clostri110   MGKV-IGIDL GTTNSCVAVM E-GGEPVVIP NSEGSRTTPS VVAF-TKNN- ERLVGQVAKR 
Colwell111   MGKI-IGIDL GTTNSCVAVL D-GDSVRVIE NAEGDRTTPS IIGY-TAEG- ETLVGQPAKR 
Coryneb112   MGRA-VGIDL GTTNSVVSVL E-GGEPQVIA NSEGSRTTPS VVAF-AKNG- EVLVGQSAKN 
Coryneb113   MGRA-VGIDL GTTNSVVSVL E-GGEPVVIA NSEGSRTTPS VVAF-AKNG- EVLVGQSAKN 
Coryneb114   MGRA-VGIDL GTTNSVVSVL E-GGEPVVIA NAEGSRTTPS VVAF-AKNG- EVLVGQSAKN 
Coryneb115   MGRA-VGIDL GTTNSVVSVL E-GGEPVVIA NAEGSRTTPS VVAF-AKNG- EVLVGQSAKN 
Coryneb116   MGRA-VGIDL GTTNSVVSVL E-GGEPVVIA NAEGSRTTPS VVAF-AKNG- EVLVGQSAKN 
Coryneb117   MGRA-VGIDL GTTNSVVSVL E-GGEAKVIA NSEGSRTTPS IVAF-AKNG- EVLVGQSAKN 
Coxiell118   MAEI-IGIDL GTTNSCVAVM E-GGKVRVIE NAEGSRTTPS IVAY-TKDG- EVLVGASAKR 
Cyanoba119   MGKV-IGIDL GTTNSCVAVL E-GGKPVVIT NAEGGRTTPS IVGF-AKNN- VRLVGQLAKR 
Cyanoba120   MGKV-VGIDL GTTNSVVAVM E-GGVPTVIA NAEGTRTTPS VVAF-TKDG- ERLVGQMARR 
Cytopha121   MGKI-IGIDL GTTNSCVAVM E-GSEAVVIP NSEGKRTTPS IVAF-LENG- ERKVGDPAKR 
Dechlor122   MGKI-IGIDL GTTNSCVAIM E-GGQPKVIE NAEGARTTPS IIGY-TEDG- EILCGAPAKR 
Dehaloc123   MGKV-VGIDL GTTNSEVAVM Q-GGEPVVIP SAEGSTLIPS VVAI-NKNG- ERIVGRQAKN 
Dehaloc124   MAKV-VGIDL GTTNSEVAVM Q-GGEPVVIP SAEGSTLIPS VVAV-NKNG- ERIVGRQAKN 
Deinoco125   MPKA-VGIDL GTTNSVIATM E-GGRPEVIV NAEGARTTPS VVAY--KGD- ERLVGQIARR 
Deinoco126   MAKA-VGIDL GTTNSVIAVM E-GGRPEVIV NAEGGRTTPS VVAY--KGD- EILVGQIARR 
Desulfi127   MGKV-IGIDL GTTNSCVAVM E-GGEAVVIT NAEGNRTTPS VVGF-SKTG- ERLAGQVAKR 
Desulfo128   MGKI-IGIDL GTTNSCVSVM E-GGEPKVIA NVEGNRTTPS VVAF-ADND- ERLVGMIAKR 
Desulfo129   MGKV-IGIDL GTTNSCVAVM E-GGEAVVIP NAEGARTTPS VVGF-SKTG- ERLVGQVAKR 
Desulfo130   MGKI-IGIDL GTTNSCVYIM E-GKDPKCIT NPEGGRTTPS VVGF-TDK-- ERLVGDIAKR 
Desulfo131   MGKI-IGIDL GTTNSCVYVM E-GKDPKCIT NPEGGRTTPS VVAF-TDK-- ERLVGDIAKR 
Desulfo132   MGKI-IGIDL GTTNSCVYVM E-GKDPKCIT NPEGGRTTPS VVAF-TDK-- ERLVGDIAKR 
Ehrlich133   ---V-IGIDL GTTNSCVAVM E-GGDAKAIE NSEGARTTPS IVAF-TDS-- ERLVGDPAKR 
Ehrlich134   ---V-IGIDL GTTNSCVAVM E-GGDAKAIE NSEGARTTPS IVAF-TDS-- ERLVGDPAKR 
Ehrlich135   ---V-IGIDL GTTNSCVAVM E-GGDAKAIE NSEGARTTPS IVAF-TDS-- EVLVGDPAKR 
Ehrlich136   ---V-IGIDL GTTNSCVAVM E-GGDAKAIE NSEGARTTPS IVAF-TDS-- EVLVGDPAKR 
Ehrlich137   ---V-IGIDL GTTNSCVAVM E-GGDAKAIE NSEGARTTPS IVAF-TDS-- EVLVGDPAKR 
Enteroc138   MSKI-IGIDL GTTNSAVAVL E-GGEAKIIA NPEGNRTTPS VVSF--KNG- EIQVGEVAKR 
Erwinia139   MGKI-IGIDL GTTNSCVAII D-GTQVKVLE NSEGDRTTPS IIAY-TQDG- EILVGQPAKR 
Erythro140   MTKV-IGIDL GTTNSCVAVM D-GGKPKVIE NSEGARTTPS IVAF-TKDN- ERLIGQPAKR 
Escheri141   MGKI-IGIDL GTTNSCVAIM D-GTTPRVLE NAEGDRTTPS IIAY-TQDG- ETLVGQPAKR 
Escheri142   MGKI-IGIDL GTTNSCVAIM D-GTTPRVLE NAEGDRTTPS IIAY-TQDG- ETLVGQPAKR 
Escheri143   MGKI-IGIDL GTTNSCVAIM D-GTTPRVLE NAEGDRTTPS IIAY-TQDG- ETLVGQPAKR 
Escheri144   MGKI-IGIDL GTTNSCVAIM D-GTTPRVLE NAEGDRTTPS IIAY-TQDG- ETLVGQPAKR 
Escheri145   MGKI-IGIDL GTTNSCVAIM D-GTTPRVLE NAEGDRTTPS IIAY-TQDG- ETLVGQPAKR 
Escheri146   MGKI-IGIDL GTTNSCVAIM D-GTTPRVLE NAEGDRTTPS IIAY-TQDG- ETLVGQPAKR 
Escheri147   MGKI-IGIDL GTTNSCVAIM D-GTTPRVLE NAEGDRTTPS IIAY-TQDG- ETLVGQPAKR 
Escheri148   MGKI-IGIDL GTTNSCVAIM D-GTTPRVLE NAEGDRTTPS IIAY-TQDG- ETLVGQPAKR 
Francis149   MGKI-IGIDL GTTNSCLAIM D-GKTAKVIE NAEGHRTTPS VVAY-TDSG- EILVGQAAKR 
Francis150   MGKI-IGIDL GTTNSCLAIM D-GKTAKVIE NAEGHRTTPS VVAY-TDSG- EILVGQAAKR 
Francis151   MGKI-IGIDL GTTNSCLAIM D-GKTAKVIE NAEGHRTTPS VVAY-TDSG- EILVGQAAKR 
Francis152   MGKI-IGIDL GTTNSCLAIM D-GKTAKVIE NAEGHRTTPS VVAY-TDSG- EILVGQAAKR 
Francis153   MGKI-IGIDL GTTNSCLAIM D-GKTAKVIE NAEGHRTTPS VVAY-TDSG- EILVGQAAKR 
Francis154   MGKI-IGIDL GTTNSCLAIM D-GKTAKVIE NAEGHRTTPS VVAY-TDSG- EILVGQAAKR 
Frankia155   MARA-VGIDL GTTNSVVSVL E-GGEPTVIA NAEGSRTTPS VVAF-AKNG- EVLVGEVAKR 
Frankia156   MARA-VGIDL GTTNSVVSVL E-GGEPTVIA NAEGSRTTPS VVAF-AKNG- EVLVGEVAKR 
Fusobac157   MSKI-IGIDL GTTNSCVAVM E-GGSATIIP NSEGARTTPS VVNI-KDNG- EVVVGEIAKR 
Geobaci158   MSKI-IGIDL GTTNSCVAVL E-GGEVKVIP NPEGNRTTPS VVAF--KNG- ERLVGEVAKR 
Geobaci159   MSKI-IGIDL GTTNSCVAVL E-GGEAKVIP NPEGSRTTPS VVAF--KNG- ERLVGEVAKR 
Geobact160   MSKV-IGIDL GTTNSCVAIM E-GGEPVVIA NSEGSRTTPS MVAF-AESG- ERLVGQQAKR 
Geobact161   MSKV-IGIDL GTTNSCVAVM E-GGEPVVIA NAEGSRTTPS MVAF-AESG- ERLVGQQAKR 
Gloeoba162   MGKV-VGIDL GTTNSVVAVL E-GGQPTVIA NAEGSRTTPS VVAF-TKNH- DRLVGQLARR 
Glucono163   MSKV-IGIDL GTTNSCVAVR E-GDETKVIE NSEGARTTPS MVAF-TDNG- ERLVGQAAKR 
Gramell164   MSKV-IGIDL GTTNSCVAVM E-GSEPTVIP NAEGKRTTPS VIAF-VEGG- EIKVGDPAKR 
Granulo165   MSKV-IGIDL GTTNSCVAIM E-GKDVRVLE NAEGARTTPS MIAF-TDSG- ERLVGQAAKR 
Haemoph166   MGKI-IGIDL GTTNSCVAVM D-GDKPRVLE NAEGARTTPS IIAY-T-DK- ETLVGQPAKR 
Haemoph167   MGKI-IGIDL GTTNSCVAVM D-GDKARVIE NAEGARTTPS IIAY-T-DN- ETLVGQPAKR 
Haemoph168   MGKI-IGIDL GTTNSCVAVM D-GDKARVIE NAEGARTTPS IIAY-T-DN- ETLVGQPAKR 
Haemoph169   MGKI-IGIDL GTTNSCVAVM D-GDKPRVIE NAEGERTTPS IIAY-TNDN- ETLVGQPAKR 
Hahella170   MGKI-IGIDL GTTNSCVAIL E-GDKPRVIE NSEGGRTTPS IVAY-TDD-- ETLVGQSAKR 
Halorho171   MGKI-IGIDL GTTNSCVAVM E-GNKTRVIE NAEGDRTTPS VVAF-AEDG- EVLTGAPAKR 
Helicob172   MGKV-IGIDL GTTNSAMAVY E-GNEAKIIA NKEGKNTTPS IVAF-TDKG- EILVGESAKR 
Helicob173   MAKV-IGIDL GTTNSAMAVY E-GNEAKIIA NKEGKNTTPS IVAF-TDKG- EILVGEPAKR 
Helicob174   MGKV-IGIDL GTTNSAMAVY E-GNEAKIIA NKEGKNTTPS IVAF-TDKG- EILVGESAKR 
Helicob175   MGKV-IGIDL GTTNSAMAVY E-GNEAKIIA NKEGKNTTPS IVAF-TDKG- EILVGESAKR 
Helicob176   MGKV-IGIDL GTTNSAMAVY E-GNEAKIIA NKEGKNTTPS IVAF-TDKG- EILVGESAKR 
Hermini177   MGKI-IGIDL GTTNSCVAIM E-GGKPKVIE NSEGARTTPS VIAY-QEDG- EILVGAPAKR 
Hyphomo178   MSKI-IGIDL GTTNSCVAVM E-GGQAKVIE NAEGARTTPS VVAF-TENG- DRLIGQPARR 
Idiomar179   MGKT-IGIDL GTTNSCVAVL D-GGKARVIE NGEGDRTTPS VVAF-TDDG- EILVGSPAKR 
Jannasc180   MAKV-IGIDL GTTNSCVAIM D-GSQPRVIE NAEGARTTPS IVAF-TDD-- ERLAGQSAKR 
Lactoba181   MSKV-IGIDL GTTNSAVAVL E-GKEPKIIT NPEGNRTTPS VVAF--KDG- EIQVGEVAKR 
Lactoba182   SNKI-IGIDL GTTNSAVAVL E-GSTPKIIA NKEGARTTPS VVAF--KDG- ETQVGEVAKR 
Lactoba183   MSKV-IGIDL GTTNSAVAVL E-GNQPKIIT NPEGNRTTPS VVAF--KDG- EIQVGEVAKR 
Lactoba184   MSKV-IGIDL GTTNSAVAVL E-GKEPKIIT NPEGARTTPS VVAF--KDG- EIQVGEVAKR 
Lactoba185   MSKV-IGIDL GTTNSAVAVL E-GKEPKIIT NPEGARTTPS VVAF--KDG- EIQVGEVAKR 
Lactoba186   MSKV-IGIDL GTTNSAVAVL E-GKEPKIIT NPEGNRTTPS VVAF--KNG- EIQVGEVAKR 
Lactoba187   MSKV-IGIDL GTTNSAVAVL E-GKEPKIIT NPEGNRTTPS VVAF--KNG- EIQVGEVAKR 
Lactoba188   SNKI-IGIDL GTTNSAVAVL E-GNEPKIIT TPEGGRTVPS VVAF--KDG- ETQVGEVAKR 
Lactoba189   MSKV-IGIDL GTTNSAVAVL E-GGQPKIIT NPEGARTTPS VVSF--KNG- EIQVGEVAKR 
Lactoba190   MSKI-IGIDL GTTNSAVAVL E-GKDPKIIT NPEGNRTTPS VVSF--KNG- ETQVGEVAKR 
Lactoco191   MSKI-IGIDL GTTNSAVAVL E-GTESKIIP NPEGNRTTPS VVAF--KNG- EIIVGDAAKR 
Lactoco192   MSKI-IGIDL GTTNSAVAVL E-GTESKIIP NPEGNRTTPS VVAF--KNG- EIIVGDAAKR 
Lactoco193   MSKI-IGIDL GTTNSAVAVL E-GTESKIIP NPEGNRTTPS VVAF--KNG- EIIVGDAAKR 
Lawsoni194   MGKI-IGIDL GTTNSCVYVM E-GKEPKCIT NPNGGRTTPS VVAF-TDK-- DRLVGDAAKR 
Legione195   MAKI-IGIDL GTTNSCVAVM E-GDKPKVIE NSEGHRTTPS IVAF-TDDN- EILVGQSAKR 
Legione196   MAKI-IGIDL GTTNSCVAVM E-GDKPKVIE NSEGHRTTPS IVAF-TDDN- EILVGQSAKR 
Legione197   MAKI-IGIDL GTTNSCVAVM E-GDKPKVIE NSEGHRTTPS IVAF-TDDN- EILVGQSAKR 
Leifson198   MSRA-VGIDL GTTNSVVSVL E-GGEPTVIA NAEGFRTTPS VVAF-TKDG- EVLVGETAKR 
Leptosp199   KEKI-IGIDL GTTNSVVSVM E-GGDPVVIQ NSEGARTTPS IVAF-TAKG- ENLVGQFAKN 
Leptosp200   KEKI-IGIDL GTTNSVVSVM E-GGDPVVIQ NSEGARTTPS IVAF-TAKG- ENLVGQFAKN 
Leptosp201   KEKI-IGIDL GTTNSVVSVM E-GGDPVVIQ NSEGARTTPS IVAF-TAKG- ETLIGQFAKN 
Leptosp202   KEKI-IGIDL GTTNSVVSVM E-GGDPVVIQ NSEGARTTPS IVAF-TAKG- ETLIGQFAKN 
Leucono203   MSKI-IGIDL GTTNSAVAVL E-GGEPKIIT NPDGGRTTPS VVSF--KNG- ESQVGDVAKR 
Listeri204   MSKI-IGIDL GTTNSAVAVL E-GGEAKIIP NPEGARTTPS VVGF--KNG- ERQVGEVAKR 
Listeri205   MSKI-IGIDL GTTNSAVAVL E-GGEAKIIP NPEGARTTPS VVGF--KNG- ERQVGEVAKR 
Listeri206   MSKI-IGIDL GTTNSAVAVL E-GGEAKIIP NPEGARTTPS VVGF--KNG- ERQVGEVAKR 
Listeri207   MSKI-IGIDL GTTNSAVAVL E-GGEAKIIP NPEGARTTPS VVGF--KNG- ERQVGEVAKR 
Magneto208   MGKV-VGIDL GTTNSCVSIM E-GGEPKVIE NSEGVRTTPS MVAF-TNQG- ERLVGQAAKR 
Magneto209   MSKV-IGIDL GTTNSCVAVM E-GKNAKVIE NAEGMRTTPS MTAF-TESG- ERLVGQPAKR 
Mannhei210   MGKI-IGIDL GTTNSCVAVM D-GDKPRVIE NAEGERTTPS IIAY-TQDN- EVLVGQPAKR 
Maricau211   MSKV-IGIDL GTTNSCVAVM E-SGQPKVIE NSEGVRTTPS VVAF-TEDG- ERLIGQPAKR 
Marinob212   MSKI-IGIDL GTTNSCVAIM D-GDKVKVIE NAEGDRTTPS IIAY-TDDN- ETLVGQSAKR 
Mesopla213   KERI-IGIDL GTTNSVVSIM E-GGQPIILE NPEGQRTTPS VVAF--KNE- DIIVGGAAKR 
Mesorhi214   MAKV-IGIDL GTTNSCVAVM D-GKDAKVIE NAEGARTTPS IVAF-TDSD- ERLVGQPAKR 
Mesorhi215   MAKV-IGIDL GTTNSCIAIM D-GKEPKVIE NAEGARTTPS IVAI-SGDG- ERLVGQPAKR 
Methyli217   MAKI-IGIDL GTTNSCVAIM E-GNTTKVIE NSEGARTTPS IIAY-QEDG- EVLVGASAKR 
Methylo218   MGKI-IGIDL GTTNSCVAVM E-GGKPRVIE NAEGARTTPS VIAY-QEDG- EILVGAPAKR 
Methylo219   MAKI-IGIDL GTTNSCVAIL E-GGKPRVIE NSEGARTTPS IVAF-TADN- EVLVGQSAKR 
Moorell220   MSKV-IGIDL GTTNSCVAVM E-GGEAVVIP NAEGGRTTPS VVAF-TKEG- ERIVGQVAKR 
Mycobac221   MARA-VGIDL GTTNSVVAVL E-GGDPVVVA NSEGSRTTPS VVAF-ARNG- EVLVGQPAKN 
Mycobac222   MARA-VGIDL GTTNSVVAVL E-GGDPVVVA NSEGSRTTPS VVAF-ARNG- EVLVGQPAKN 
Mycobac223   MARA-VGIDL GTTNSVVAVL E-GGDPVVVA NSEGSRTTPS VVAF-ARNG- EVLVGQPAKN 
Mycobac224   MARA-VGIDL GTTNSVVAVL E-GGDPVVVA NSEGSRTTPS IVAF-ARNG- EVLVGQPAKN 
Mycobac225   MARA-VGIDL GTTNSVVAVL E-GGDPVVVA NSEGSRTTPS IVAF-ARNG- EVLVGQPAKN 
Mycobac226   MARA-VGIDL GTTNSVVSVL E-GGDPVVVA NSEGSRTTPS IVAF-ARNG- EVLVGQPAKN 
Mycobac227   MARA-VGIDL GTTNSVVSVL E-GGDPVVVA NSEGSRTTPS IVAF-ARNG- EVLVGQPAKN 
Mycobac228   MARA-VGIDL GTTNSVVAVL E-GGDPVVVA NSEGSRTTPS VVAF-ARNG- EVLVGQPAKN 
Mycobac229   MARA-VGIDL GTTNSVVSVL E-GGDPVVVA NSEGSRTTPS TVAF-ARNG- EVLVGQPAKN 
Mycobac230   MARA-VGIDL GTTNSVVAVL E-GGDPVVVA NSEGSRTTPS VVAF-ARNG- EVLVGQPAKN 
Mycobac231   MARA-VGIDL GTTNSVVSVL E-GGDPVVVA NSEGSRTTPS IVAF-ARNG- EVLVGQPAKN 
Mycobac232   MARA-VGIDL GTTNSVVSVL E-GGDPVVVA NSEGSRTTPS IVAF-ARNG- EVLVGQPAKN 
Mycobac233   MARA-VGIDL GTTNSVVAVL E-GGDPVVVA NSEGSRTTPS VVAF-ARNG- EVLVGQPAKN 
Mycobac234   MARA-VGIDL GTTNSVVAVL E-GGDPVVVA NSEGSRTTPS VVAF-ARNG- EVLVGQPAKN 
Mycopla235   KEKI-IGIDL GTTNSVVSVI E-GGQPIILE NPEGQRTTPS VVAF--KNS- DIIVGGAAKR 
Mycopla236   NGLI-IGIDL GTTNSCVSVM E-GAQKVVIE NPEGKRTTPS VVSY--KNG- EIIVGDAAKR 
Mycopla237   NGLI-IGIDL GTTNSCVSVM E-GGRPVVLE NPEGKRTTPS IVSY--KNN- EIIVGDAAKR 
Mycopla238   KEII-LGIDL GTTNSVVAII E-NQKPVVLE NPNGKRTTPS VVAF--KNN- EEIVGDAAKR 
Mycopla239   KEII-LGIDL GTTNSVVAII E-NQKPVVLE NPNGKRTTPS VVAF--KNN- EEIVGDAAKR 
Mycopla240   KEII-LGIDL GTTNSVVAII E-NQKPVVLE NPNGKTTTPS VVAF--KNN- EEIVGDAAKR 
Mycopla241   KEKI-IGIDL GTTNSVVAIL E-DKTPRVLE NPNGKRTTPS VVSF--KND- DIIVGEVAKR 
Mycopla242   KEKI-IGIDL GTTNSVVSVI E-GGQPIILE NPEGQRTTPS VVAF--KNS- DIIVGGAAKR 
Mycopla243   SNII-IGIDL GTTNSCVAVM E-NGKSKILE TPEGKRTIPS VVAF--KDN- EIIVGDVAKR 
Mycopla244   NGLI-IGIDL GTTNSCVSVM E-NGRPVVLE NPEGKRTTPS IVSY--KNN- EIIVGDAAKR 
Mycopla245   KEII-LGIDL GTTNSVVSII E-NKKPVVLE NFNGKRTTPS VVAF--KNG- EIQVGEIAKR 
Mycopla246   KEIV-LGIDL GTTNSVVSIV E-GKNPTVLE NPNGKRTTPS VVAF--KNG- EIIVGDAAKR 
Myxococ247   MGKV-IGIDL GTTNSCVAVM E-GGEPVVIP NSEGSRTTPS MVGF-TDSG- ERLVGQIAKR 
Neisser249   MAKV-IGIDL GTTNSCLAIS E-NGQTKVIE NAEGARTTPS IIAY-LDGG- EILVGAPAKR 
Neisser250   MAKV-IGIDL GTTNSCLAIS E-NGQTKVIE NAEGARTTPS VIAY-LDGG- EILVGAPAKR 
Neisser251   MAKV-IGIDL GTTNSCLAIS E-NGQTKVIE NAEGARTTPS VIAY-LDGG- EILVGAPAKR 
Neisser252   MAKV-IGIDL GTTNSCLAIS E-NGQTKVIE NAEGARTTPS VIAY-LDGG- EILVGAPAKR 
Neorick253   AGEIAIGIDL GTTNSCVAIK D-----KVIE NAEGARTTPS VVAF-TSDG- QTLVGAPAQR 
Nitroba254   MGKV-IGIDL GTTNSCVAVM D-GKTPKVIE NAEGMRTTPS IVAF-SDDG- ERLVGQPAKR 
Nitroba255   MGKV-IGIDL GTTNSCVAVM D-GKTPKVIE NAEGMRTTPS IVAF-SDDG- ERLVGQPAKR 
Nitroso256   MGKI-IGIDL GTTNSCVALM E-GNKPRVIE NAEGDRTTPS VVAF-TKEG- ETLVGQSAKR 
Nitroso257   MAKI-IGIDL GTTNSCVAVM E-GNKPKVIE NAEGARTTPS IVAY-AEDN- EILVGASAKR 
Nitroso258   MAKI-IGIDL GTTNSCVAVM E-NNKPKVIE NAEGTRTTPS IVAY-AEDN- EVLVGASAKR 
Nitroso259   MGKI-IGIDL GTTNSCVAVM E-SGKPKVIE NSEGARTTPS IVAY-TEDG- EILVGASAKR 
Nocardi260   MARA-VGIDL GTTNSVVAVL E-GGEPVVVA NSEGSRTTPS IVAF-AKNG- EVLVGQPAKN 
Nocardi261   MARA-VGIDL GTTNSVVAVL E-GGEPTVIA NAEGARTTPS VVAF-AKSG- EVLVGEVAKR 
Nostoc_262   MAKV-VGIDL GTTNSCVAVM E-GGKPTVIA NAEGFRTTPS VVAF-AKNG- DTLVGQIAKR 
Novosph263   MAKV-IGIDL GTTNSCVAVM D-GGTPKVIE NSEGARTTPS IVAF-TKDG- ERLIGQPAKR 
Oceanob264   MSKI-IGIDL GTTNSCVSVM E-GGEAVVIP NPEGNRTSPS VVAF--KNG- ERQVGEVAKR 
Oenococ265   MSKI-IGIDL GTTNSAVAVM E-GSQPKIIT NPDGGRTTPS VVAF--KNG- EIQVGDVAKR 
Onion_y266   TNKI-IGIDL GTTNSCVAVM E-GGEAKVIP NAEGGRTTPS VVSF--KGD- EIMVGEIAKR 
Parachl267   KGRI-IGIDL GTTNSCVAVM E-GGAPKVIA SAEGTRTTPS VVAY--KGN- ERLVGIPAKR 
Paracoc268   MSKV-IGIDL GTTNSCVAIM D-GSQPKVIE NSEGARTTPS IVAF-TDS-- ERLVGQPAKR 
Pasteur269   MGKI-IGIDL GTTNSCVAVM D-GDKPRVIE NAEGDRTTPS IIAY-TQDN- ETLVGQPAKR 
Pedioco270   SNKI-IGIDL GTTNSAVAVM D-GDKPKIIT NPEGARTTPS VVAF--KNG- ETQVGEVAKR 
Pelobac271   MGKV-IGIDL GTTNSCVAVM E-GGEPVVIA NAEGSRTTPS MVAF-TENG- ERLVGQQAKR 
Pelobac272   MSKV-IGIDL GTTNSCVAIM E-GGEPIVIA NSEGSRTTPS IVAF-ADNG- ERLVGQQAKR 
Pelodic273   MGKI-IGIDL GTTNSCVAVM Q-GTQPTVIE NSEGNRTTPS MVAF-TKTG- DRLVGQAAKR 
Photoba274   MGRI-IGIDL GTTNSCVAVL D-GDKPRVIE NAEGERTTAS VVAY-TQDG- ETLVGQPAKR 
Photorh275   MGKI-IGIDL GTTNSCVAIM D-GTTARVLE NSEGDRTTPS IIAY-TQDG- ETLVGQPAKR 
Pirellu276   GEKI-IGIDL GTTNSVVAIM E-GSEPKVIP NPEGNRLTPS VVAF-TDKQ- ETIVGEPARR 
Polarom277   MGRI-IGIDL GTTNSCVSIM E-GNTPRVIE NSEGARTTPS IVAY-QEDG- EVLVGASAKR 
Polarom278   MGRI-IGIDL GTTNSCVSIM E-GNTPRVIE NSEGARTTPS IVAY-QEDG- EVLVGASAKR 
Polynuc279   MGKI-IGIDL GTTNSCVSVV E-NNAPKVVE NAEGGRTTPS IIAY-VEDG- EVLVGAPAKR 
Porphyr280   MGKI-IGIDL GTTNSCVSVL E-GNEPIVIT NSEGKRTTPS VVAF-VDGG- ERKVGDPAKR 
Prochlo281   MGKV-VGIDL GTTNSCVAVM E-GGKPTVIA NAEGFRTTPS VVAY-TKNQ- DQLVGQIAKR 
Prochlo282   MGKV-VGIDL GTTNSCVAVM E-GGKPTVIA NAEGFRTTPS VVAY-TKNQ- DQLVGQIAKR 
Prochlo283   MGKV-VGIDL GTTNSCVAVM E-GGKPTVIA NAEGFRTTPS VVAY-TKNQ- DQLVGQIAKR 
Prochlo284   MGKV-VGIDL GTTNSCVAVM E-GGKPVVIA NAEGFRTTPS VVAY-TKNQ- DQLVGQIAKR 
Prochlo285   MGKV-VGIDL GTTNSCVAVM E-GGKPTVIA NAEGFRTTPS VVAY-TKNQ- DQLVGQIAKR 
Prochlo286   MGKV-VGIDL GTTNSCVAVM E-GGKPVVIA NAEGFRTTPS VVAY-TKNQ- DQLVGQIAKR 
Prochlo287   MGKV-VGIDL GTTNSCVAVM E-GGKPTVIA NAEGFRTTPS VVAY-TKNQ- DQLVGQIAKR 
Prochlo288   MGKV-VGIDL GTTNSCVAVM E-GGKPTVIA NAEGFRTTPS VVAY-TKNQ- DQLVGQIAKR 
Prochlo289   MGKV-VGIDL GTTNSCVAVM E-GGKPTVIA NAEGFRTTPS VVAY-TKNQ- DQLVGQIAKR 
Prochlo290   MGKV-VGIDL GTTNSCVAVM E-GGKPTVIA NAEGFRTTPS VVAY-TKNQ- DQLVGQIAKR 
Propion291   MARS-VGIDL GTTNSCVAVL E-GGEPTVIP NAEGARTTPS VVAF-TNSG- ETLVGEVAKR 
Prosthe292   MGKI-IGIDL GTTNSCVAVM Q-GTQPTVIE NSEGNRTTPS MVAF-TKNG- DRLVGQAAKR 
Pseudoa293   MGRI-IGIDL GTTNSCVAVL D-GEKAKVIE NAEGDRTTPS IIAY-SQDG- ETLVGQPAKR 
Pseudoa294   MGRI-IGIDL GTTNSCVAVL D-GGKARVIE NAEGDRTTPS VIAY-TQDG- ETLVGQPAKR 
Pseudom295   MGKI-IGIDL GTTNSCVAIL E-NGNVKVIE NAEGARTTPS IIAY-TNDG- ETLVGQPAKR 
Pseudom296   MGKI-IGIDL GTTNSCVAIL E-NGNVKVIE NAEGARTTPS IIAY-TNDG- ETLVGQPAKR 
Pseudom297   MGKI-IGIDL GTTNSCVSVL E-NGTAKVIE NAEGARTTPS IIAY-ANDG- EILVGQSAKR 
Pseudom298   MGKI-IGIDL GTTNSCVSVL E-NGKAKVIE NAEGARTTPS IIAY-ANDG- EILVGQSAKR 
Pseudom299   MGKI-IGIDL GTTNSCVSIL E-NGNVKVIE NAEGARTTPS IIAY-ANDG- EILVGQSAKR 
Pseudom300   MGKI-IGIDL GTTNSCVSIL E-NGNVKVIE NAEGARTTPS IVAY-ANDG- EILVGQSAKR 
Pseudom301   MDRI-IGIDL GTTNSCVSIL E-NGNVKVIE NAEGTRTTPS IIAY-ANDG- EILVGQSAKR 
Pseudom302   MGRI-IGIDL GTTNSCVSIL E-NGNVKVIE NAEGTRTTPS IIAY-ANDG- EILVGQSAKR 
Pseudom303   MGRI-IGIDL GTTNSCVSIL E-NGNVKVID NAEGTRTTPS IIAY-ANDG- EILVGQSAKR 
Psychro304   MGKV-IGIDL GTTNSCVAVM E-GDKVKIIE NAEGTRTTPS IVAY-K-DD- EILVGQSAKR 
Psychro305   MGKV-IGIDL GTTNSCVAVM E-GDKVKIIE NAEGTRTTPS IVAY-K-DD- EILVGQSAKR 
Psychro306   MGKI-IGIDL GTTNSCVSVL V-GGVAKIIE NAEGERTTPS IIAY-T-EG- ETLVGQPAKR 
Ralston307   MGKI-IGIDL GTTNSCVAIL E-GNTPKVIE NSEGARTTPS IIAY-MEDG- EILVGAPAKR 
Ralston308   MGKI-IGIDL GTTNSCVSIL E-GNTPKVIE NSEGTRTTPS IIAY-MEDG- EILVGAPAKR 
Ralston309   MGKI-IGIDL GTTNSCVSIL E-GNTPKVIE NSEGARTTPS IIAY-MEDG- EILVGAPAKR 
Ralston310   MGKI-IGIDL GTTNSCVSIM E-GNTPKVIE NAEGARTTPS IIAY-MEDG- EILVGAPAKR 
Rhizobi311   MAKV-IGIDL GTTNSCVAVM D-GKDAKVIE NAEGARTTPS MVAF-SDDG- ERLVGQPAKR 
Rhizobi312   MAKV-IGIDL GTTNSCVAVM D-GKDAKVIE NAEGARTTPS MVAF-SDDG- ERLVGQPAKR 
Rhodoba313   MAKV-IGIDL GTTNSCVAIM D-GAQPRVIE NSEGARTTPS IVGF-TDS-- ERLVGQPAKR 
Rhodoba314   MAKV-IGIDL GTTNSCVAIM D-GAQPRVIE NSEGARTTPS IVGF-TDS-- ERLVGQPAKR 
Rhodoco315   MARA-VGIDL GTTNSVVSVL E-GGEPVVVA NAEGSRTTPS IVAF-AKNG- EVLVGQPAKN 
Rhodofe316   MGRI-IGIDL GTTNSCVAIM E-GNTPKVIE NSEGARTTPS IIAY-QEDG- EVLVGASAKR 
Rhodops317   MGKV-IGIDL GTTNSCVAVM D-GKTPKVIE NAEGMRTTPS IVAF-SDDG- ERLVGQPAKR 
Rhodops318   MGKV-IGIDL GTTNSCVAVM D-GKAPKVIE NAEGMRTTPS IVAF-SDDG- ERLVGQPAKR 
Rhodops319   MGKV-IGIDL GTTNSCVAVM D-GKNSKVIE NAEGMRTTPS IVAI-SDDG- ERLVGQPAKR 
Rhodops320   MGKV-IGIDL GTTNSCVAVM D-GKSAKVIE NAEGMRTTPS IVAI-TDDG- ERLVGQPAKR 
Rhodops321   MGKV-IGIDL GTTNSCVAVM D-GKNSKVIE NAEGMRTTPS IVAF-SDDG- ERLVGQPAKR 
Rhodosp322   MSKV-IGIDL GTTNSCVAVM D-GKDVRVIE NAEGARTTPS QVAF-TESG- ERLVGQPAKR 
Rickett323   MGKV-IGIDL GTTNSCVAVM E-GKEPKVIE NSEGERTTPS IIAF-A-NG- EKLVGQSAKR 
Rickett324   MGKV-IGIDL GTTNSCVAVM E-GKEPKVIE NAEGERTTPS IIAF-A-NG- EKLVGQSAKR 
Rickett325   MGKV-IGIDL GTTNSCVAVM E-GKEPKVIE NSEGERTTPS IIAF-A-NG- EKLVGQSAKR 
Rickett326   MGKV-IGIDL GTTNSCVAVM E-GKEPKVID NAEGERTTPS IIAF-A-NS- ERLVGQPAKR 
Rickett327   MGKV-IGIDL GTTNSCVAVM E-GKEPKVID NAEGERTTPS IIAF-A-NS- ERLVGQPAKR 
Roseoba328   MSKV-IGIDL GTTNSCIAIM D-GSQPRVVE NAEGARTTPS IVAF-TDD-- ERLVGQPAKR 
Rubroba329   MGKS-IGIDL GTTNSCVAVL E-GGDPVVIP NAEGERTTPS VVAFDRKSG- ERLVGQLARR 
Sacchar330   MGKI-IGIDL GTTNSCVSIL E-GNKAKVIE NSEGDRTTPS IVAF-TEDG- EILVGQSAKR 
Sacchar331   MARA-VGIDL GTTNSVVSVL E-GGESTVIA NSEGSRTTPS IVAF-AKNG- EILTGQPAKN 
Salinib332   MGKV-IGIDL GTTNSVVAVM E-GDDPEVIE NAEGSRTTPS VVAY-KDDG- ERLVGAPAKR 
Salinis333   MARA-VGIDL GTTNSCVSVL E-GGEPTVIA NAEGSRTTPS IVAF-ARNG- EVLVGEVAKR 
Salmone334   MGKI-IGIDL GTTNSCVAIM D-GTQARVLE NAEGDRTTPS IIAY-TQDG- ETLVGQPAKR 
Salmone335   MGKI-IGIDL GTTNSCVAIM D-GTQARVLE NAEGDRTTPS IIAY-TQDG- ETLVGQPAKR 
Salmone336   MGKI-IGIDL GTTNSCVAIM D-GTQARVLE NAEGDRTTPS IIAY-TQDG- ETLVGQPAKR 
Salmone337   MGKI-IGIDL GTTNSCVAIM D-GTQARVLE NAEGDRTTPS IIAY-TQDG- ETLVGQPAKR 
Salmone338   MGKI-IGIDL GTTNSCVAIM D-GTQARVLE NAEGDRTTPS IIAY-TQDG- ETLVGQPAKR 
Shewane339   MGKI-IGIDL GTTNSCVAVL D-GGKARVLE NAEGDRTTPS IIAY-T-DD- ETIVGQPAKR 
Shewane340   MGKI-IGIDL GTTNSCVAVL D-GGKARVLE NAEGDRTTPS IIAY-T-DD- ETIVGQPAKR 
Shewane341   MGKI-IGIDL GTTNSCVAVL D-GGKARVLE NAEGDRTTPS IIAY-T-DD- ETIVGQPAKR 
Shewane342   MGKI-IGIDL GTTNSCVAVL D-GGKARVLE NAEGDRTTPS IIAY-T-DD- ETIVGSPAKR 
Shewane343   MGKI-IGIDL GTTNSCVAVL D-GGKARVIE NAEGDRTTPS IIAF-T-ED- ETLVGQPAKR 
Shewane344   MGKI-IGIDL GTTNSCVAVL D-GGKARVLE NAEGDRTTPS IIAY-T-DD- ETIVGSPAKR 
Shewane345   MGKI-IGIDL GTTNSCVAVL D-GGKARVLE NAEGDRTTPS IVAY-T-DE- EIIVGQPAKR 
Shewane346   MGKI-IGIDL GTTNSCVAVL D-GGKARVIE NAEGDRTTPS IIAY-T-DD- EIIVGQPAKR 
Shewane347   MGKI-IGIDL GTTNSCVAVL D-GDKARVIE NAEGDRTTPS IIAY-T-GE- EVLVGQPAKR 
Shewane348   MGKI-IGIDL GTTNSCVAVL D-GGKARVLE NAEGDRTTPS IIAY-T-DD- ETIVGQPAKR 
Shigell349   MGKI-IGIDL GTTNSCVAIM D-GTTPRVLE NAEGDRTTPS IIAY-TQDG- ETLVGQPAKR 
Shigell350   MGKI-IGIDL GTTNSCVAIM D-GTTPRVLE NAEGDRTTPS IIAY-TQDG- ETLVGQPAKR 
Shigell351   MGKI-IGIDL GTTNSCVAIM D-GTIPRVLE NAEGDRTTPS IIAY-TQDG- ETLVGQPAKR 
Shigell352   MGKI-IGIDL GTTNSCVAIM D-GTIPRVLE NAEGDRTTPS IIAY-TQDG- ETLVGQPAKR 
Shigell353   MGKI-IGIDL GTTNSCVAIM D-GTIPRVLE NAEGDRTTPS IIAY-TQDG- ETLVGQPAKR 
Shigell354   MGKI-IGIDL GTTNSCVAIM D-GTTPRVLE NAEGDRTTPS IIAY-TQDG- ETLVGQPAKR 
Silicib355   MSKV-IGIDL GTTNSCVAIM D-GSQPRVIE NAEGARTTPS IVAF-TDE-- ERLVGQPAKR 
Silicib356   MGKV-IGIDL GTTNSCVAIM D-GAQPKVIE NSEGARTTPS IVAF-TDE-- ERLVGQPAKR 
Sinorhi357   MAKV-IGIDL GTTNSCVSVM D-GKDAKVIE NAEGARTTPS MVAF-TEDG- ERLVGQPAKR 
Sodalis358   MGKI-IGIDL GTTNSCIAII E-GSKPRVLE NSEGDRTTPS IIAY-TQDG- EILVGQPAKR 
Solibac359   MGKI-IGIDL GTTNSCVAVM E-GGQPTVIA NQEGNRTTPS VVAF-TKSG- ERLVGQVAKR 
Sphingo360   MAKV-IGIDL GTTNSCVAVM E-GGKPKVIE NSEGARTTPS IVAF-TKDG- ERLIGQPAKR 
Staphyl361   MSKI-IGIDL GTTNSCVTVL E-GDEPKVIQ NPEGSRTTPS VVAF--KNG- ETQVGEVAKR 
Staphyl362   MSKI-IGIDL GTTNSCVTVL E-GDEPKVIQ NPEGSRTTPS VVAF--KNG- ETQVGEVAKR 
Staphyl363   MSKI-IGIDL GTTNSCVTVL E-GDEPKVIQ NPEGSRTTPS VVAF--KNG- ETQVGEVAKR 
Staphyl364   MSKI-IGIDL GTTNSCVTVL E-GDEPKVIQ NPEGSRTTPS VVAF--KNG- ETQVGEVAKR 
Staphyl365   MSKI-IGIDL GTTNSCVTVL E-GDEPKVIQ NPEGSRTTPS VVAF--KNG- ETQVGEVAKR 
Staphyl366   MSKI-IGIDL GTTNSCVTVL E-GDEPKVIQ NPEGSRTTPS VVAF--KNG- ETQVGEVAKR 
Staphyl367   MSKI-IGIDL GTTNSCVTVL E-GDEPKVIQ NPEGSRTTPS VVAF--KNG- ETQVGEVAKR 
Staphyl368   MSKI-IGIDL GTTNSCVTVL E-GDEPKVIQ NPEGSRTTPS VVAF--KNG- ETQVGEVAKR 
Staphyl369   MSKI-IGIDL GTTNSCVTVL E-GDEPKVIQ NPEGSRTTPS VVAF--KNG- ETQVGEVAKR 
Staphyl370   MGKV-IGIDL GTTNSCVSIL E-GDEPKVIQ NPEGARTTPS VVAF--KNG- ETQVGEVAKR 
Staphyl371   MGKV-IGIDL GTTNSCVSIL E-GDEPKVIQ NPEGARTTPS VVAF--KNG- ETQVGEVAKR 
Staphyl372   MSKV-IGIDL GTTNSCVAVL E-GDEPKVIQ NPEGARTTPS VVAF--KNG- ETQVGEVAKR 
Staphyl373   MSKV-IGIDL GTTNSCIAIL E-GDEPKVIQ NPEGARTTPS VVAF--KND- ETQVGEVAKR 
Strepto374   MSKI-IGIDL GTTNSAVAVL E-GTESKIIA NPEGNRTTPS VVSF--KNG- EIIVGDAAKR 
Strepto375   MSKI-IGIDL GTTNSAVAVL E-GTESKIIA NPEGNRTTPS VVSF--KNG- EIIVGDAAKR 
Strepto376   MSKI-IGIDL GTTNSAVAVL E-GTESKIIA NPEGNRTTPS VVSF--KNG- EIIVGDAAKR 
Strepto377   MSKI-IGIDL GTTNSAVAVL E-GTESKIIA NPEGNRTTPS VVSF--KNG- EIIVGDAAKR 
Strepto378   MSKI-IGIDL GTTNSAVAVL E-GTESKIIA NPEGNRTTPS VVSF--KNG- EIIVGDAAKR 
Strepto379   MSKI-IGIDL GTTNSAVAVL E-GTESKIIA NPEGNRTTPS VVSF--KNG- EIIVGDAAKR 
Strepto380   MSKI-IGIDL GTTNSAVAVL E-GTESKIIA NPEGNRTTPS VVSF--KNG- EIIVGDAAKR 
Strepto381   MSKI-IGIDL GTTNSAVAVL E-GTESKIIA NPEGNRTTPS VVSF--KNG- EIIVGDAAKR 
Strepto382   MSKI-IGIDL GTTNSAVAVL E-GTESKIIA NPEGNRTTPS VVSF--KNG- EIIVGDAAKR 
Strepto383   MSKI-IGIDL GTTNSAVAVL E-GTESKIIA NPEGNRTTPS VVSF--KNG- EIIVGDAAKR 
Strepto384   MSKI-IGIDL GTTNSAVAVL E-GTESKIIA NPEGNRTTPS VVSF--KNG- EIIVGDAAKR 
Strepto385   MSKI-IGIDL GTTNSAVAVL E-GTESKIIA NPEGNRTTPS VVSF--KNG- EIIVGDAAKR 
Strepto386   MSKI-IGIDL GTTNSAVAVL E-GTESKIIA NPEGNRTTPS VVSF--KNG- EIIVGDAAKR 
Strepto387   MSKI-IGIDL GTTNSAVAVL E-GTESKIIA NPEGNRTTPS VVSF--KNG- EIIVGDAAKR 
Strepto388   MSKI-IGIDL GTTNSAVAVL E-GTESKIIA NPEGNRTTPS VVSF--KNG- EIIVGDAAKR 
Strepto389   MSKI-IGIDL GTTNSAVAVL E-GTESKIIA NPEGNRTTPS VVSF--KNG- EIIVGDAAKR 
Strepto390   MSKI-IGIDL GTTNSAVAVL E-GTESKIIA NPEGNRTTPS VVSF--KNG- EIIVGDAAKR 
Strepto391   MSKI-IGIDL GTTNSAVAVL E-GTESKIIA NPEGNRTTPS VVSF--KNG- EIIVGDAAKR 
Strepto392   MSKI-IGIDL GTTNSAVAVL E-GTESKIIA NPEGNRTTPS VVSF--KNG- EIIVGDAAKR 
Strepto393   MSKI-IGIDL GTTNSAVAVL E-GTESKIIA NPEGNRTTPS VVSF--KNG- EIIVGDAAKR 
Strepto394   MSKI-IGIDL GTTNSAVAVL E-GTEPKIIA NPEGNRTTPS VVSF--KNG- EIIVGDAAKR 
Strepto395   MSKI-IGIDL GTTNSAVAVL E-GTEPKIIA NPEGNRTTPS VVSF--KNG- EIIVGDAAKR 
Strepto396   MSKI-IGIDL GTTNSAVAVL E-GTEPKIIA NPEGNRTTPS VVSF--KNG- EIIVGDAAKR 
Strepto397   MARA-VGIDL GTTNSVVSVL E-GGEPTVIT NAEGARTTPS VVAF-AKNG- EVLVGEVAKR 
Strepto398   MARA-VGIDL GTTNSVVSVL E-GGEPTVIT NAEGARTTPS VVAF-AKNG- EVLVGEVAKR 
Symbiob400   MAKV-IGIDL GTTNSVVAVM D-GSEPTVLE NREGDRTTPS VVAF-TKTG- ERLVGKVAKR 
Synecho401   MGKV-VGIDL GTTNSCVSVM E-GGKPTVIA NAEGFRTTPS VVAY-TKNQ- DQLVGQIAKR 
Synecho402   MGKV-VGIDL GTTNSCVSVM E-GGKPTVIA NAEGFRTTPS VVAY-TKNQ- DQLVGQIAKR 
Synecho403   MGKV-VGIDL GTTNSCVSVM E-GGKPTVIA NAEGFRTTPS VVAY-TKNQ- DQLVGQIAKR 
Synecho404   MAKV-VGIDL GTTNSCVAVM E-GGKPTVIA NAEGFRTTPS VVAF-AKNQ- DRLVGQIAKR 
Synecho405   MAKV-VGIDL GTTNSCVAVM E-GGKPTVIA NAEGFRTTPS VVAF-AKNQ- DRLVGQIAKR 
Synecho406   MGKV-VGIDL GTTNSCVSVM E-GGKPTVIA NAEGFRTTPS VVAY-TKNQ- DQLVGQIAKR 
Synecho407   MGKV-VGIDL GTTNSCVAVM E-GGKPTVIA NAEGFRTTPS VVGY-AKNG- DRLVGQIAKR 
Syntrop408   MSKV-IGIDL GTTNSVVAIM E-GKDPKVLP NAEGGRTTPS MVAF-TDSG- ERLVGQVAKR 
Syntrop409   MGKV-VGIDL GTTNSVIAVM E-GNEAKVIS NAEGERITPS VVGF-SKSN- ERLVGRIAKR 
Syntrop410   MGRI-IGIDL GTTNSCVAVM E-GGDPVVIA NQEGNRTTPS IVAF-TESG- ERLVGQVAKR 
Thermoa411   MGKV-IGIDL GTTFSCVAVM E-GGQPVVIP NSEGTRTTPS VVAF-TKEG- ERLVGHPARR 
Thermob412   MARA-VGIDL GTTNSVVAVL E-GGEPTVIA NAEGARTTPS VVAF-AKNG- EVLVGEIAKR 
Thermos413   MAKV-VGIDL GTTNSCVAVM E-GGKPTVIA NAEGFRTTPS VVAY-TKNG- DRLVGQIAKR 
Thermot414   KKEFVVGIDL GTTNSVIAWM KPDGTVEVIP NAEGSRVTPS VVAF-TKSG- EILVGEPAKR 
Thermus415   MAKA-VGIDL GTTNSVIAVL E-GGKPVVLE NAEGERVTPS VVAF--RDG- ETLVGRMAKR 
Thermus416   MAKA-VGIDL GTTNSVIAVL E-GGKPVVLE NAEGERVTPS VVAF--RDG- ETLVGRMAKR 
Thiobac417   MGRI-IGIDL GTTNSCVAVM E-NGSPKVIE NAEGARTTPS IVAY-AEDG- EILVGAPAKR 
Thiomic418   MGKI-IGIDL GTTNSCVAVM E-GKETKVIP NAEGARTTPS IVAY-ADDG- EVLVGDSAKR 
Thiomic419   MSKV-IGIDL GTTNSCVAVY E-GGEAKIIP NKEGKNTTPS IVAF-TDKG- EVLVGDPAKR 
Trepone420   MGKI-IGIDL GTTNSCVSVM E-GGEPVVIP NSEGGRTTPS IVGF-TSKD- ERVVGQPAKN 
Trepone421   MGKI-IGIDL GTTNSCVAIM E-GGEPVVIQ NAEGGRTTPS IIGF-TSDG- GRVVGQPAKN 
Trichod422   MAKV-VGIDL GTTNSCVAVM E-GGKPTVIA NAEGFRTTPS VVAY-GKKE- EQLVGQIAKR 
Tropher423   MSRA-VGIDL GTTNSVVAVL E-GGEPNVIA NAEGLRTTPS VVAF-SRDG- EVLVGDTAKR 
Tropher424   MSRA-VGIDL GTTNSVVAVL E-GGEPNVIA NAEGLRTTPS VVAF-SRDG- EVLVGDTAKR 
Ureapla425   KEII-LGIDL GTTNSCVAVI E-NKKPIVLE NPEGKRTVPS VVSF--NGD- EVLVGDAAKR 
Vermine426   MGRI-IGIDL GTTNSCVSIM E-GNTTRVIE NSEGARTTPS IVAY-QEDG- EILVGASAKR 
Vibrio_427   MGKI-IGIDL GTTNSCVAVL D-GDKPRVIE NAEGERTTPS VIAY-T-DG- ETLVGQPAKR 
Vibrio_428   MGKI-IGIDL GTTNSCVAVL D-GDTPRVLE NAEGERTTAS VIAY-T-DG- ETLVGQPAKR 
Vibrio_429   MGKI-IGIDL GTTNSCVAVL D-GDKPRVIE NAEGERTTAS VIAY-T-DG- ETLVGQPAKR 
Vibrio_430   MGKI-IGIDL GTTNSCVAVL D-GDKPRVIE NAEGERTTPS VIAY-T-DG- ETLVGQPAKR 
Vibrio_431   MGKI-IGIDL GTTNSCVAVL D-GDKPRVIE NAEGERTTPS VIAY-T-DG- ETLVGQPAKR 
Wiggles432   MGNI-IGIDL GTTNSCVAII E-NGKVKVIE NSEGDRTTPS IIAY-TEEN- EILVGQPAKR 
Wolbach433   MGRA-IGIDL GTTNSCVAI- ----QGKIIE NKEGARTTPS VVAF-TSSG- ERLIGAPAKR 
Wolbach434   MGRA-IGIDL GTTNSCVAIM Q-GKDTKVIE NKEGARTTPS IVAL-TSSG- ERLIGAPAKR 
Wolinel435   MGKV-LGIDL GTTNSAMAVF E-GNEGKIIA NKEGRNTTPS VVAF-TDKG- EILVGDPAKR 
Xanthom436   MGKI-IGIDL GTTNSCVAIM D-GGKARVIE NSEGDRTTPS IVAY-TKDG- EVLVGASAKR 
Xanthom437   MGKI-IGIDL GTTNSCVAIM D-GGKARVIE NSEGDRTTPS IVAY-TKDG- EVLVGASAKR 
Xanthom438   MGKI-IGIDL GTTNSCVSIM D-GGKARVIE NSEGDRTTPS IVAY-TKDG- EVLVGASAKR 
Xanthom439   MGKI-IGIDL GTTNSCVSIM D-GGKARVIE NSEGDRTTPS IVAY-TKDG- EVLVGASAKR 
Xanthom440   MGKI-IGIDL GTTNSCVSIM D-GGKARVIE NSEGDRTTPS IVAY-TKDG- EVLVGASAKR 
Xanthom441   MGKI-IGIDL GTTNSCVSIM D-GGKARVIE NSEGDRTTPS IVAY-TKDG- EVLVGASAKR 
Xylella442   MGKI-IGIDL GTTNSCLAII E-GGKGRVIE NSEGDRTTPS IVAY-TKDG- EVLVGAAAKR 
Xylella443   MGKI-IGIDL GTTNSCLAII E-GGKGRVIE NSEGDRTTPS IVAY-TKDG- EVLVGAAAKR 
Yersini444   MGKI-IGIDL GTTNSCVAIM D-GTKARVLE NSEGDRTTPS IIAY-TQDG- ETLVGQPAKR 
Yersini445   MGKI-IGIDL GTTNSCVAIM D-GTKARVLE NSEGDRTTPS IIAY-TQDG- ETLVGQPAKR 
Yersini446   MGKI-IGIDL GTTNSCVAIM D-GTKARVLE NSEGDRTTPS IIAY-TQDG- ETLVGQPAKR 
Yersini447   MGKI-IGIDL GTTNSCVAIM D-GTKARVLE NSEGDRTTPS IIAY-TQDG- ETLVGQPAKR 
Yersini448   MGKI-IGIDL GTTNSCVAIM D-GTKARVLE NSEGDRTTPS IIAY-TQDG- ETLVGQPAKR 
Yersini449   MGKI-IGIDL GTTNSCVAIM D-GTKARVLE NSEGDRTTPS IIAY-TQDG- ETLVGQPAKR 
Yersini450   MGKI-IGIDL GTTNSCVAIM D-GTKARVLE NSEGDRTTPS IIAY-TQDG- ETLVGQPAKR 
Yersini451   MGKI-IGIDL GTTNSCVAIM D-GTKARVLE NSEGDRTTPS IIAY-TQDG- ETLVGQPAKR 
Zymomon452   MGKV-IGIDL GTTNSCVAVM E-GGQPKVIE NAEGARTTPS IVAF-TKDS- ERLIGQPAKR 

             ---------- ---------- ---------- ---------- ---------- ---------- 
             ---------- ---------- ---------- ---------- ---------- ---------- 
             ---------- ---------- ---------- ---------- ---------- ---------- 
             ---------- ---------- ---------- ---------- ---------- ---------- 
             QAITNPENTI FSIKRFMGPA EISAYILQKL KKAAEDYLGE TVTEAVITVP AYFNDAQRQA 
             QAVTNAERTI RSVKRHMGPQ EISARILMKL KRDAEAYLGE QISDAVITVP AYFNDAQRQA 
             QAVTNPKNTI YAAKRLIGPP QISAEVLRKM KKTAEDFLGE PVTEAVITVP AYFNDAQRQA 
             QAVTNPKNTI YAAKRLIGPP QISAEVLRKM KKTAEDYLGE PVTEAVITVP AYFNDAQRQA 
             QAVTNPKNTL FAIKRLIGPQ QISAEILKKM KKTAEDYLGE TVTEAVITVP AYFNDAQRQA 
             QAVTNPKNTL FAIKRLIGPQ QVSAEILKKM KKTAEDYLGE TVTEAVITVP AYFNDAQRQA 
             QAITNPKNTL FAIKRLIGPP QISAEVLKKM KKTAEDFLGE AVTEAVITVP AYFNDAQRQA 
             QAITNPKNTL FAIKRLIGPP QISAEVLKKM KKTAEDYLGE PVTEAVITVP AYFNDAQRQA 
             QAITNPKNTL FAIKRLIGPP QISAEVLKKM KKTAEDYLGE PVTEAVITVP AYFNDAQRQA 
             QAVTNPTNTL FAVKRLIGPS QISAMILQKM KETAESYLGE KVEKAVITVP AYFNDAQRQA 
             QAVTNPTNTL FAVKRLIGPS QISAMILQKM KETAESYLGE KVEKAVITVP AYFNDAQRQA 
             QAVTNPENTL YAVKRLIGPP QISAQVLKKM KKTAEDYLGE AVTEAVITVP AYFNDSQRQA 
             QAVTNPENTV FAVKRLIGPP EISARTLQKM KKTAEDYLGE TVTEAVITVP AYFNDSQRQA 
             QAVMNPENTF YSVKRFIGPE EISAKVLRKL VEDASKYLGE TVTQAVITVP AYFNDSQRQA 
             QAITNPESTV YVVKRLIGPA EISAMVLARM KQTAEDYLGE PVTEAIVTCP AYFNDAQRQA 
             QANINAQNTI YASKRIIGPV QIGAFVLEKI KETAERYFGA PVKKAVITVP AYFNDAQRQA 
             QANINAQNTI YASKRIIGPV QIGAFVLEKI KETAERYFGA PVKKAVITVP AYFNDAQRQA 
             RAILDPENTV YESKRFIGPE EVGAHVLRKL KEAAEAFLGE PVKKAVITVP AYFNERQRQA 
             QAVNNIDRTI ASVKRHMGAQ EISARILMKL KNDAESYLGE KVTDAVVTVP AYFNDAQRQA 
             QAILNPKGTI TSAKRFIGPE EVSALVLRKL VDDAAKQLGE KVTEAVITVP AYFNDAQRTA 
             QAITNPN-TI SSIKRHMGPQ EISAMILANL KKTAEDYLGA QVSEAVITVP AYFNDAQRQA 
             QAVTNARNTL FAVKRLIGPP QVSAEVLRKM KKTAEDYLGE EVTEAVITVP AYFNDSQRQA 
             QAVTNAKNTL FAVKRLIGPP QVSAEVLRKM KKTAEDYLGE EVTEAVITVP AYFNDSQRQA 
             QAITNPN-TI MSVKRHMGPQ EISAIILQNL KASAEAYLGE TVTKAVITVP AYFNDAERQA 
             QAITNPN-TI MSVKRHMGPQ EISAIILQNL KASAEAYLGE TVTKAVITVP AYFNDAERQA 
             QAITNPN-TI MSVKRHMGPQ EISAIILQNL KASAEAYLGE TVTKAVITVP AYFNDAERQA 
             QAITNPN-TI MSVKRHMGPQ EISAIILQNL KASAEAYLGE TVTKAVITVP AYFNDAERQA 
             QAITNPN-TI MSVKRHMGPQ EISAIILQNL KASAEAYLGE TVTKAVITVP AYFNDAERQA 
             QAITNPN-TI MSVKRHMGPQ EISAIILQNL KASAEAYLGE TVTKAVITVP AYFNDAERQA 
             QAITNPN-TV ISIKRHMGPQ EISAIILQKL KADAEAYLGE KVTKAVITVP AYFNDSQRQA 
             QAITNPN-TV ISIKRHMGPQ EISAIILQKL KSDAEAYLGE EVTKAVITVP AYFNDSQRQA 
             QSITNPN-TI MSIKRHMGPQ EVSAIILQHL KSYAESYLGE TVSKAVITVP AYFNDAERQA 
             QSITNPN-TI MSIKRHMGPQ EVSAIILQHL KSYAESYLGE TVSKAVITVP AYFNDAERQA 
             QSITNPN-TI MSIKRHMGPQ EVSAIILQHL KSYAESYLGE TVSKAVITVP AYFNDAERQA 
             QAITNPN-TI MSVKRHMGPQ EISAIILQNL KASAEAYLGE TVTKAVITVP AYFNDAERQA 
             QAITNPN-TI MSVKRHMGPQ EISAIILQNL KASAEAYLGE TVTKAVITVP AYFNDAERQA 
             QAITNPTRTI FSIKRFMGPQ EISAMILQKM KKTAEDYLGQ EVTEAVITVP AYFSDSQRQA 
             QAITNPTRTI FSIKRFMGPQ EISAMILQKM KKTAEDYLGQ EVTEAVITVP AYFSDSQRQA 
             QAITNPTRTI FSIKRFMGPQ EISAMILQKM KKTAEDYLGQ EVTEAVITVP AYFSDSQRQA 
             QAVTNPEGTV FAVKRLIGPS QISAMILQKM KETAESYLGE KVEQAVITVP AYFNDAQRQA 
             QAVTNPEGTI FAVKRLIGPS QISAMILQKM KETAESYLGE KVEQAVITVP AYFNDAQRQA 
             QAVTNPEGTI FAVKRLIGPS QISAMILQKM KETAESYLGE KVEQAVITVP AYFNDAQRQA 
             QSATNPKNTL FAIKRLIGPP QVSAEILKKM KKTAEDYLGE SVTEAVITVP AYFNDTQRQA 
             QAVTNPENTI YSAKRFIGPE EIGAAVLAKL KKVAEDYLGE PVTEAVVTVP AYFNDAQRQA 
             QAVTNVDRTI SSVKRHMGPQ EISAQVLMKL KRDAEAYLGE PVTDAVITCP AYFNDAQRQA 
             QAVTNVDRTI SSVKRHMGPQ EISAQILMKL KRDAEAYLGE PVTDAVITCP AYFNDAQRQA 
             QAVTNPKNTL YAVKRLIGPP QVSAEVLRKM KKTAEDYLGE EVTEAVITVP AYFNDSQRQA 
             QAVTNPKNTL YAVKRLIGPP QVSAEVLRKM KKTAEDYLGE EVTEAVITVP AYFNDSQRQA 
             QAVANPKNTL YAVKRLIGPP QVSAEVLRKM KKTAEDYLGE EVTEAVITVP AYFNDSQRQA 
             QMVTNPENTI YSIKRFMGPP EISAATLTKM KETAEAYLGE KVTEAVITVP AYFNDAQRQA 
             QMVTNPENTI YSIKRFMGPP EISAATLTKM KETAEAYLGE KVTEAVITVP AYFNDAQRQA 
             QMVTNPENTI YSIKRFMGPP EISAATLTKM KETAEAYLGE KVTEAVITVP AYFNDAQRQA 
             QAVTNPERTF FAVKRLIGPS QVSAFILQKM KETAEAHLGQ KVDQAVITVP AYFNDAQRQA 
             QAVTNPEGTL FAVKRLIGPS QISAMILQKM KETAESYLGE TVTQAVITVP AYFNDAQRQA 
             QAVTNPEGTL FAVKRLIGPS QISAMILQKM KETAESYLGE TVTQAVITVP AYFNDAQRQA 
             QAVTNPEGTL FAVKRLIGPS QISAMILQKM KETAESYLGE TVTQAVITVP AYFNDAQRQA 
             QAVTNPEGTL FAVKRLIGPS QISAMILQKM KETAESYLGE TVTQAVITVP AYFNDAQRQA 
             QSITNPKNTL FAIKRLIGPP QISAEILKKM KKTAEDYLGE SIQEAVITVP AYFNDAQRQA 
             QSITNPKNTL FAIKRLMGPP QISAEILKKM KKTAEEFLGE SITEAVITVP AYFNDAQRQA 
             QAITNPKNTL FAIKRLIGPP QISAEVLKKM KKTAEDYLGE SIKEAVITVP AYFNDAQRQA 
             QAITNPKNTL FAIKRLIGPP QISAEVLKKM KKTAEDYLGE TIKEAVITVP AYFNDAQRQA 
             QSVTNPKNTL FAVKRLIGPP QVSAEVLRKM KKTAEDYLGE PVTEAVITVP AYFNDSQRQA 
             QSVTNPKNTL FAVKRLIGPP QVSAEVLRKM KKTAEDYLGE PVTEAVITVP AYFNDSQRQA 
             QSVTNPKNTL FAVKRLIGPP QVSAEVLRKM KKTAEDYLGE PVTEAVITVP AYFNDSQRQA 
             QSVTNPRNTL FAVKRLIGPP QVSAEVLRKM KKTAEDYLGE PVTEAVITVP AYFNDSQRQA 
             QSVTNPKNTL FAVKRLIGPP QVSAEVLRKM KKTAEDYLGE PVTEAVITVP AYFNDSQRQA 
             QSVTNPKNTL FAVKRLIGPP QVSAEVLRKM KKTAEDYLGE PVTEAVITVP AYFNDSQRQA 
             QSVTNPKNTL FAVKRLIGPP QVSAEVLRKM KKTAEDYLGE PVTEAVITVP AYFNDSQRQA 
             QSVTNPKNTL FAVKRLIGPP QVSAEVLRKM KKTAEDYLGE PVTEAVITVP AYFNDSQRQA 
             QSVTNPKNTL FAVKRLIGPP QVSAEVLRKM KKTAEDYLGE PVTEAVITVP AYFNDSQRQA 
             QSVTNPKNTL FAVKRLIGPP QVSAEVLRKM KKTAEDYLGE PVTEAVITVP AYFNDSQRQA 
             QSVTNPKNTL FAVKRLIGPP QVSAEVLRKM KKTAEDYLGE PVTEAVITVP AYFNDSQRQA 
             QSVTNPKNTL FAVKRLIGPP QVSAEVLRKM KKTAEDYLGE PVTEAVITVP AYFNDSQRQA 
             QSVTNPKNTL FAVKRLIGPP QVSAEVLRKM KKTAEDYLGE PVTEAVITVP AYFNDSQRQA 
             QSVTNPKNTL FAVKRLIGPP QISAEVLRKM KKTAEDYLGE PVTEAVITVP AYFNDSQRQA 
             QSVTNPKNTL YAVKRLIGPP QISAEVLRKM KKTAEDYLGE PVTEAVITVP AYFNDSQRQA 
             QAVTNPEKTI FSIKRIMGPQ EISAKVLMKL KEDAEAFLGE SVVDAVITVP AYFNDSQRKA 
             QAVTNPEKTI YSIKRIMGPQ EISAKVLMKL KEDAEAFLGE SVTDAVITVP AYFNDAQRKA 
             QAVTNPEKTI YSIKRIMGPQ EISAKVLMKL KEDAEAFLGE SVVDAVITVP AYFNDAQRKA 
             QAVTNPEKTI YSIKRIMGPQ EISAKVLMKL KEDAEAFLGE SVVDAVITVP AYFNDAQRKA 
             QSVTNPKNTL FAIKRLIGPP QISAEILKKM KKTAEDYLGE NVTEAVITVP AYFNDAQRQA 
             QSVTNPKNTL FAIKRLIGPP QVSAEILKKM KKTAEDYLGE QISEAVITVP AYFNDAQRQA 
             QAVTNPENTI FAVKRLIGPS QISAFILQKM KETAEKYLGQ EVTKAVITVP AYFNDAQRQA 
             QAVTNPENTL YAIKRLIGAP EISAKVIGKM KKTAEDYLGE EVTEAVITVP AYFNDSQRQA 
             QAITNPERTV ISIKRHMGPQ EISAMILQKL KQDAEAYLGE KIEKAVITVP AYFTDAQRQA 
             QAVTNPTNTL FAIKRLIGPQ EVSAFILQKM KEAAEAHLGE PVTKAVITVP AYFNDAQRQA 
             QAVTNPEKTL ASTKRFIGPE EIGAQILMKM KETAEAYLGE TVTEAVITVP AYFNDSQRAS 
             QAVTNPEKTL ASTKRFIGPE EIGAQILMKM KETAEAYLGE TVTEAVITVP AYFNDSQRAS 
             QAVTNPEKTL ASTKRFIGPE EIGAQILMKM KETAEAYLGE TVTEAVITVP AYFNDSQRAS 
             QAVTNPAKTL ASTKRFIGPE EIGAQVLIKM KETAEAYLGE PVTEAVITVP AYFNDSQRAS 
             QAVTNPEKTL ASTKRFIGPE EIGAQVLIKM KETAEAYLGE PVTEAVITVP AYFNDSQRAS 
             QAVTNPEKTL ASTKRFIGPE EIGAHILMKM KETAEAYLGE TITEAVITVP AYFNDSQRAS 
             QAVTNPEKTL GSTKRFIGPE EIGAQILMKM KETAEAYLGE TVTEAVITVP AYFNDSQRAS 
             QAVTNPEKTL GSTKRFIGPE EIGAQILMKM KETAEAYLGE TVTEAVITVP AYFNDSQRAS 
             QAVTNPEKTL GSTKRFIGPE EIGAQILMKM KETAEAYLGE TVTEAVITVP AYFNDSQRAS 
             QAVTNPEKTL GSTKRFIGPE EIGAQILMKM KETAEAYLGE TVTEAVITVP AYFNDSQRAS 
             QAITNPKNTI FSIKRFMGPQ EISAMVLQKM KQTAEDFLGE KVTEAVITVP AYFNDAQRQA 
             QAITNPKNTI YSIKRFVGPQ EISAMILQKM KQTAEDFLGE KVSEAVITVP AYFNDAQRQA 
             QAVTNPKNTI FSIKRFMGPQ EISAMILQKM KQTAEDFLGE KVTEAVITVP AYFNDAQRQA 
             QAVTNPKNTI YAAKRLIGPP QISAEVLRKM KKAAEDYLGE EVTEAVITVP AYFNDSQRQA 
             QAVTNPSNTL YAIKRLIGPP QVSAEVLKKM KKTAEDYLGE EVTEAVITVP AYFNDSQRQA 
             QSITNPDKTI ISIKRKMGPQ EISAMILQKL KADAEAYLGE TVTQAVITVP AYFNDSQRQA 
             QAVTNADKTI TSIKTHMGPQ EISAIILQKL KSDAESYLGQ TVTEAVITVP AYFTDAQRQA 
             QAITNPDKTI ISIKRHMGPE EISAMILQKL KADAEAYLGE TVTEAVITVP AYFNDSERQA 
             QAITNPDKTI MSIKRHMGPQ EISAMILQKL KADAEAYLGE KVTEAVITVP AYFNDAERQA 
             QAITNPDKTI MSIKRHMGPQ EISAMILQKL KADAEAYLGE KVTEAVITVP AYFNDAERQA 
             QAITNPEKTI MSIKRHMGPQ EISAMILQKL KADAEAYLGE KVTEAVITVP AYFNDAERQA 
             QAITNPHKTI MSIKRYMGPQ ELSAIILQKL KADAEAYLGG TVTQAVITVP AYFNDSQRQA 
             QAITNPERTI ISIKRDMGPQ EISAMILQKI KADAEAYLGE KVTQAVITVP AYFSDSQRQA 
             QSVTNPENTL YAIKRLIGPP QVSAEVLKKM KKTAEDFLGE TVTEAVITVP AYFNDSQRQA 
             QAVTNVDRTI RSVKRHVGSQ EISARTLMKL KRDAEAYLGE DVTDAVITVP AYFSDAQRQA 
             QAVTNVDRTI RSVKRHIGAQ EISARILMKL KRDAEAYLGE EVTDAVITVP AYFEDSQRQA 
             QAVTNVDRTI RSVKRHIGSQ EISARTLMKL KRDAEAYLGE DVTDAVITVP AYFEDSQRQA 
             QAVTNVDRTI RSVKRHIGSQ EISARTLMKL KRDAEAYLGE DVTDAVITVP AYFEDSQRQA 
             QAVTNVDRTI RSVKRHIGSQ EISARTLMKL KRDAEAYLGE DVTDAVITVP AYFEDSQRQA 
             QAVANVDRTI RSVKRHMGAP EISARTLQKL KRDAESYLGE DVTDAVITVP AYFNDAQRQA 
             QAVTNADRTL YAIKRLIGPP QISAQVLIKM KKTAEDYLGH EVKDAVITVP AYFNDSQRQA 
             QAVTNAENTI FSIKRFIGPQ EISAMILQKL KADAEAYLGE PVTQAVITVP AYFTDAQRQA 
             QAVLNPENTF YSVKRFIGPE EISAMVLRKL ADDASRYLGQ PVTQAVITVP AYFNDSQRQA 
             QAITNPTNTI SSIKRFMGPQ ELSAMILQKM KTTAEEYLGH EVKEAVITVP AYFNDAERQA 
             QAVTNPKNTL YAVKRLIGPP QVSAEVLRKM KKTAEDYLGE EVTEAVITVP AYFNDSQRQA 
             QAILNPENTV YSIKRFMGPP EVSAMILQKL KSDAEAYLGE KVTEAVITVP AYFNDAQRQA 
             QAILNPENTV YSIKRFMGPP EVSAMILQKL KSDAEAYLGE KVTEAVITVP AYFNDAQRQA 
             QAALNPKATL FEVKRFIGPE QVSAEVLRKL VADASAKLGE KITDAVITVP AYFDNSQREA 
             QAALNPAATL FEVKRFIGPE QVSAEVLRKL VSDASAKLGN KITDAVITVP AYFDNSQREA 
             QAVSNPDKTV ISIKRHMGPQ EISAMILQKL KADAEAYLGQ TVTEAVITVP AYFTDAQRQA 
             QAVTNPERTV YAAKRLIGPA EISAMVLGKM KQTAEEYLGE EVTEAVVTVP AYFNDSQRQA 
             QAVSNPDRTI QSIKRYMGPQ EISAMILSKL KADAEAYLGE SVTQAVITVP AYFSDAQRQA 
             QAVTNPERTV FAIKRLMGPA EVSAMVLAKL KADAEAYLGE TVTEAVITVP AYFNDSQRQS 
             QAVTNPERTV FAVKRLMGAP EISAMILGKL KADAEAYLGE TVTEAVITVP AYFNDAQRQA 
             QAVTNPERTV FAVKRLMGAP EISAMILGKL KADAEAYLGE TVTEAVITVP AYFNDAQRQA 
             QATTNAKNTI YASKRLIGPS QIGAFVLEKM KETAERHLGH KVEKAVITVP AYFNDAQRQA 
             QATTNAKNTI YASKRLIGPS QIGAFVLEKM KETAERHLGH KVEKAVITVP AYFNDAQRQA 
             QATTNAKNTI YASKRLIGPS QIGALILEKM KETAERHLGC KVEKAVITVP AYFDDAQRQA 
             QATTNAKNTI YASKRLIGPS QIGALILEKM KETAERHLGC KVEKAVITVP AYFDDAQRQA 
             QATTNAKNTI YASKRLIGPS QIGALILEKM KETAERHLGC KVEKAVITVP AYFDDAQRQA 
             QAVTNPN-TI SSIKRHMGPQ EVSAMILQYL KGFAEDYLGE KVEKAVITVP AYFNDAQRQA 
             QAVTNPQNTL FAIKRLIGPP QISAEVLKKM KKTAEDYLGE TITEAVITVP AYFNDAQRQA 
             QAVTNPDNTL FAIKRLIGPS QISAFILQKM KETAESYLGE DVKQAVITVP AYFNDAQRQA 
             QAVTNPQNTL FAIKRLIGPP QISAEVLKKM KKTAEDYLGE PVTEAVITVP AYFNDAQRQA 
             QAVTNPQNTL FAIKRLIGPP QISAEVLKKM KKTAEDYLGE PVTEAVITVP AYFNDAQRQA 
             QAVTNPQNTL FAIKRLIGPP QISAEVLKKM KKTAEDYLGE PVTEAVITVP AYFNDAQRQA 
             QAVTNPQNTL FAIKRLIGPP QISAEVLKKM KKTAEDYLGE PVTEAVITVP AYFNDAQRQA 
             QAVTNPQNTL FAIKRLIGPP QISAEVLKKM KKTAEDYLGE PVTEAVITVP AYFNDAQRQA 
             QAVTNPQNTL FAIKRLIGPP QISAEVLKKM KKTAEDYLGE PVTEAVITVP AYFNDAQRQA 
             QAVTNPQNTL FAIKRLIGPP QISAEVLKKM KKTAEDYLGE PVTEAVITVP AYFNDAQRQA 
             QAVTNPQNTL FAIKRLIGPP QISAEVLKKM KKTAEDYLGE PVTEAVITVP AYFNDAQRQA 
             QAVTNPDNTF FAIKRLIGPP QVSAEVLRKM KKTAEDYLGE PVTEAVITVP AYFNDSQRQA 
             QAVTNPDNTF FAIKRLIGPP QVSAEVLRKM KKTAEDYLGE PVTEAVITVP AYFNDSQRQA 
             QAVTNPDNTF FAIKRLIGPP QVSAEVLRKM KKTAEDYLGE PVTEAVITVP AYFNDSQRQA 
             QAVTNPDNTF FAIKRLIGPP QVSAEVLRKM KKTAEDYLGE PVTEAVITVP AYFNDSQRQA 
             QAVTNPDNTF FAIKRLIGPP QVSAEVLRKM KKTAEDYLGE PVTEAVITVP AYFNDSQRQA 
             QAVTNPDNTF FAIKRLIGPP QVSAEVLRKM KKTAEDYLGE PVTEAVITVP AYFNDSQRQA 
             QAVTNVERTI RSVKRHMGPQ EISAFILQKL KRDAESYLGE TVTDAVITVP AYFDDAQRQA 
             QAVTNVERTI RSVKRHMGPQ EISAFILQKL KRDAESYLGE TVADAVITVP AYFDDAQRQA 
             QAVTNPTSTV SSIKTHMGPQ EISAKTLQKL KKDAEAYLGE EVKEAVITVP AYFTDSQRQA 
             QAITNPN-TI ISIKRHMGPQ EISAIILQYL KSYAEDYLGE PVTRAVITVP AYFNDAQRQA 
             QAITNPN-TI ISIKRHMGPQ EISAIILQYL KSYAEDYLGE PVTRAVITVP AYFNDAQRQA 
             QAVTNPENTL FAIKRLIGPP EVSAIVLQKM KKTAEDYLGE TVTDAVITVP AYFNDSQRQA 
             QAVTNPENTL FAIKRLIGAP EISAMVLQKM KQTAEDYLGE TVTDAVITVP AYFNDSQRQA 
             QAVLNPENTF YSVKRFIGPE EISALVLRKL VDDASKYLGE KITQAVITVP AYFNDSQRQA 
             QAVTNPANTL YAVKRLIGPS QIAAYVLGKM KETAESYLGE TVSQAVITVP AYFNDAQRQA 
             QAVTNPTKTI SSIKRFMGPQ ELSAMVLQKM KKTAEDYLGQ DVTEAVITVP AYFNDSQRHA 
             QAVTNPSNTL YAVKRLIGPS QISAFVLSKM KETAEAYLGE PVTQAVITVP AYFNDSQRQA 
             QAITNPKNTL FAIKRLIGPP QISAEVLKKM KKTAEDFLGE PVTEAVITVP AYFNDAQRQA 
             QAITNPKNTL FAIKRLIGPP QISAEVLKKM KKTAEDFLGE SVTEAVITVP AYFNDAQRQA 
             QAITNPKNTL FAIKRLIGPP QISAEVLKKM KKTAEDFLGE SVTEAVITVP AYFNDAQRQA 
             QAVTNPKNTL FAIKRLIGPP QISAEVLKKM KKTAEDFLGE TVTEAVITVP AYFNDAQRQA 
             QAVTNPTNTL FAIKRLIGPP QISAEVLKKM KKTAEDFLGE KVTEAVITVP AYFNDAQRQA 
             QSVTNPENTI HAVKRLIGPP EVSARTLQKM KSTAEDYLGE EVTEAVITVP AYFNDSQRQA 
             QAVTNPEKTI YSIKRIMGPQ EISAKILMKL KEDAESYLGE SVTEAVITVP AYFNDSQRKA 
             QAVTNPKKTV YSIKRIMGPQ EISAKILMKL KEDAQSYLGE DVTEAVITVP AYFNDSQRKA 
             QAVTNPEKTI YSIKRIMGPQ EISAKILMKL KEDAESYLGE SVTEAVITVP AYFNDSQRKA 
             QAVTNPEKTI YSIKRIMGPQ EISAKILMKL KEDAESYLGE SVTEAVITVP AYFNDSQRKA 
             QAVTNPEKTI YSIKRIMGPQ EISAKILMKL KEDAESYLGE SVTEAVITVP AYFNDSQRKA 
             QAVTNPKNTL YAVKRLIGPP QISAETLRKM KKTAEDYLGE EVTEAVITVP AYFNDAQRQA 
             QGVTNPDFTF YAIKRLIGPQ EISAFILTKM KETAEAYLGS KVTQAVITVP AYFNDAQRQA 
             QAVTNPNKTL FAIKRLIGPP QISAEVLKKM KKTAEEFLGE KVTDAVITVP AYFNDAQRQA 
             QAVTNPENTI FGVKRLIGPS QISAFILQKM KETAESYLGE DVTQAVITVP AYFNDAQRQA 
             QAITNPN-TI VSIKRHMGPQ EISAFILQYI KKFSEDYLGE EVKDAVITVP AYFNDAQRQA 
             QAITNPN-TI SSIKSHMGPQ QVSAMILQHL KAFAEDYIGD TVEKAVITVP AYFNDAQRQA 
             QAITNPD-TI VSIKRHMGPQ EISAMILQYI KKFSEDYLGE PVKDAVITVP AYFNDSQRQA 
             QAITNPN-TI VSIKRHMGPQ EISAMILQYI KKFSEDYLGE PVTDAVITVP AYFNDAQRQA 
             QAITNPN-TI VSIKRHMGPQ EISAMILQYI KKFSEDYLGE PVTDAVITVP AYFNDAQRQA 
             QAITNPN-TI VSIKSHMGPQ EISAFILQYI KKFSEDYLGE KVTDAVITVP AYFNDAQRQA 
             QAITNPN-TI VSIKSHMGPQ EISAFILQYI KKFSEDYLGE KVTDAVITVP AYFNDAQRQA 
             QAITNPN-TV ASIKRHMGPQ QISAMILQYI KGFAEDYLGD TVEKAVVTVP AYFNDAQRQA 
             QAITNPD-TI ASIKRHIGPQ EVSAMILQYI KKFAEDYLGE EVTEAVITVP AYFNDSQRQA 
             QAITNPN-TV SSIKRHMGPQ EISAMILQYI KDYAESYLGE EVSQAVITVP AYFNDSQRQA 
             QAVTNPE-TI ISIKSKMGPQ EISAMILQNL KATAEAYLGE KVEKAVITVP AYFNDAQRQA 
             QAVTNPE-TI ISIKSKMGPQ EISAMILQNL KATAESYLGE KVEKAVITVP AYFNDAQRQA 
             QAVTNPE-TI ISIKSKMGPQ EISAMILQNL KATAESYLGE KVEKAVITVP AYFNDAQRQA 
             QAITNSARTI FAVKRLMGPQ EISAIILSKL KADAEAYLGE SVSEAVITVP AYFNDAQRQA 
             QSVTNPEKTL FAIKRLIGPP QISAEVLRKM KKTAEDYLGE EVKEAVITVP AYFNDSQRQA 
             QSVTNPEKTL FAIKRLIGPP QISAEVLRKM KKTAEDYLGE EVKEAVITVP AYFNDSQRQA 
             QSVTNPEKTL FAIKRLIGPP QISAEVLRKM KKTAEDYLGE EVKEAVITVP AYFNDSQRQA 
             QAVTNVDRTL SSVKRHMGAQ EISARILQKL KRDAEQYLGD TVTDAVITVP AYFNDAERQA 
             QAITNAVNTI RSAKRFIGPQ EISARVLMKM KQTAEDYLGQ KVTKAVITVP AYFNDEQRQA 
             QAITNAVNTI RSAKRFIGPQ EISARVLMKM KQTAEDYLGQ KVTKAVITVP AYFNDEQRQA 
             QAITNAVNTI RSAKRFIGPQ EISARVLMKM KQTAEDYLGQ KVTKAVITVP AYFNDEQRQA 
             QAITNAVNTI RSAKRFIGPQ EISARVLMKM KQTAEDYLGQ KVTKAVITVP AYFNDEQRQA 
             QAITNPD-TI ISIKSHMGPQ EISAMILQYI KGYAEDYLGE KVEKAVITVP AYFNDAQRQA 
             AAITNPN-TI SSIKRHMGPQ EISAIILQYL KSYAEDYLGE TVDKAVITVP AYFNDAQRQA 
             AAITNPN-TI SSIKRHMGPQ EISAIILQYL KSYAEDYLGE TVDKAVITVP AYFNDAQRQA 
             AAITNPN-TI SSIKRHMGPQ EISAIILQYL KSYAEDYLGE TVDKAVITVP AYFNDAQRQA 
             AAITNPN-TI SSIKRYMGPQ EISAIILQYL KSYAEDYLGE TVDKAVITVP AYFNDAQRQA 
             QAVTNPTNTL YAIKRLIGPS ECSAMILQKM KQTAEDYLGE SVSEAVITVP AYFNDAQRQA 
             QAVTNPTSTL FAIKRLIGPS QVSAFILQKM KETAEGYLGE KVTQAVITVP AYFNDAQRQA 
             QAVTNPKNTL FAIKRLIGPP QISAEVLKKM KKTAEDFLGE TVTEAVITVP AYFNDAQRQA 
             QAVTNPDYTF FAIKRLIGPS EISAFTLQKM KETAESYLGE KVEKAVITVP AYFDDAQRQA 
             QAVTNPHNTL YAIKRLIGPP QVSAEVLKKM KKTAEDYLGE KVTEAVITVP AYFNDSQRQA 
             QAVTNPN-VV ISVKSKMGPE QISAEILRYM KKYAEEKVGE KITKAVITVP AYFNDSQRKA 
             QAVTNPENTF FAIKRLIGPS QISAMILQKM KETAESYLGE KVEKAVITVP AYFNDAQRQA 
             QAVTNPENTI FAVKRLIGPS QISAMILQKM KETAEAYLGE KVEKAVITVP AYFNDAQRQA 
             QAVTNPRNTL YAVKRLIGPP QVSAEVLRKM KKTAEDYLGE TVTEAVITVP AYFNDAQRQA 
             QAVTNPKNTL FAVKRLIGPP QISAEVLRKM KKTAEDYLGE EVTEAVITVP AYFNDSQRQA 
             QAITNPKNTL FAIKRLIGPP EISARVLMKL KKDAEAYLGE EVKEAVITVP AYFNDSQRQA 
             QAITNPDRTV ISIKRHMGPQ EISAMILQKL KADAEAYLGE KVTQAVITVP AYFTDSQRQA 
             QAVTNVDRTI RSVKRHMGAQ EISARTLMKL KRDAESYLGE DITDAVITVP AYFNDAQRQA 
             QAVTNVDRTI RSVKRHMGAQ EISARTLMKL KRDAESYLGE DITDAVITVP AYFNDAQRQA 
             QAVTNVDRTI RSVKRHMGAQ EISARTLMKL KRDAESYLGE DITDAVITVP AYFNDAQRQA 
             QAVTNVDRTI RSVKRHMGAQ EISARVLMKL KRDAEAYLGE DITDAVITVP AYFNDAQRQA 
             QAVTNVDRTI RSVKRHMGAQ EISARVLMKL KRDAEAYLGE DITDAVITVP AYFNDAQRQA 
             QAVTNVDRTV RSVKRHMGAP EISARILMKL KRDAEAYLGE DITDAVITTP AYFNDAQRQA 
             QAVTNVDRTV RSVKRHMGAP EISARILMKL KRDAEAYLGE DITDAVITTP AYFNDAQRQA 
             QAVTNVDRTI RSVKREIGPQ EISARVLMKL KRDAESYLGE DITDAVITVP AYFNDAQRQA 
             QAVTNVDRTI RSVKRHMGAQ EISARVLMKL KRDAEAYLGE DITDAVITTP AYFNDAQRQA 
             QAVTNVDRTI RSVKRHVGPQ EISARVLMKL KRDAESYLGE DITDAVITVP AYFNDAQRQA 
             QAVTNVDRTV RSVKRHMGAP EISARILMKL KRDAEAYLGE DITDAVITTP AYFNDAQRQA 
             QAVTNVDRTV RSVKRHMGAP EISARILMKL KRDAEAYLGE DITDAVITTP AYFNDAQRQA 
             QAVTNVERTM RSVKRHMGTP EISARVLMKL KRDAEAYLGE DIADAVITVP AYFNDAQRQA 
             QAVTNVDRTI RSVKRHMGPQ EISARVLMKL KRDAESYLGE DITDAVITVP AYFNDAQRQA 
             QAVTNPN-VV QSIKSKMGPE QISAEILRYM KNYAEAKLGQ KVTKAVITVP AYFNDAQRKA 
             QMLTNPN-TI VSIKRLMGPE EVSASILSYL KDYAEKKTGQ KISRAVITVP AYFNDAERQA 
             QMVTNPN-TI VSIKRLMGPE QVSAQILSYL KDFAEKKIGK KISRAVITVP AYFNDAERNA 
             QLETNPE-AI ASIKRLMGPE EISAKILAYL KEYAEKKIGH KVTKAVITVP AYFDNAQREA 
             QLETNPE-AI ASIKRLMGPE EISAKILAYL KEYAEKKIGH KVTKAVITVP AYFDNAQREA 
             QLETNPE-AI ASIKRLMGPE EISAKILAYL KEYAEKKIGH KVTKAVITVP AYFDNAQREA 
             QLETNIN-TI ASIKRKMGPE EISAMILSYL KDYAEKKIGS KIKKAVITVP AYFNNAQREA 
             QAVTNPN-VV QSIKSKMGPE QISAEILRYM KNYAEAKLGQ KVTKAVITVP AYFNDAQRKA 
             QMVTNKN-TI SSIKRLMGPE QISAQILSYI KKCAEEKLGQ TITKAVITVP AYFNDAERNA 
             QMVTNPN-TI VSIKRLMGPE EVSAQILSYL KDYAEKKIGK TISRAVITVP AYFNDAERNA 
             QLETNPD-TI ASIKRLMGPE EISAMILSHL KEYAEKKVGK KLTKAVITVP AYFDNSQREA 
             QVETNPD-TI ISIKRLMGPE EISAMILSYM KDYAEKKLGQ KVSKAVITVP AYFDNAEREA 
             QAITNPENTV FAAKRLIGPP EVSAIVLMKM KQTAEDYLGE QVSEAVITVP AYFNDSQRQA 
             QAVTNAKNTI YAAKRLIGPP QISAEVLRKM KEAAEAYLGE KVTEAVITVP AYFNDSQRQA 
             QAVTNAKNTI YAAKRLIGPP QISAEVLRKM KEAAEAYLGE KVTEAVITVP AYFNDSQRQA 
             QAVTNAKNTI YAAKRLIGPP QISAEVLRKM KEAAEAYLGE KVTEAVITVP AYFNDSQRQA 
             QAVTNAKNTI YAAKRLIGPP QISAEVLRKM KEAAEAYLGE KVTEAVITVP AYFNDSQRQA 
             QAVTNAKNTI VASKRLIGPS QIGANVLIKL KEAAETYTGK KVTKAVITVP AYFDDAQRQA 
             QAVTNPERTI FAVKRLIGPS QISAFTLQKM KETAEAHLGQ KVDQAVITVP AYFNDAQRQA 
             QAVTNPERTI FAVKRLIGPS QISAFTLQKM KETAEAHLGQ KVDQAVITVP AYFNDAQRQA 
             QAITNPQNTL YAIKRLIGPP EVSANVLRKM KKTAEDYLGE EVEAAVITVP AYFNDSQRQA 
             QAVTNPENTL FAIKRLIGPP EVSAQVLIKM KKTAEDYLGE PVTEAVITVP AYFNDSQRQA 
             QAVTNPENTL FAIKRLIGPP EVSAQVLMKM KKTAEDYLGE SVTEAVITVP AYFNDSQRQA 
             QAVTNPKNTL FAVKRLIGPP EVSAQVLMKM KKTAEDYLGE PVTEAVITVP AYFNDSQRQA 
             QAVTNVDRTI RSVKRHIGPQ EISARTLMKL KRDAEAYLGE EITDAVITVP AYFEDAQRQA 
             QAVTNVDRTI RSVKRHMGPQ QISAFVLQKL KRDAEAYLGE PVTDAVITVP AYFSDAQRQA 
             QAVMNPENTF YSVKRFIGPE EISAKVLRKL VEDASKYLGE TVTQAVITVP AYFNDSQRQA 
             QAVTNPDNTI FAVKRLIGPS QISAFTLQKM KETAEAYLGE TVTQAVITVP AYFNDAQRQA 
             QAITNPN-TI QSIKRHMGPQ EVSAIILQYI KSYAEDYIGE KVEKAVITVP AYFNDAERQA 
             QAIVNPE-TI SSIKRHMGPE EISAMILQYI KKYAEDYLGE TVNDAVITVP AYFNDAQRQA 
             QVITNPN-TI SSIKRHMGPQ EISAMILANL KKTAEDYLGA QVSEAVITVP AYFNDAQRQA 
             QAVTNPENTI TSSKRFIGPE EIAAQILIKM KETAEAYLGE KITEAVITVP AYFNDSQRQS 
             QAVTNPSNTV FAVKRLIGPS QISAFILQKM KETAESYLGE PVTQAVITVP AYFNDAQRQA 
             QAVTNPKNTL FAIKRLIGPP QISAEVLKKM KKTAEDFLGE PVTEAVITVP AYFNDAQRQA 
             QAITNPD-TI ASIKRHIGPQ EVSAMILSYI KKFAEDYLGE EVDKAVITVP AYFDDSQRQA 
             QAVTNPENTL FAIKRLIGPP EISAMILQKM KQTAEDYLGE KVTDAVITVP AYFNDSQRQA 
             QAVTNPENTL YAIKRLIGPP EISAFVLQKM KQTAEDYLGQ TVTDAVITVP AYFDDSQRQA 
             QAITNPKNTI FSIKRFIGPQ EVSAMILQKM KQTAEDFLGE KVTEAVITVP AYFNDAQRQA 
             QAVTNPENTL YAIKRLIGAP QVSAEILKKM KKTAEDFLGE EVTAAVITVP AYFNDAQRQA 
             QAVTNPQNTL FAIKRLIGPP QVSAEVLKKM KKTAEDYLGE PVTEAVITVP AYFNDAQRQA 
             QAVTNPKRTV YSAKRFMGPQ EISAKVLRKL KESAESYLGH KVNKAVITVP AYFNDAQRQA 
             QAVTNAKNTL YAIKRLIGAQ QVSADILRKM KKTAEDYLGE PVTEAVITVP AYFNDAQRQA 
             QAVTNPKNTL YAVKRLIGAQ QVSADILRKM KKTAEDYLGE PVTEAVITVP AYFNDAQRQA 
             QSVTNPKNTI YAVKRLMGPQ QVSAEILRKM KKTAEDYLGE EVTEAVITVP AYFNDSQRQA 
             QAITNPTKTI YSIKRFMGPQ EISAMILQKM KKTAEDYLGQ EVTEAVITVP AYFNDAQRQA 
             QAVMNPENTF YSAKRFVGPE EVSSQVLRKL ADDAGKYLGD KVTQAVITVP AYFNDSQRQA 
             QAVMNPENTF YSAKRFVGPE EVAAQVLRKL SEDAGKYLGE NINQAVITVP AYFNDSQRQA 
             QAVMNPENTF YSAKRFVGPE EVSAQVLRKL SEDAGKYLGE NITQAVITVP AYFNDSQRQA 
             QAVMNTDNTF YSAKRFVGPE EVSAQVLRKL AEDAGKYLGE NVTQAVITVP AYFNDSQRQA 
             QAVMNPENTF YSAKRFVGPE EVSSQVLRKL ADDAGKYLGE KVTQAVITVP AYFNDSQRQA 
             QAVMNTDNTF YSAKRFVGPE EVSAQVLRKL AEDAGKYLGE NVTQAVITVP AYFNDSQRQA 
             QAVMNPENTF YSAKRFVGPE EVSSQVLRKL ADDAGKYLGQ QVTQAVITVP AYFNDSQRQA 
             QAVMNPENTF YSAKRFVGPE EVSAQVLRKL SEDAGKYLGE NITQAVITVP AYFNDSQRQA 
             QAVMNPENTF YSSKRFVGPE EVSAQVLRKL SDDAGKYLGE TVTQAVITVP AYFNDSQRQA 
             QAVMNPENTF YSSKRFVGPE EVSAQVLRKL SDDAGKYLGE TVTQAVITVP AYFNDSQRQA 
             QAVTNVDRTV RSVKRHMGPQ QISAFILQKL KRDAEAYLGE PVTNAVITVP AYFSDAQRQA 
             QAITNPTNTI FSIKRFVGPQ EISAMILQKM KQTAEDFLGE KVTEAVITVP AYFNDAQRQA 
             QAITNPKNTL FAIKRLIGPP QISAEVLKKM KKTAEDYLGE EVTAAVITVP AYFNDSQRQA 
             QAVTNPTNTV FAIKRLIGAP QISAEILKKM KKTAEDFLGE AVTEAVITVP AYFNDSQRQA 
             QAVTNPQNTL YAVKRLIGPP QISAEVLKKM KKTAEDYLGE PVTEAVITVP AYFNDSQRQA 
             QAVTNPQNTL YAVKRLIGPP QISAEVLKKM KKTAEDYLGE PVTEAVITVP AYFNDSQRQA 
             QAVTNPHNTL FAVKRLIGPP QISAEVLKKM KKTAEDYLGE PVTEAVITVP AYFNDSQRQA 
             QAVTNPHNTL FAVKRLIGPP QISAEVLKKM KKTAEDYLGE AVTEAVITVP AYFNDSQRQA 
             QAVTNPHNTL YAVKRLIGPP QISAEILKKM KKTAEDYLGE AVTEAVITVP AYFNDSQRQA 
             QAVTNPHNTL FAVKRLIGPP QISAEVLKKM KKTAEDYLGE PVTEAVITVP AYFNDSQRQA 
             QAVTNPHNTL YAVKRLIGPP QISAEILKKM KKTAEDYLGE AVTEAVITVP AYFNDSQRQA 
             QAVTNPHNTL YAVKRLIGPP QISAEILKKM KKTAEDYLGE AVTEAVITVP AYFNDSQRQA 
             QAVTNPHNTL YAVKRLIGPP QISAEILKKM KKTAEDYLGE AVTEAVITVP AYFNDSQRQA 
             QAVTNPNNTL FAIKRLIGPP QVSAEILKKM KKTAEDYLGE AVTEAVVTVP AYFNDSQRQA 
             QAVTNPNNTL FAIKRLIGPP QVSAEILKKM KKTAEDYLGE AVTEAVVTVP AYFNDSQRQA 
             QSVTNPQNTL FAIKRLIGPP QISAEVLKKM KKTAEDYLGE KVTGAVITVP AYFNDAQRQA 
             QAVTNPRNTL YAVKRLIGPP QVSAEVLRKM KKTAEDYLGE PVTEAVITVP AYFNDSQRQA 
             QAVTNPRNTL YAVKRLIGPP QVSAEVLRKM KKTAEDYLGE PVTEAVITVP AYFNDSQRQA 
             QAVTNPRNTL YAVKRLIGPP QVSAEVLRKM KKTAEDYLGE PVTEAVITVP AYFNDSQRQA 
             QAVTNPRNTL YAVKRLIGPP QISAEVLRKM KKTAEDYLGE EVTEAVITVP AYFNDSQRQA 
             QAVTNPTNTL FAVKRLIGPA QISAMILQKM KETAESYLGE KVEKAVITVP AYFNDAQRQA 
             QAVTNPTNTL FAVKRLIGPA QISAMILQKM KETAESYLGE KVEKAVITVP AYFNDAQRQA 
             QAVTNPSNTV FAVKRLIGPS QISAFILQKM KETAEAYLGE SVTQAVITVP AYFNDAQRQA 
             QAVTNPSNTV FAVKRLIGPS QISAFILQKM KETAEAYLGE TVTQAVITVP AYFNDAQRQA 
             QAVTNVDRTI RSVKRHIGPQ EISARTLMKL KRDAEAYLGE DITDAVITVP AYFEDAQRQA 
             QAVTNPKNTL YAVKRLIGPQ QVSADVLRKM KKTAEDYLGE TVTEAVITVP AYFNDAQRQA 
             QAVTNPERTF FAVKRLIGPS QVSAFILQKM KETAEAHLGA KVDQAVITVP AYFNDAQRQA 
             QAVTNPERTF FAVKRLVGPS QVSAFILQKM KETAEAHLGA KVDQAVITVP AYFNDAQRQA 
             QAVTNPERTF FAVKRLVGPS QVSAFILQKM KETAEAHLGQ KVDQAVITVP AYFNDAQRQA 
             QAVTNPERTF FAVKRLIGPS QVSAFILQKM KETAEAHLGQ KVDQAVITVP AYFNDAQRQA 
             QAVTNPERTF FAVKRLVGPS QVSAFILQKM KETAEAHLGQ KVDQAVITVP AYFNDAQRQA 
             QAVTNPENTL FAIKRLIGPS QLSAFILQKM KETAEAHLGE PVTQAVITVP AYFNDSQRQA 
             QAVTNPRNTV YAVKRLIGPS QISAFILQKM KETAENYLGE KVTQAVITVP AYFNDAQRQA 
             QAVTNPRNTI YAVKRLIGPS QISAFILQKM KETAENYLGD KVTQAVITVP AYFNDAQRQA 
             QAVTNPRNTI YAVKRLIGPS QISAFILQKM KETAENYLGE KVTQAVITVP AYFNDAQRQA 
             QAVTNPRNTI YAVKRLIGPS QISAFILQKM KETAENYLGE KVTQAVITVP AYFNDAQRQA 
             QAVTNPRNTI YAVKRLIGPS QISAFILQKM KETAENYLGE KVTQAVITVP AYFNDAQRQA 
             QAVTNPDNTI FGVKRLIGPS QISAFILGKM KETAESYLGE DVTQAVITVP AYFNDAQRQA 
             QAVTNPERTV YSIKRFMGPP EISAMILQKL KRDAEDYLGE EVTDAVITVP AYFEDAQRQA 
             QAVTNPQNTL FAVKRLIGPP QISAEVLKKM KKTAEDYLGE TVTEAVITVP AYFNDSQRQA 
             QAVTNVDRTI RSVKRHMGPQ EISARVLMKL KRDAESYLGE DVTDAVITVP AYFEDAQRQA 
             QAITNPENTV SSIKRFMGPQ EISAVVLQKL KQTAEDYLGQ EVTDAVITVP AYFNDAQRKA 
             QAVTNPDRTI RSVKREIGPQ EISARTLMKL KRDAEAYLGE QITDAVITVP AYFNDGQRQA 
             QAVTNPQNTL FAIKRLIGPP QISAEVLKKM KKTAEDYLGE PVTEAVITVP AYFNDAQRQA 
             QAVTNPQNTL FAIKRLIGPP QISAEVLKKM KKTAEDYLGE PVTEAVITVP AYFNDAQRQA 
             QAVTNPQNTL FAIKRLIGPP QISAEVLKKM KKTAEDYLGE PVTEAVITVP AYFNDAQRQA 
             QAVTNPQNTL FAIKRLIGPP QISAEVLKKM KKTAEDYLGE PVTEAVITVP AYFNDAQRQA 
             QAVTNPQNTL FAIKRLIGPP QISAEVLKKM KKTAEDYLGE PVTEAVITVP AYFNDAQRQA 
             QAVTNPNNTF FAIKRLIGPP QVSAEILKKM KKTAEDFLGE EVTEAVITVP AYFNDSQRQA 
             QAVTNPNNTF FAIKRLIGPP QVSAEILKKM KKTAEDFLGE EVTEAVITVP AYFNDSQRQA 
             QAVTNPNNTF FAIKRLIGPP QVSAEILKKM KKTAEDFLGE EVTEAVITVP AYFNDSQRQA 
             QAVTNPTNTF FAIKRLIGPP QVSAEILKKM KKTAEDFLGE EVTEAVITVP AYFNDSQRQA 
             QAVTNPTNTF FAIKRLIGPP QVSAEVLKKM KKTAEDFLGE EVTEAVITVP AYFNDAQRQA 
             QAVTNPTNTF FAIKRLIGPP QVSAEILKKM KKTAEDFLGE EVTEAVITVP AYFNDSQRQA 
             QAVTNPNNTF FAIKRLIGPP QVSAEILKKM KKTAEDFLGE EVTEAVITVP AYFNDSQRQA 
             QAVTNPTNTF FAIKRLIGPP QVSAEILKKM KKTAEDFLGE EVTEAVITVP AYFNDSQRQA 
             QAVTNPKNTF FAIKRLIGPP QVSAEILKKM KKTAEDYLGE PVTEAVITVP AYFNDSQRQA 
             QAVTNPNNTF FAIKRLIGPP QVSAEILKKM KKTAEDFLGE EVTEAVITVP AYFNDSQRQA 
             QAVTNPQNTL FAIKRLIGPP QISAEVLKKM KKTAEDYLGE PVTEAVITVP AYFNDAQRQA 
             QAVTNPQNTL FAIKRLIGPP QISAEVLKKM KKTAEDYLGE PVTEAVITVP AYFNDAQRQA 
             QAVTNPQNTL FAIKRLIGPP QISAEVLKKM KKTAEDYLGE PVTEAVITVP AYFNDAQRQA 
             QAVTNPQNTL FAIKRLIGPP QISAEVLKKM KKTAEDYLGE PVTEAVITVP AYFNDAQRQA 
             QAVTNPQNTL FAIKRLIGPP QISAEVLKKM KKTAEDYLGE PVTEAVITVP AYFNDAQRQA 
             QAVTNPQNTL FAIKRLIGPP QISAEVLKKM KKTAEDYLGE PVTEAVITVP AYFNDAQRQA 
             QAVTNPDNTI FGVKRLIGPS QISAFILGKM KETAESYLGE EVTQAVITVP AYFNDAQRQA 
             QAVTNPSNTI FGVKRLIGPS QISAVILGKM KETAESYLGE EVTQAVITVP AYFNDAQRQA 
             QAVTNPENTL FAIKRLIGPS QISAMILQKM KETAESYLGE KVEKAVITVP AYFNDAQRQA 
             QSVTNPQNTL FAIKRLIGPP QISAEILKKM KKTAEDYLGE PVTEAVITVP AYFNDTQRQA 
             QAITNPENTV FSIKRFMGPP EISAMILTKL KEAAESYLGE KVTQAVITVP AYFNDAQRQA 
             QAVTNPDNTL FAIKRLIGPS QVSAFILQKM KETAEEYLGE KVEKAVITVP AYFNDAQRQA 
             QAITNPN-TV QSIKRHMGPQ EISAMILQNL KNTAESYLGE KVDKAVITVP AYFNDAERQA 
             QAITNPN-TV QSIKRHMGPQ EISAMILQNL KNTAESYLGE KVDKAVITVP AYFNDAERQA 
             QAITNPN-TV QSIKRHMGPQ EISAMILQNL KNTAESYLGE KVDKAVITVP AYFNDAERQA 
             QAITNPN-TV QSIKRHMGPQ EISAMILQNL KNTAESYLGE KVDKAVITVP AYFNDAERQA 
             QAITNPN-TV QSIKRHMGPQ EISAMILQNL KNTAESYLGE KVDKAVITVP AYFNDAERQA 
             QAITNPN-TV QSIKRHMGPQ EISAMILQNL KNTAESYLGE KVDKAVITVP AYFNDAERQA 
             QAITNPN-TV QSIKRHMGPQ EISAMILQNL KNTAESYLGE KVDKAVITVP AYFNDAERQA 
             QAITNPN-TV QSIKRHMGPQ EISAMILQNL KNTAESYLGE KVDKAVITVP AYFNDAERQA 
             QAITNPN-TV QSIKRHMGPQ EISAMILQNL KNTAESYLGE KVDKAVITVP AYFNDAERQA 
             QAITNPN-TV QSIKRHMGPQ ELSAMILQNL KSTAENYLGD TVDKAVITVP AYFNDGERQA 
             QAITNPN-TV QSIKRHMGPQ ELSAMILQNL KSTAENYLGD TVDKAVITVP AYFNDGERQA 
             QAITNPN-TV QSIKRHMGPQ EISAMVLQNL KNTAESYLGD KVDKAVITVP AYFNDAERQA 
             QAITNPN-TI QSIKRHMGPQ EISAMVLQNL KSTAEDYLGE SVDKAVITVP AYFNDSERQA 
             QAVTNPD-TV ISIKSKMGPQ EISAMILQYL KGYAEDYLGE KVEKAVITVP AYFNDAQRQA 
             QAVTNPD-TV ISIKSKMGPQ EISAMILQYL KGYAEDYLGE KVEKAVITVP AYFNDAQRQA 
             QAVTNPD-TV ISIKSKMGPQ EISAMILQYL KGYAEDYLGE KVEKAVITVP AYFNDAQRQA 
             QAVTNPE-TI LSIKSKMGPQ EISAMILQYL KGYAEDYLGE KVEKAVITVP AYFNDAQRQA 
             QAVTNPD-TV ISIKSKMGPQ EISAMILQYL KGYAEDYLGE KVTKAVITVP AYFNDAQRQA 
             QAVTNPD-TV ISIKSKMGPQ EISAMILQYL KGYAEDYLGE KVTKAVITVP AYFNDAQRQA 
             QAVTNPD-TV ISIKSKMGPQ EISAMILQYL KGYAEDYLGE KVTKAVITVP AYFNDAQRQA 
             QAVTNPE-TV ISIKSKMGPQ EISAMILQYL KGYAEDYLGE KVEKAVITVP AYFNDAQRQA 
             QAVTNPD-TV ISIKSKMGPQ EISAMILQYL KGYAEDYLGE KVEKAVITVP AYFNDAQRQA 
             QAVTNPE-TV ISIKSKMGPQ EISAMILQYL KGYAEDYLGE KVEKAVITVP AYFNDAQRQA 
             QAVTNPE-TV ISIKSKMGPQ EISAMILQYL KGYAEDYLGE KVEKAVITVP AYFNDAQRQA 
             QAVTNPD-TV ISIKSKMGPQ EISAMILQYL KGYAEDYLGE KVEKAVITVP AYFNDAQRQA 
             QAVTNPD-TV ISIKSKMGPQ EISAMILQYL KGYAEDYLGE KVEKAVITVP AYFNDAQRQA 
             QAVTNPE-TV ISIKSKMGPQ EISAMILQYL KGYAEDYLGE KVEKAVITVP AYFNDAQRQA 
             QAVTNPE-TV ISIKSKMGPQ EISAMILQYL KGYAEDYLGE KVEKAVITVP AYFNDAQRQA 
             QAVTNPE-TV ISIKSKMGPQ EISAMILQYL KGYAEDYLGE KVEKAVITVP AYFNDAQRQA 
             QAVTNPD-TV ISIKSKMGPQ EISAMILQYL KGYAEDYLGE KVEKAVITVP AYFNDAQRQA 
             QAVTNPE-TV ISIKSKMGPQ EISAMILQYL KGYAEDYLGE KVEKAVITVP AYFNDAQRQA 
             QAVTNPD-TV ISIKSKMGPQ EISAMILQYL KGYAEDYLGE KVEKAVITVP AYFNDAQRQA 
             QAVTNPD-TI ISIKSKMGPQ EISAMILQYL KGYAEEYLGE KVTKAVITVP AYFNDAQRQA 
             QAVTNPD-TV ISIKSKMGPQ EISAMILQYL KGYAEEYLGE KVTKAVITVP AYFNDAQRQA 
             QAVTNPD-TV ISIKSKMGPQ EISAMILQYL KGYAEEYLGE KVTKAVITVP AYFNDAQRQA 
             QAVTNPD-TV ISIKSKMGPQ EISALILQYL KGYAEEYLGE KVTKAVITVP AYFNDAQRQA 
             QAVTNVDRTV RSVKRHMGPQ QMSAFILQKL KRDAEAYLGE KVTDAVITVP AYFNDSERQA 
             QAVTNVDRTI RSVKRHMGPQ QISAFVLQKL KRDAESYLGE KVTDAVITVP AYFNDAERQA 
             QAITNPDRTI ISIKRHMGPQ EISAMILSKL KADAEEKLGE KITQAVITVP AYFTDAQRQA 
             QAVMNTDNTF YSVKRFIGPE EVSAQVLRKL AEDAGKYLGE TVTQAVITVP AYFNDSQRQA 
             QAVMNPDNTF YSVKRFIGPE EVSAQVLRKL AEDAGKYLGE TVSQAVITVP AYFNDSQRQA 
             QAVMNPANTF YSVKRFIGPE EVSAQVLRKL AEDAGKYLGE SVTQAVITVP AYFNDSQRQA 
             QAVMNPENTF YSVKRFIGPE EISAQVLRKL AEDASKYLGE TVTQAVIPVP AYFNDSQRQA 
             QAVMNPENTF YSVKRFIGPE EISAQVLRKL AEDASKYLGE TVTQAVITVP AYFNDSQRQA 
             QAVMNPDNTF YSVKRFIGPE EVSAQVLRKL AEDAGKYLGE TVTQAVITVP AYFNDSQRQA 
             QAVMNPGNTF YSVKRFIGPE EISAQVLRKL VDDASKYLGE TVTQAVITVP AYFNDSQRQA 
             QAITNPENTI FAVKRLIGPT EISAFILMKM KQTAEDYLGE KVTEAVITVP AYFNDSQRQA 
             QAVTNPDRTV LSIKRKMGPQ EISAMVLQKL KTDAEAYLGE KITQAVITVP AYFTDSQRQA 
             QAVTNSENTV YAVKRLIGPA EISSMVLVKM KQTAEDYLGE KITDAVITVP AYFNDSQRQA 
             QAIINPERTI MSIKRHMGPQ EISAMILQKL KADAEAYLGE KVTQAVITVP AYFNDSQRQA 
             QAVTNVERTI RSVKRHMGPQ QISAFVLQKL KRDAEAYLGE EVTDAVITVP AYFSDAERQA 
             QAVMNPENTF YSVKRFIGPE EISAQVLRKL KEDASKYLGE EVTQAVITVP AYFNDSQRQA 
             QMILNPERTI KSIKRKMGPQ EISAFILKKL KNDAEAYLGG EIKKAVITCP AYFNDAQRQA 
             QAVLNPEGTI FEIKRFIGPE EISAMILRKL VEDASKKLGE KITKAVITVP AYFNNAQREA 
             QAVLNPEGTI FEIKRFIGPE EISAMILRKL VEDASKKLGE KITKAVITVP AYFNNAQREA 
             QAVTNPKNTI FAVKRLIGAQ QVSAEILRKM KKTAEDYLGE EVTEAVITVP AYFNDSQRQA 
             QAVTNPENTL FAIKRLIGPQ EVSARTLMKM KKTAEDYLGH EVTEAVITVP AYFNDSQRQA 
             QAITNPNKTI SSIKRIMGPQ EISAKILSKL KEDAEAYIGS SVTDAVITVP AYFNDAQRKA 
             QMITNPERTV YSVKRFIGTQ EISAFILQKM KKTAEDYLGE TVTEAVITVP AYFNDAQRQA 
             QMVTNPEHTI YSIKRFIGTQ EISAFILQKM KKTAEDYLGE AVTEAVITVP AYFNDAQRQA 
             QAVMNTQNTF YSVKRFIGSE EISAQVLRKL IDDASKYLGE QVTQAVITVP AYFNDSQRQA 
             QAVTNVDNTI SSVKRHIGPQ EISARILSKL KRDAEQYLGE KVTDAVITVP AYFNDAERQA 
             QAVTNVDNTI SSVKRHIGPQ EISARILSKL KRDAEQYLGE KVTDAVITVP AYFNDAERQA 
             KQITNPN-TI SSIKRLMGPE EISAKILTYI KEYAEKKIGA KVNKAVITVP AYFDDAQRQA 
             QAVTNPKNTL YAVKRLIGAQ QVSADILRKM KKTAEDYLGE PVTEAVITVP AYFNDAQRQA 
             QAVTNPQNTL FAIKRLIGAP QVSAEVLKKM KKTAEDFLGE PVTAAVITVP AYFNDAQRQA 
             QAVTNPQNTL FAIKRLIGAP QVSAEVLKKM KKTAEDFLGE EVTGAVVTVP AYFNDAQRQA 
             QAVTNPTNTL FAIKRLIGAP QVSAEVLKKM KKTAEDFLGE EVTGAVITVP AYFNDAQRQA 
             QAVTNPENTL FAIKRLIGAP QVSAEVLKKM KKTAEDFLGE EVTGAVITVP AYFNDAQRQA 
             QAVTNPENTL FAIKRLIGAP QVSAEVLKKM KKTAEDFLGE EVTGAVITVP AYFNDAQRQA 
             QSVTNPKNTF FAIKRLIGPP QISAEILKKM KKTAEDYIGK SITEAVITVP AYFNDTQRQA 
             QATTNASNTF FATKRLIGPS QIGAFILQNL KEAAEAYLGE EVKDAVITVP AYFNDSQRQA 
             QATTNASNTF FATKRLIGPS QIGAFILQNM KEAAEAYLGE EVKDAVITVP AYFNDSQRQA 
             QAITNPQKTI YSIKRIMGPQ EISAKILMKL KEDAEAYLGE EVSEAVITVP AYFNDAQRKA 
             QAVTNPKNTF YAVKRLIGPQ EISARVLEKM KKTAEDFLGE KVTEAVITVP AYFNDSQRQA 
             QAVTNPKNTF YAVKRLIGPQ EISARVLEKM KKTAEDFLGE KVTEAVITVP AYFNDSQRQA 
             QAVTNPKNTF YAVKRLIGPQ EISARVLEKM KKTAEDFLGE KVTEAVITVP AYFNDSQRQA 
             QAVTNPKNTF YAVKRLIGPQ EISARVLEKM KKTAEDFLGE KVTEAVITVP AYFNDSQRQA 
             QAVTNPKNTF YAVKRLIGPQ EISARVLEKM KKTAEDYLGE KVTEAVITVP AYFNDSQRQA 
             QAVTNPKNTF YAVKRLIGPQ EISARVLEKM KKTAEDYLGE KVTEAVITVP AYFNDSQRQA 
             QAVTNPKNTF YAVKRLIGPQ EISAKVLEKM KKTAEDFLGE KVTEAVITVP AYFNDSQRQA 
             QAVTNPKNTF YAVKRLIGPQ EISAKVLEKM KKTAEDFLGE KVTEAVITVP AYFNDSQRQA 
             QAVTNPQNTL FAIKRLIGPP QISAEVLKKM KKTAEDYLGE PVTEAVITVP AYFNDAQRQA 
             QAVTNPQNTL FAIKRLIGPP QISAEVLKKM KKTAEDYLGE PVTEAVITVP AYFNDAQRQA 
             QAVTNPQNTL FAIKRLIGPP QISAEVLKKM KKTAEDYLGE PVTEAVITVP AYFNDAQRQA 
             QAVTNPQNTL FAIKRLIGPP QISAEVLKKM KKTAEDYLGE PVTEAVITVP AYFNDAQRQA 
             QAVTNPQNTL FAIKRLIGPP QISAEVLKKM KKTAEDYLGE PVTEAVITVP AYFNDAQRQA 
             QAVTNPQNTL FAIKRLIGPP QISAEVLKKM KKTAEDYLGE PVTEAVITVP AYFNDAQRQA 
             QAVTNPQNTL FAIKRLIGPP QISAEVLKKM KKTAEDYLGE PVTEAVITVP AYFNDAQRQA 
             QAVTNPQNTL FAIKRLIGPP QISAEVLKKM KKTAEDYLGE PVTEAVITVP AYFNDAQRQA 
             QAVTNSENTI FAVKRLIGPS QISAFILQKM KETAESYLGE TVDQAVITVP AYFNDAQRQA 

             ---------- ---------- ---------- ---------- ---------- ---------- 
             ---------- ---------- ---------- ---------- ---------- ---------- 
             ---------- ---------- ---------- ---------- ---------- ---------- 
             ---------- ---------- ---------- ---------- ---------- ---------- 
             TKDAGKIAGL DVKRIINEPT AAALAYGLDK IAVYDFGGGT FDISILEV-- --GE-----G 
             TKEAGQIAGL NVLRIINEPT AAALAYGLDK ILVFDLGGGT FDVSLLEI-- --GE-----G 
             TKDAGRIAGL DVKRIINEPT AAALAFGLDK IAVYDLGGGT FDVSIIEIAD VDGE-----K 
             TKDAGRIAGL DVKRIINEPT AAALAFGLDK IAVYDLGGGT FDVSIIEIAD VDGE-----K 
             TKDAGKIAGL DVKRIINEPT AAALAFGMDK VAVYDLGGGT FDVSIIEIAD LDGD-----Q 
             TKDAGRIAGL DVKRIINEPT AAALAFGMDK VAVYDLGGGT FDVSIIEIAD LDGD-----Q 
             TIDAGRIAGL DVKRIINEPT AAALAFGLGS IAVYDLGGGT FDISIIEIDN FDGE-----Q 
             TKDAGRIAGL DVKRIINEPT AAAFAYGVNK VAVYDLGGGT FDISIIEIDE VEGE-----T 
             TKDAGRIAGL DVKRIINEPT AAAFAYGVNK VAVYDLGGGT FDISIIEIDE VEGE-----T 
             TKDAGRIAGL DVLRIINEPT AAALAYGLDK IAVYDLGGGT FDISVLEI-- --GD-----G 
             TKDAGRIAGL DVLRIINEPT AAALAYGLDK IAVYDLGGGT FDISVLEI-- --GD-----G 
             TKDAGRIAGL DVKRIINEPT AAALAYGLDK IAVYDLGGGT FDISIIEIAE VDGE-----H 
             TKDAGKIAGL EVKRIINEPT AAALAYGLDK VAVYDLGGGT FDISIIEIAE VDGE-----H 
             TKDAGKIAGI EVMRIINEPT AASLAYGFDK ILVFDLGGGT FDVSVLEV-- --GD-----G 
             TKDAGRIAGL NVLRIINEPT AAALAYGIDK VAVYDLGGGT FDITILEL-- --NQ-----G 
             TKDAGTIAGL DVVRIINEPT AAALAYGLDK IVVYDLGGGT FDVSVLEI-- --AE-----G 
             TKDAGTIAGL DVVRIINEPT AAALAYGLDK IVVYDLGGGT FDVSVLEI-- --AD-----G 
             TKDAGKIAGL EVVRILNEPT AAAMAYGLHK ILVYDFGGGT FDVSILEG-- --GE-----G 
             TKEAGEIAGL NVLRIVNEPT AAALAYGLDK ILVFDLGGGT FDVSLLEV-- --GKDEDNFS 
             TKDAGRIAGL EVLRIINEPT AAALAYGIDK VLVFDLGGGT FDVSLLDV-- --GD-----G 
             TKDAGKIAGL NVKRIINEPT AAALSYGVDK ILVFDLGGGT FDVSILTL-- --MD-----G 
             TKDAGRIAGL EVKRIINEPT AAALAFGMDK IAVYDLGGGT FDISIIEIAD IDGE-----H 
             TKDAGRIAGL EVKRIINEPT AAALAFGMDK IAVYDLGGGT FDISIIEIAD IDGE-----H 
             TKDAGRIAGL EVERIINEPT AAALAYGLEK ILVYDLGGGT FDVSILEL-- --AD-----G 
             TKDAGRIAGL EVERIINEPT AAALAYGLEK ILVYDLGGGT FDVSILEL-- --AD-----G 
             TKDAGRIAGL EVERIINEPT AAALAYGLEK ILVYDLGGGT FDVSILEL-- --AD-----G 
             TKDAGRIAGL EVERIINEPT AAALAYGLEK ILVYDLGGGT FDVSILEL-- --AD-----G 
             TKDAGRIAGL EVERIINEPT AAALAYGLEK ILVYDLGGGT FDVSILEL-- --AD-----G 
             TKDAGRIAGL EVERIINEPT AAALAYGLEK ILVYDLGGGT FDVSILEL-- --AD-----G 
             TKDAGKIAGL EVDRIVNEPT AAALAYGLEK ILVYDLGGGT FDVSILEL-- --GD-----G 
             TKDAGKIAGL EVERIVNEPT AAALAYGLDK ILVYDLGGGT FDVSILEL-- --GD-----G 
             TKDAGKIAGL EVERIINEPT AAALAYGLDK ILVYDLGGGT FDVSILEL-- --GD-----G 
             TKDAGKIAGL EVERIINEPT AAALAYGLDK ILVYDLGGGT FDVSILEL-- --GD-----G 
             TKDAGKIAGL EVERIINEPT AAALAYGLDK ILVYDLGGGT FDVSILEL-- --GD-----G 
             TKDAGRIAGL EVERIINEPT AAALAYGLEK ILVYDLGGGT FDVSILEL-- --AD-----G 
             TKDAGRIAGL EVERIINEPT AAALAYGLEK ILVYDLGGGT FDVSILEL-- --AD-----G 
             TKEAGQIAGL EVKRIVNEPT AAALAYGLDK IAVFDLGGGT FDISILEF-- --GG-----G 
             TKEAGQIAGL EVKRIVNEPT AAALAYGLDK IAVFDLGGGT FDISILEF-- --GG-----G 
             TKEAGQIAGL EVKRIVNEPT AAALAYGLDK IAVFDLGGGT FDISILEF-- --GG-----G 
             TKDAGKIAGL EVLRIINEPT AAALAYGLDK IAVYDLGGGT FDISVLEI-- --GD-----G 
             TKDAGKIAGL EVLRIINEPT AAALAYGLDK IAVYDLGGGT FDISVLEI-- --GD-----G 
             TKDAGKIAGL EVLRIINEPT AAALAYGLDK IAVYDLGGGT FDISVLEI-- --GD-----G 
             TKDAGRIAGL EVKRIINEPT AAALAYGLDK IAVYDLGGGT FDISIIEIDD VDGE-----K 
             TKDAGRIAGL EVKRIINEPT AAALAYGMDK IVIYDFGGGT FDVSILEV-- --GD-----G 
             TKDAGTIAGL NVLRIINEPT AAALAYGLEK ILVFDLGGGT FDVSLLEI-- --GKDDDGFS 
             TKDAGKIAGL NVLRIINEPT AAALAYGLEK ILVFDLGGGT FDVSLLEI-- --GKDDDGFS 
             TKDAGRIAGL EVKRIINEPT AAALAFGLDK IVVYDLGGGT FDVSIIEIAD VDGE-----M 
             TKDAGRIAGL EVKRIINEPT AAALAFGLDK IVVYDLGGGT FDVSIIEIAD VDGE-----M 
             TKDAGRIAGL EVKRIINEPT AAALAFGLDK IVVYDLGGGT FDVSIIEIAD VDGE-----M 
             TKDAGKIAGL EVKRIVNEPT AAALAYGIEK VAVYDLGGGT FDISILEL-- --GD-----G 
             TKDAGKIAGL EVKRIVNEPT AAALAYGIEK VAVYDLGGGT FDISILEL-- --GD-----G 
             TKDAGKIAGL EVKRIVNEPT AAALAYGIEK VAVYDLGGGT FDISILEL-- --GD-----G 
             TKDAGKIAGL EVLRIINEPT AAALAYGLDK IAVYDLGGGT FDISILEI-- --GD-----G 
             TKDAGKIAGL EVLRIINEPT AAALAYGLDK IAVYDLGGGT FDVSVLEI-- --GD-----G 
             TKDAGKIAGL EVLRIINEPT AAALAYGLDK IAVYDLGGGT FDVSVLEI-- --GD-----G 
             TKDAGKIAGL EVLRIINEPT AAALAYGLDK IAVYDLGGGT FDVSVLEI-- --GD-----G 
             TKDAGKIAGL EVLRIINEPT AAALAYGLDK IAVYDLGGGT FDVSVLEI-- --GD-----G 
             TKDAGRIAGL KVKRIINEPT AAALAYGLDK IAVYDLGGGT FDISIIEIDD VDKE-----K 
             TKDAGKIAGL QVKRIINEPT AAALAYGLDK IAVYDLGGGT FDISIIEIDD VEKE-----K 
             TKDAGRIAGL EVKRIINEPT AAALAYGLDK IAVYDLGGGT FDISIIEIDD VDKE-----K 
             TKDAGRIAGL EVKRIINEPT AAALAYGLDK IAVYDLGGGT FDISIIEIDE VDKE-----K 
             TKDAGRIAGL EVKRIINEPT AAALAFGLDK IAVYDLGGGT FDVSIIEIAD VDGE-----M 
             TKDAGRIAGL EVKRIINEPT AAALAFGLDK IAVYDLGGGT FDVSIIEIAD VDGE-----M 
             TKDAGRIAGL EVKRIINEPT AAALAFGLDK IAVYDLGGGT FDVSIIEIAD VDGE-----M 
             TKDAGRIAGL EVKRIINEPT AAALAFGLDK IAVYDLGGGT FDVSIIEIAD VDGE-----M 
             TKDAGRIAGL EVKRIINEPT AAALAFGLDK IAVYDLGGGT FDVSIIEIAD VDGE-----M 
             TKDAGRIAGL EVKRIINEPT AAALAFGLDK IAVYDLGGGT FDVSIIEIAD VDGE-----M 
             TKDAGRIAGL EVKRIINEPT AAALAFGLDK IAVYDLGGGT FDVSIIEIAD VDGE-----M 
             TKDAGRIAGL EVKRIINEPT AAALAFGLDK IAVYDLGGGT FDVSIIEIAD VDGE-----M 
             TKDAGRIAGL EVKRIINEPT AAALAFGLDK IAVYDLGGGT FDVSIIEIAD VDGE-----M 
             TKDAGRIAGL EVKRIINEPT AAALAFGLDK IAVYDLGGGT FDVSIIEIAD VDGE-----M 
             TKDAGRIAGL EVKRIINEPT AAALAFGLDK IAVYDLGGGT FDVSIIEIAD VDGE-----M 
             TKDAGRIAGL EVKRIINEPT AAALAFGLDK IAVYDLGGGT FDVSIIEIAD VDGE-----M 
             TKDAGRIAGL EVKRIINEPT AAALAFGLDK IAVYDLGGGT FDVSIIEIAD VDGE-----K 
             TKDAGRIAGL EVKRIINEPT AAALAFGLDK IAVYDLGGGT FDVSIIEIAD VDGE-----M 
             TKDAGRIAGL EVKRIINEPT AAALAFGLDK IAVYDLGGGT FDVSIIEIAD VDGE-----K 
             TKEAGTIAGL NVLRIINEPT AAALAYGLDK IVVYDLGGGT FDVTVLET-- --GD-----S 
             TKEAGTIAGL NVLRIINEPT SAALAYGLDK IVVYDLGGGT FDVTVLET-- --GD-----N 
             TKEAGTIAGL NVLRIINEPT SAALAYGLDK IVVYDLGGGT FDVTVLET-- --GD-----N 
             TKEAGTIAGL NVLRIINEPT SAALAYGLDK IVVYDLGGGT FDVTVLET-- --GD-----N 
             TKDAGRIAGL EVKRIINEPT AAALAYGLDK IAVYDLGGGT FDISIIEIDN VDGE-----K 
             TKDSGRIAGL EVKRIINEPT AAALAYGLDK IAVYDLGGGT FDISIIEIDD VDGE-----K 
             TKDAGKIAGL EVLRIINEPT AASLAYGLDK IAVYDLGGGT FDVSILEL-- --GD-----G 
             TKDAGKIAGL NVKRIINEPT AAALAYGVDK IAVYDLGGGT FDVSIIEMED IDGE-----K 
             TKDAGRIAGL EVLRIINEPT AAALAYGLDK ILVYDLGGGT FDVSILEI-- --GD-----G 
             TKDAGKIAGL EVLRIINEPT AAALAYGLDK IAVYDLGGGT FDVSILEI-- --GD-----G 
             TKDAGRIAGL DVKRIIPEPT AAALAYGIDK IAVFDLGGGT FDISILEI-- --GD-----G 
             TKDAGRIAGL DVKRIIPEPT AAALAYGIDK IAVFDLGGGT FDISILEI-- --GD-----G 
             TKDAGRIAGL DVKRIIPEPT AAALAYGIDK IAVFDLGGGT FDISILEI-- --GD-----G 
             TKDAGRIAGL DVKRIIPEPT AAALAYGIDK IAVFDLGGGT FDISILEI-- --GD-----G 
             TKDAGRIAGL DVKRIIPEPT AAALAYGIDK IAVFDLGGGT FDISILEI-- --GD-----G 
             TKDAGRIAGL DVKRIIPEPT AAALAYGIDK IAVFDLGGGT FDISILEI-- --GD-----G 
             TKDAGRIAGL DVKRIIPEPT AAALAYGIDK IAVFDLGGGT FDISILEI-- --GD-----G 
             TKDAGRIAGL DVKRIIPEPT AAALAYGIDK IAVFDLGGGT FDISILEI-- --GD-----G 
             TKDAGRIAGL DVKRIIPEPT AAALAYGIDK IAVFDLGGGT FDISILEI-- --GD-----G 
             TKDAGRIAGL DVKRIIPEPT AAALAYGIDK IAVFDLGGGT FDISILEI-- --GD-----G 
             TKDAGRIAGL EVKRIINEPT AAALAYGLDK VAVFDLGGGT FDISILEL-- --GE-----G 
             TKDAGRIAGL DVKRIINEPT AAALAYGLDK VAVFDLGGGT FDISILEL-- --GD-----G 
             TKDAGKIAGL EVKRIINEPT AAALAYGLDK VAVFDLGGGT FDISILEL-- --GG-----G 
             TKDAGRIAGL EVKRIINEPT AAALAFGLAK IAVYDLGGGT FDVSIIEIAD VDGE-----H 
             TKDAGRIAGL EVKRIINEPT AAALAYGMDK IAVYDLGGGT FDISIIEVAD VDGE-----T 
             TKDAGKIAGL EVLRIINEPT AASLAYGLDK ILVYDLGGGT FDVSVLEL-- --GD-----G 
             TKDAGRIAGL DVKRIINEPT AAALAYGMDK ILVFDLGGGT FDVSILEI-- --GD-----G 
             TKNAGKIAGL DVKRIINEPT AASLAYGLDK IFVYDLGGGT FDVSILEL-- --GD-----G 
             TKDAGRIAGL DVKRIINEPT AASLAYGLDK ILVYDLGGGT FDVSILDL-- --GD-----G 
             TKDAGRIAGL DVKRIINEPT AASLAYGLDK ILVYDLGGGT FDVSILDL-- --GD-----G 
             TKDAGRIAGL DVKRIINEPT AASLAYGLDK ILVYDLGGGT FDVSILDL-- --GD-----G 
             TKDAGRIAGL EVLRIINEPT AASLAYGLDK ILVYDLGGGT FDVSILEL-- --GD-----G 
             TKDAGRIAGL EVLRIINEPT AAALAYGLDK ILVFDLGGGT FDVSILEI-- --GD-----G 
             TKDAGRIAGL EVKRIINEPT AAALAYGMDK VAVYDLGGGT FDISIIEIDE MDGE-----H 
             TKEAGQIAGL NVLRIVNEPT AAALAYGLEK ILVFDLGGGT FDVSLLEI-- --GD-----G 
             TKEAGQIAGL NVLRIVNEPT AAALAYGLEK ILVFDLGGGT FDVSLLEI-- --GD-----G 
             TKEAGQIAGL NVLRIVNEPT AAALAYGLEK ILVFDLGGGT FDVSLLEI-- --GD-----G 
             TKEAGQIAGL NVLRIVNEPT AAALAYGLEK ILVFDLGGGT FDVSLLEI-- --GD-----G 
             TKEAGQIAGL NVLRIVNEPT AAALAYGLEK ILVFDLGGGT FDVSLLEI-- --GD-----G 
             TKDAGQIAGL NVLRIVNEPT AAALAYGLEK ILVFDLGGGT FDVSLLEI-- --GD-----G 
             TKDAGKIAGL NVKRIINEPT AAALAYGMDK IAVYDLGGGT FDISIIEIAE VDGE-----H 
             TKDAGTIAGL EVLRIINEPT AAALAYGLDK ILVFDLGGGT FDVSVLQL-- --GS-----G 
             TKDAGRIAGL EVLRIINEPT AASLAYGLDK ILVFDLGGGT FDVSILEV-- --GD-----G 
             TKEAGQIAGL EVKRIINEPT AAALAYGMDK VAVFDLGGGT FDVSVLEL-- --GD-----G 
             TKDAGRIAGL EVKRIINEPT AAALAFGMDK IAVYDLGGGT FDISIIEIAN VDGE-----T 
             TKDAGAIAGL KVLRIINEPT AAALAYGLDK IAVYDLGGGT FDISILEL-- --GE-----G 
             TKDAGAIAGL KVLRIINEPT AAALAYGLDK IAVYDLGGGT FDISILEL-- --GE-----G 
             TKQAGEIAGL NVLRVINEPT AAALAYGLER VLVFDLGGGT FDVTILEL-- --GE-----G 
             TRQAGEIAGL NVLRVINEPT AAALAYGLER VLVFDLGGGT FDVTILEL-- --GD-----G 
             TKDAGTIAGL DVKRIINEPT AAALAYGLDK VLVFDLGGGT FDVSLLEL-- --SQ-----G 
             TKDAGKIAGL DVKRIINEPT AASLAYGLDK IAVFDLGGGT FDVSVLEI-- --GD-----G 
             TKDAGKIAGL EVLRIINEPT AAALAYGLDK IQVFDLGGGT FDVSILEL-- --GD-----G 
             TKDAGRIAGL DVKRIINEPT AASLAYGFDK IAVFDLGGGT FDISILEV-- --GD-----N 
             TKDAGRIAGL DVKRIINEPT AASLAYGFDR IAVFDLGGGT FDISILEV-- --GD-----N 
             TKDAGRIAGL DVKRIINEPT AASLAYGFDR IAVFDLGGGT FDISILEV-- --GD-----N 
             TKDAGKIAGL DVIRIINEPT AAALAYGLNK IAVYDLGGGT FDVSILEI-- --AD-----G 
             TKDAGRIAGL DVIRIINEPT AAALAYGLNK IAVYDLGGGT FDVSILEI-- --AD-----G 
             TKDAGKIAGL DVIRIINEPT AAALAYGLNK IAVYDLGGGT FDVSILEI-- --AD-----G 
             TKDAGRIAGL DVIRIINEPT AAALAYGLNK IAVYDLGGGT FDVSILEI-- --AD-----G 
             TKDAGRIAGL DVIRIINEPT AAALAYGLNK IAVYDLGGGT FDVSILEI-- --AD-----G 
             TKDAGKIAGL EVERIVNEPT AAALAYGLDK ILVFDLGGGT FDVSILEL-- --GD-----G 
             TKDAGRIAGL EVKRIINEPT AAALAYGLDK IAVYDLGGGT FDISIIEIDE VDGE-----K 
             TKDAGQIAGL EVLRIINEPT AAALAYGMDK IAVYDLGGGT FDVSILEI-- --GD-----G 
             TKDAGRIAGL EVKRIINEPT AAALAYGLDK IAVYDLGGGT FDISIIEIDE VDGE-----K 
             TKDAGRIAGL EVKRIINEPT AAALAYGLDK IAVYDLGGGT FDISIIEIDE VDGE-----K 
             TKDAGRIAGL EVKRIINEPT AAALAYGLDK IAVYDLGGGT FDISIIEIDE VDGE-----K 
             TKDAGRIAGL EVKRIINEPT AAALAYGLDK IAVYDLGGGT FDISIIEIDE VDGE-----K 
             TKDAGRIAGL EVKRIINEPT AAALAYGLDK IAVYDLGGGT FDISIIEIDE VDGE-----K 
             TKDAGRIAGL EVKRIINEPT AAALAYGLDK IAVYDLGGGT FDISIIEIDE VDGE-----K 
             TKDAGRIAGL EVKRIINEPT AAALAYGLDK IAVYDLGGGT FDISIIEIDE VDGE-----K 
             TKDAGRIAGL EVKRIINEPT AAALAYGLDK IAVYDLGGGT FDISIIEIDE VDGE-----K 
             TKDAGKIAGL EVKRIINEPT AAALAYGVDS VAVYDLGGGT FDISIIEIAD VDGD-----N 
             TKDAGKIAGL EVKRIINEPT AAALAYGVDS VAVYDLGGGT FDISIIEIAD VDGD-----N 
             TKDAGKIAGL EVKRIINEPT AAALAYGVDS VAVYDLGGGT FDISIIEIAD VDGD-----N 
             TKDAGKIAGL EVKRIINEPT AAALAYGVDS VAVYDLGGGT FDISIIEIAD VDGD-----N 
             TKDAGKIAGL EVKRIINEPT AAALAYGVDS VAVYDLGGGT FDISIIEIAD VDGD-----N 
             TKDAGKIAGL EVKRIINEPT AAALAYGVDS VAVYDLGGGT FDISIIEIAD VDGD-----N 
             TTEAGTIAGL NVLRIVNEPT AAALAYGLDK ILVFDLGGGT FDVSLLEI-- --GD-----G 
             TTEAGTIAGL NVLRIVNEPT AAALAYGLDK ILVFDLGGGT FDVSLLEI-- --GD-----G 
             TKDAGTIAGL DVKRIINEPT AAALAYGLEK VLVFDLGGGT FDVSVLEI-- --SD-----G 
             TKDAGRIAGL EVERIINEPT AAALAYGLDK ILVYDLGGGT FDVSILEL-- --GD-----G 
             TKDAGRIAGL EVERIINEPT AAALAYGLDK ILVYDLGGGT FDVSILEL-- --GD-----G 
             TKDAGKIAGL NVLRIINEPT AAALAYGLDK IAVFDLGGGT FDISILEL-- --GD-----G 
             TKDAGKIAGL NVLRIINEPT AAALAYGLDK IAVFDLGGGT FDISILEL-- --GD-----G 
             TKDAGRIAGI EVLRIINEPT AAALAYGLDK ILVFDLGGGT FDVSILEV-- --GD-----G 
             TRDAGKIAGL EVLRIINEPT AAALAYGLGK VAVYDLGGGT FDVSILEI-- --SD-----G 
             TKEAGEIAGL KVRRIINEPT AAALAYGLDK IAVYDLGGGT FDISILEL-- --GD-----G 
             TKDAGRIAGL EVLRIINEPT AAALAYGMDK IAVYDLGGGT FDVSILEI-- --GD-----G 
             TKDAGRIAGL EVKRIINEPT AAALAYGLDS IAVYDLGGGT FDISIIEIDN FDGE-----Q 
             TIDAGKIAGL DVKRIINEPT AAALAFGLGS IAVYDLGGGT FDISIIEIDN FDGE-----Q 
             TIDAGKIAGL DVKRIINEPT AAALAFGLGS IAVYDLGGGT FDISIIEIDN FDGE-----Q 
             TKDAGRIAGL EVKRIINEPT AAALAYGLDK IAVYDLGGGT FDLSIIEIDE VGGE-----K 
             TKDAGRIAGL EVKRIINEPT AAALAYGMDK VAVYDLGGGT FDISIIEIAD VDGE-----M 
             TKDAGKIAGL EVKRIINEPT AAALAYGLDK VAVYDLGGGT FDVSIIEIAE VDGE-----K 
             TKEAGTIAGL NVLRIINEPT SAALAYGLDK IMVYDLGGGT FDVTVLET-- --GD-----N 
             TKEAGTIAGL NVLRIINEPT SAALAYGLDK IMVYDLGGGT FDVTVLET-- --GD-----N 
             TKEAGTIAGL NVLRIINEPT SAALAYGLDK IMVYDLGGGT FDVTVLET-- --GD-----N 
             TKEAGTIAGL NVLRIINEPT SAALAYGLDK IMVYDLGGGT FDVTVLET-- --GD-----N 
             TKEAGTIAGL NVLRIINEPT SAALAYGLDK IMVYDLGGGT FDVTVLET-- --GD-----N 
             TKDAGRIAGL DVKRIINEPT AAALAFGLDK IAVYDLGGGT FDISIIEIAD VDGE-----M 
             TKDAGRIAGL EVLRIINEPT AAALAYGLDK IAVYDLGGGT FDVSLLEI-- --GD-----G 
             TKDAGKIAGL NVKRIINEPT AAALAYGMDK IAVYDLGGGT FDISIIEIDE VEGE-----H 
             TKDAGKIAGL EVLRIINEPT AAALAYGLDK IAVYDLGGGT FDVTILEI-- --DD-----G 
             TKDAGKIAGL NVQRIINEPT ASALAYGLDK VLVYDLGGGT FDVSVLQL-- --GD-----G 
             TKDAGKIAGL SVERIINEPT AAALAYGLDK VLVYDLGGGT FDVSVLEL-- --GD-----G 
             TKDAGKIAGL NVQRIINEPT ASALAYGLDK ILVYDLGGGT FDVSILQL-- --GD-----G 
             TKDAGKIAGL NVQRIINEPT ASALAYGLDK VLVYDLGGGT FDVSVLQL-- --GD-----G 
             TKDAGKIAGL NVQRIINEPT ASALAYGLDK VLVYDLGGGT FDVSVLQL-- --GD-----G 
             TKDAGKIAGL NVQRIINEPT ASALAYGLDK VLVYDLGGGT FDVSILQL-- --GD-----G 
             TKDAGKIAGL NVQRIINEPT ASALAYGLDK VLVYDLGGGT FDVSILQL-- --GD-----G 
             TKDAGKIAGL NIERIINEPT AAALAYGLDK ILVYDLGGGT FDVSILEL-- --GD-----G 
             TKDAGKIAGL DVKRIINEPT ASALAYGLDK VLVYDLGGGT FDVSVLEL-- --GD-----G 
             TKDAGKIAGL KVERIVNEPT AAALAYGLDK ILVFDLGGGT FDVSILEL-- --GD-----G 
             TKDAGKIAGL EVERIVNEPT AAALAYGLDK ILVFDLGGGT FDVSILEL-- --GD-----G 
             TKDAGKIAGL EVERIVNEPT AAALAYGLDK ILVFDLGGGT FDVSILEL-- --GD-----G 
             TKDAGKIAGL EVERIVNEPT AAALAYGLDK ILVFDLGGGT FDVSILEL-- --GD-----G 
             TKDAGRIAGL DVKRIINEPT AASLAYGFDK IAVFDLGGGT FDVSILEV-- --GD-----S 
             TKDAGRIAGL EVKRIINEPT AAALAYGMDK IAVYDLGGGT FDISIIEIAE VDGE-----H 
             TKDAGRIAGL EVKRIINEPT AAALAYGMDK IAVYDLGGGT FDISIIEIAE VDGE-----H 
             TKDAGRIAGL EVKRIINEPT AAALAYGMDK IAVYDLGGGT FDISIIEIAE VDGE-----H 
             TKEAGEIAGL NVLRIINEPT AAALAYGLDK ILVFDLGGGT FDVSLLEV-- --GKDDD-FS 
             TKDAGRIAGL EVERIINEPT AAALAYGFDK IAVYDLGGGT FDISILEL-- --AD-----G 
             TKDAGRIAGL EVERIINEPT AAALAYGFDK IAVYDLGGGT FDISILEL-- --AD-----G 
             TKDAGRIAGL EVERIINEPT AAALAYGFDK IAVYDLGGGT FDISILEL-- --AD-----G 
             TKDAGRIAGL EVERIINEPT AAALAYGFDK IAVYDLGGGT FDISILEL-- --AD-----G 
             TKDAGKIAGL EVERIINEPT AAALAYGLDK ILVYDLGGGT FDVSILEL-- --GD-----G 
             TKDAGKIAGL EVERIINEPT AAALAYGMDK ILVFDLGGGT FDVSILEL-- --GD-----G 
             TKDAGKIAGL EVERIINEPT AAALAYGMDK ILVFDLGGGT FDVSILEL-- --GD-----G 
             TKDAGKIAGL EVERIINEPT AAALAYGMDK ILVFDLGGGT FDVSILEL-- --GD-----G 
             TKDAGKIAGL EVERIINEPT AAALAYGMDK ILVFDLGGGT FDVSILEL-- --GD-----G 
             TKDAGRIAGL EVLRIINEPT AAALAYGLDK IAVFDLGGGT FDISILEI-- --GD-----G 
             TKDAGRIAGL EVLRIINEPT AAALAYGLEK IAVYDLGGGT FDVSVLEI-- --GD-----G 
             TKDAGRIAGL EVKRIINEPT AAALAYGLDK IAVYDLGGGT FDLSIIEIDE VGGE-----K 
             TKDAGKIAGL EVLRIINEPT AAALAYGLDK IAVFDLGGGT FDVSVLEI-- --GD-----G 
             TKDAGKIAGL EVKRIINEPT AAALAYGLDK VAVYDLGGGT FDLSIIEIAD VDGE-----H 
             TKDAGKIAGL DVERIINEPT AAALAYGLEK VLVYDLGGGT FDVSILEL-- --AD-----G 
             TKDAGKIAGL EVLRIINEPT AAALAYGLDK IAVYDLGGGT FDISILEI-- --GD-----G 
             TKDAGKIAGL EVLRIINEPT AAALAYGLDK IAVYDLGGGT FDISVLEI-- --GD-----G 
             TKDAGRIAGL DVKRIINEPT AAALAFGLDK IAVYDLGGGT FDISIIEIAD VDGE-----M 
             TKDAGRIAGL EVKRIINEPT AAALAFGLDK IAVYDLGGGT FDISIIEISE IDGE-----H 
             TKDAGRIAGL DVKRIINEPT AAALAYGMDK IAVYDLGGGT FDISIIEIAE VDGE-----H 
             TKDAGRIAGL EVLRIINEPT AASLAYGLDK ILVYDLGGGT FDVSILEL-- --GD-----G 
             TKEAGQIAGL NVLRIVNEPT AAALAYGLDK ILVFDLGGGT FDVSLLEI-- --GE-----G 
             TKEAGQIAGL NVLRIVNEPT AAALAYGLDK ILVFDLGGGT FDVSLLEI-- --GE-----G 
             TKEAGQIAGL NVLRIVNEPT AAALAYGLDK ILVFDLGGGT FDVSLLEI-- --GE-----G 
             TKEAGQIAGL NVLRIVNEPT AAALAYGLDK ILVFDLGGGT FDVSLLEI-- --GE-----G 
             TKEAGQIAGL NVLRIVNEPT AAALAYGLDK ILVFDLGGGT FDVSLLEI-- --GE-----G 
             TKDAGQIAGL NVLRIVNEPT AAALAYGLDK ILVFDLGGGT FDVSLLEI-- --GE-----G 
             TKDAGQIAGL NVLRIVNEPT AAALAYGLDK ILVFDLGGGT FDVSLLEI-- --GE-----G 
             TKDAGQIAGL NVLRIVNEPT AAALAYGLDK ILVFDLGGGT FDVSLLEI-- --GE-----G 
             TKEAGQIAGL NVLRIVNEPT AAALAYGLDK ILVFDLGGGT FDVSLLEI-- --GE-----G 
             TKEAGQIAGL NVLRIVNEPT AAALAYGLDK ILVFDLGGGT FDVSLLEI-- --GD-----G 
             TKDAGQIAGL NVLRIVNEPT AAALAYGXDK ILVFDLGGGT FDVSLLEI-- --GE-----G 
             TKDAGQIAGL NVLRIVNEPT AAALAYGLDK ILVFDLGGGT FDVSLLEI-- --GE-----G 
             TKDAGQIAGL NVLRIVNEPT AAALAYGLDK ILVFDLGGGT FDVSLLEI-- --GE-----G 
             TKEAGQIAGL NVLRIVNEPT AAALAYGLDK ILVFDLGGGT FDVSLLEI-- --GE-----G 
             TKDAGTIAGL QVERIINEPT AAALAYGLDK ILVYDLGGGT FDVSILAI-- --GG-----G 
             TKTAGKIAGL TVERIINEPT AAALAYGIDK VLVYDLGGGT FDVSLLDI-- --AD-----G 
             TKTAGKIAGL NVERIINEPT AAALAYGIDK VLVYDLGGGT FDVSLLDI-- --AE-----G 
             TKNAGKIAGL QVERIINEPT AAALAFGLDK VLVYDLGGGT FDVSVLEL-- --SG-----G 
             TKNAGKIAGL QVERIINEPT AAALAFGLDK VLVYDLGGGT FDVSVLEL-- --SG-----G 
             TKNAGKIAGL QVERIINEPT AAALAFGLDK VLVYDLGGGT FDVSVLEL-- --SG-----G 
             TKTAGRIAGL SVERIINEPT AAALAFGLDK ILVYDLGGGT FDVSVLEL-- --AN-----G 
             TKDAGTIAGL QVERIINEPT AAALAYGLDK ILVYDLGGGT FDVSILAI-- --GG-----G 
             TKNAGKIAGL EVERIINEPT AAALAYGMDK VLVYDLGGGT FDVSILEI-- --AD-----G 
             TKTAGKIAGL NVERIINEPT AAALAYGIDK VLVYDLGGGT FDVSLLDI-- --AE-----G 
             TKIAGKIAGL DVLRIINEPT AAALSFGLDK VLVYDLGGGT FDVSVLEL-- --EN-----G 
             TKNAGRIAGL EVLRIINEPT AAALAFGLDK VLVYDLGGGT FDVSVLDL-- --ED-----G 
             TKDAGRIAGL SVLRIINEPT AAALAYGLDK IAVYDLGGGT FDISILEL-- --NA-----G 
             TKDAGRIAGL DVKRIINEPT AAALAFGMDK IAVYDLGGGT FDISIIEIAN LDGD-----K 
             TKDAGRIAGL DVKRIINEPT AAALAFGMDK VAVYDLGGGT FDISIIEIAN LDGD-----K 
             TKDAGRIAGL DVKRIINEPT AAALAFGMDK VAVYDLGGGT FDISIIEIAN LDGD-----K 
             TKDAGRIAGL DVKRIINEPT AAALAFGMDK VAVYDLGGGT FDISIIEIAN LDGD-----K 
             TKDAGRIAGL EVLRIINEPT AAALAYGLDK IAVFDLGGGT FDVSILEL-- --GD-----G 
             TKDAGKIAGL EVLRIINEPT AAALAYGLDK IAVYDLGGGT FDVSILEI-- --GD-----G 
             TKDAGKIAGL EVLRIINEPT AAALAYGLDK IAVYDLGGGT FDVSVLEI-- --GD-----G 
             TKDAGRIAGL EVKRIINEPT AAALAYGLDK IAVYDLGGGT FDVSIIEIAE VEGE-----H 
             TKDAGRIAGL EVKRIINEPT AAALAFGLDK IAVYDLGGGT FDISIIEIAE VEGE-----H 
             TKDAGRIAGL EVKRIINEPT AAALAFGMDK IAVYDLGGGT FDISIIEIAE IEGE-----H 
             TKDAGRIAGL EVKRIINEPT AAALAFGMDK IAVYDLGGGT FDISIIEIAE VEGE-----H 
             TKEAGQIAGL NVLRIVNEPT AAALAYGLDK ILVFDLGGGT FDVSLLEI-- --GE-----G 
             TKEAGEIAGL NVSRIVNEPT AAALAYGLDK ILVFDLGGGT FDVSLLEI-- --GE-----G 
             TKDAGKIAGI EVMRIINEPT AASLAYGFDK ILVFDLGGGT FDVSVLEV-- --GD-----G 
             TKDAGQIAGL EVLRIINEPT AAALAYGLDK IAVYDLGGGT FDISILEI-- --GD-----G 
             TKDAGKIAGL EVERIINEPT AAALAYGIDK ILVYDLGGGT FDVSILDI-- --GD-----G 
             TKDAGKIAGL NVQRIINEPT AAALAFGLDK ILVYDLGGGT FDVSILEL-- --GD-----G 
             TKDAGKIAGL NVKRIINEPT AAALSYGVDK ILVFDLGGGT FDVSILTL-- --VD-----G 
             TKDAGRIAGL DVKRIIPEPT AAALAYGLDK IAVFDLGGGT FDISVLEI-- --GD-----G 
             TKDAGKIAGL EVLRIINEPT AAALAYGLDK IAVYDLGGGT FDITILEI-- --DD-----G 
             TKDAGRIAGL EVKRIINEPT AAALAYGLDK IAVYDLGGGT FDLSIIEIDE VGGE-----K 
             TKDAGKIAGL DVKRIINEPT ASSLAYGLDQ ILVYDLGGGT FDVSVLEL-- --GD-----G 
             TKDAGKISGL NVLRIINEPT AASLAYGLDK IAVFDLGGGT FDISILEL-- --GD-----G 
             TKDAGKIAGL NVLRIINEPT AAALAYGLDK VAVFDLGGGT FDISILEL-- --GD-----G 
             TKDAGRIAGL EVKRIINEPT AAALAYGLDR VAVFDLGGGT FDISILEL-- --GD-----G 
             TKDAGRIAGL EVKRIINEPT AAALAYGLDK IAVYDLGGGT FDISIIEIDE VEGE-----K 
             TKDAGRIAGL EVKRIINEPT AAALAYGLDR IAVYDLGGGT FDISIIEIDE VDGE-----K 
             TKDAGQIAGL EVARIINEPT AAALAYGLDK IIVFDLGGGT FDVSVLEVAD S-GDEEQESR 
             TKDAGRIAGL EVKRIINEPT AAALAFGLDK IAVYDLGGGT FDISIIEIAD VDGE-----K 
             TKDAGRIAGL DVKRIINEPT AAALAFGLDK IAVYDLGGGT FDISIIEIAD VDGE-----K 
             TKDAGRIAGL DVKRIINEPT AAALAFGLDK IAVYDLGGGT FDVSIIEIAN VDGE-----K 
             TKEAGEIAGL KVRRIVNEPT AASLAYGLDK IAVFDLGGGT FDISILEL-- --GD-----G 
             TKDAGKIAGL EVLRIVNEPT AAALAYGLDK ILVFDLGGGT FDVSVIEA-- --GD-----G 
             TKDAGKIAGL EVLRIINEPT AAALAYGLDR ILVFDLGGGT FDVSVLEV-- --GD-----G 
             TKDAGKIAGL EVLRIINEPT AAALAYGLDK ILVFDLGGGT FDVSVLEV-- --GD-----G 
             TKDAGKIAGL EVLRIINEPT AAALAYGLDK ILVFDLGGGT FDVSVLEV-- --GD-----G 
             TKDAGKIAGL EVLRIVNEPT AAALAYGLDK ILVFDLGGGT FDVSVIEA-- --GD-----G 
             TKDAGKIAGL EVLRIINEPT AAALAYGLDK ILVFDLGGGT FDVSVLEV-- --GD-----G 
             TKDAGKIAGL EVLRIVNEPT AAALAYGLDK ILVFDLGGGT FDVSVIEA-- --GD-----G 
             TKDAGKIAGL EVLRIINEPT AAALAYGLDK ILVFDLGGGT FDVSVLEV-- --GD-----G 
             TKDAGKIAGL EVLRIINEPT AAALAYGLDK ILVFDLGGGT FDVSVLEV-- --GD-----G 
             TKDAGKIAGL EVLRIINEPT AAALAYGLDK ILVFDLGGGT FDVSVLEV-- --GD-----G 
             TKEAGEIAGL AVDRIVNEPT AAALAYGLDK VLVFDLGGGT FDVSLLDI-- --SD-----G 
             TKDAGRIAGL EVKRIINEPT AAALAYGLDK VAVFDLGGGT FDISILEL-- --GD-----G 
             TKDAGRIAGL EVKRIINEPT AAALAYGMDK VAVYDLGGGT FDISIIEIDE ADGE-----H 
             TKDAGRIAGL EVKRIINEPT AAALAYGMDK VAVYDLGGGT FDLSIIEIDE VEGE-----H 
             TKDAGRIAGL DVKRIINEPT AAALAYGLDK VIVYDLGGGT FDVSVIEIAE VDGE-----H 
             TKDAGRIAGL DVKRIINEPT AAALAYGLDK VIVYDLGGGT FDVSVIEIAE VDGE-----H 
             TKDAGRIAGL DVKRIINEPT AAALAYGMDK VIVYDLGGGT FDVSVIEIAE VDGE-----H 
             TKDAGRIAGL DVKRIINEPT AAALAYGMDK VIVYDLGGGT FDVSVIEIAE VDGE-----H 
             TKDAGRIAGL DVKRIINEPT AAALAYGMDK VIVYDLGGGT FDVSVIEIAE VDGE-----H 
             TKDAGRIAGL DVKRIINEPT AAALAYGMDK VIVYDLGGGT FDVSVIEIAE VDGE-----H 
             TKDAGRIAGL DVKRIINEPT AAALAYGMDK VIVYDLGGGT FDVSVIEIAE VDGE-----H 
             TKDAGRIAGL DVKRIINEPT AAALAYGMDK VIVYDLGGGT FDVSVIEIAE VDGE-----H 
             TKDAGRIAGL DVKRIINEPT AAALAYGMDK VIVYDLGGGT FDVSVIEIAE VDGE-----H 
             TKDAGKIAGL DVKRIINEPT AAALAYGMDK VAVYDLGGGT FDVSIIEIAD VDGE-----Q 
             TKDAGKIAGL DVKRIINEPT AAALAYGMDK VAVYDLGGGT FDVSIIEIAD VDGE-----Q 
             TKDAGRIAGL EVKRIINEPT AAAFAYGVDS IAVYDLGGGT FDISIIEIDE VDGE-----K 
             TKDAGRIAGL DVKRIINEPT AAALAFGMDK IAVYDLGGGT FDISIIEIAD VDGE-----K 
             TKDAGRIAGL DVKRIINEPT AAALAFGMDK IAVYDLGGGT FDISIIEIAD VDGE-----K 
             TKDAGRIAGL DVKRIINEPT AAALAFGMDK IAVYDLGGGT FDISIIEIAD VDGE-----K 
             TKDAGRIAGL DVKRIINEPT AAALAFGLDK IAVYDLGGGT FDISIIEIAD VDGE-----K 
             TKDAGKIAGL EVLRIINEPT AAALAYGLDK IAVYDLGGGT FDISILEI-- --GD-----G 
             TKDAGRIAGL EVLRIINEPT AAALAYGLDK IAVYDLGGGT FDISILEI-- --GD-----G 
             TKDAGKIAGL EVLRIINEPT AAALAYGLDK IAVYDLGGGT FDITILEI-- --DD-----G 
             TKDAGKIAGL EVLRIINEPT AAALAYGLDK IAVYDLGGGT FDITILEI-- --DD-----G 
             TKEAGQIAGL NVLRIVNEPT AAALAYGLDK ILVFDLGGGT FDVSLLEI-- --GD-----G 
             TKDAGRIAGL DVKRIINEPT AAALAYGLDK IAVFDLGGGT FDVSIIEIAD VDGE-----K 
             TKDAGKIAGL EVLRIINEPT AAALAYGLDK IAVYDLGGGT FDVSILEI-- --GD-----G 
             TKDAGKIAGL EVLRIINEPT AAALAYGLDK IAVYDLGGGT FDVSILEI-- --GD-----G 
             TKDAGKIAGL EVLRIINEPT AAALAYGLDK IAVYDLGGGT FDVSILEI-- --GD-----G 
             TKDAGKIAGL EVLRIINEPT AAALAYGLDK IAVYDLGGGT FDVSILEI-- --GD-----G 
             TKDAGKIAGL EVLRIINEPT AAALAYGLDK IAVYDLGGGT FDVSILEI-- --GD-----G 
             TKDAGKIAGL EVLRIINEPT AAALAYGMDK IAVFDLGGGT FDVSVLEI-- --GD-----G 
             TKDAGKIAGL EVLRIINEPT AAALAYGFDK IAVYDLGGGT FDVSILEI-- --GD-----G 
             TKDAGKIAGL EVLRIINEPT AAALAYGFEK IAVYDLGGGT FDVSILEI-- --AD-----G 
             TKDAGKIAGL EVLRIINEPT AAALAYGFDK IAVYDLGGGT FDVSILEI-- --GD-----G 
             TKDAGKIAGL EVLRIINEPT AAALAYGFEK IAVYDLGGGT FDVSILEI-- --SD-----G 
             TKDAGKIAGL EVLRIINEPT AAALAYGFEK IAVYDLGGGT FDVSILEI-- --SD-----G 
             TKDAGKIAGL EVLRIINEPT AAALAYGLDK IAVYDLGGGT FDVTILEI-- --DD-----G 
             TKDAGRIAGL NVKRIINEPT AAALAYGLDK ILVFDLGGGT FDVSILEL-- --GD-----G 
             TKDAGKIAGL DVKRIINEPT AAALAYGMDK IAVYDLGGGT FDISIIEIAD VDGE-----H 
             TKEAGQIAGL NVLRIVNEPT AAALAYGLDK ILVFDLGGGT FDVSLLEI-- --GE-----G 
             TQEAGEIAGL NVQRIINEPT AASLAYGLDD VAVYDLGGGT FDVSILEL-- --GD-----G 
             TKEAGEIAGF NVLRIVNEPT AAALAYGLDK VLVFDLGGGT FDVSLLEL-- --AE-----G 
             TKDAGRIAGL EVKRIINEPT AAALAYGLDK IAVYDLGGGT FDISIIEIDE VDGE-----K 
             TKDAGRIAGL EVKRIINEPT AAALAYGLDK IAVYDLGGGT FDISIIEIDE VDGE-----K 
             TKDAGRIAGL EVKRIINEPT AAALAYGLDK IAVYDLGGGT FDISIIEIDE VDGE-----K 
             TKDAGRIAGL EVKRIINEPT AAALAYGLDK IAVYDLGGGT FDISIIEIDE VDGE-----K 
             TKDAGRIAGL EVKRIINEPT AAALAYGLDK IAVYDLGGGT FDISIIEIDE VDGE-----K 
             TKDAGRIAGL EVKRIINEPT AAALAYGIDK VAVYDLGGGT FDISIIEIDS NDGD-----Q 
             TKDAGRIAGL EVKRIINEPT AAALAYGIDK VAVYDLGGGT FDISIIEIDS NDGD-----Q 
             TKDAGRIAGL EVKRIINEPT AAALAYGIDK VAVYDLGGGT FDISIIEIDS NDGD-----Q 
             TKDAGRIAGL DVKRIINEPT AAALAYGIDK VAVYDLGGGT FDISIIEIDS NDGD-----Q 
             TKDAGRIAGL DVKRIINEPT AAALAYGIDK VAVYDLGGGT FDISIIEIDN NDGD-----Q 
             TKDAGRIAGL DVKRIINEPT AAALAYGIDK VAVYDLGGGT FDISIIEIDS NDGD-----Q 
             TKDAGRIAGL EVKRIINEPT AAALAYGIDK VAVYDLGGGT FDISIIEIDS NDGD-----Q 
             TKDAGRIAGL DVKRIINEPT AAALAYGIDK VAVYDLGGGT FDISIIEIDS NDGD-----Q 
             TKDAGRIAGL EVKRIINEPT AAALAYGIDK VAVYDLGGGT FDISIIEIDS VDGE-----Q 
             TKDAGRIAGL EVKRIINEPT AAALAYGIDK VAVYDLGGGT FDISIIEIDS NDGD-----Q 
             TKDAGRIAGL EVKRIINEPT AAALAYGLDK IAVYDLGGGT FDISIIEIDE VDGE-----K 
             TKDAGRIAGL EVKRIINEPT AAALAYGLDK IAVYDLGGGT FDISIIEIDE VDGE-----K 
             TKDAGRIAGL EVKRIINEPT AAALAYGLDK IAVYDLGGGT FDISIIEIDE VDGE-----K 
             TKDAGRIAGL EVKRIINEPT AAALAYGLDK IAVYDLGGGT FDISIIEIDE VDGE-----K 
             TKDAGRIAGL EVKRIINEPT AAALAYGLDK IAVYDLGGGT FDISIIEIDE VDGE-----K 
             TKDAGRIAGL EVKRIINEPT AAALAYGLDK IAVYDLGGGT FDISIIEIDE VDGE-----K 
             TKDAGKIAGL EVLRIINEPT AAALAYGLDK IAVYDLGGGT FDVTILEI-- --DD-----G 
             TKDAGKIAGL EVLRIINEPT AAALAYGLDK IAVYDLGGGT FDVTILEI-- --DD-----G 
             TKDAGKIAGL DVLRIINEPT AAALAYGLDK IAVYDLGGGT FDISVLEI-- --GD-----G 
             TKDAGRIAGL DVKRIINEPT AAALAYGLDK IAVYDLGGGT FDISIIEIDD VDGE-----K 
             TKDAGKIAGL DVLRIINEPT AAALAYGLDK IAVYDFGGGT FDISVLEV-- --GE-----G 
             TKDAGRIAGL EVERIINEPT AAALAYGLDK IAVYDLGGGT FDVSILEI-- --GD-----G 
             TKDAGKIAGL EVERIINEPT AAALAYGLDK VLVFDLGGGT FDVSILEL-- --GD-----G 
             TKDAGKIAGL EVERIINEPT AAALAYGLDK VLVFDLGGGT FDVSILEL-- --GD-----G 
             TKDAGKIAGL EVERIINEPT AAALAYGLDK VLVFDLGGGT FDVSILEL-- --GD-----G 
             TKDAGKIAGL EVERIINEPT AAALAYGLDK VLVFDLGGGT FDVSILEL-- --GD-----G 
             TKDAGKIAGL EVERIINEPT AAALAYGLDK VLVFDLGGGT FDVSILEL-- --GD-----G 
             TKDAGKIAGL EVERIINEPT AAALAYGLDK VLVFDLGGGT FDVSILEL-- --GD-----G 
             TKDAGKIAGL EVERIINEPT AAALAYGLDK VLVFDLGGGT FDVSILEL-- --GD-----G 
             TKDAGKIAGL EVERIINEPT AAALAYGLDK VLVFDLGGGT FDVSILEL-- --GD-----G 
             TKDAGKIAGL EVERIINEPT AAALAYGLDK VLVFDLGGGT FDVSILEL-- --GD-----G 
             TKDAGKIAGL EVERIINEPT AAALAYGLDK VLVFDLGGGT FDVSILEL-- --GD-----G 
             TKDAGKIAGL EVERIINEPT AAALAYGLDK VLVFDLGGGT FDVSILEL-- --GD-----G 
             TKDAGKIAGL EVERIINEPT AAALAYGLDK VLVFDLGGGT FDVSILEL-- --GD-----G 
             TKDAGKIAGL EVERIINEPT AAALAYGLDK VLVFDLGGGT FDVSILEL-- --GD-----G 
             TKDAGKIAGL EVERIVNEPT AAALAYGMDK ILVFDLGGGT FDVSILEL-- --GD-----G 
             TKDAGKIAGL EVERIVNEPT AAALAYGMDK ILVFDLGGGT FDVSILEL-- --GD-----G 
             TKDAGKIAGL EVERIVNEPT AAALAYGMDK ILVFDLGGGT FDVSILEL-- --GD-----G 
             TKDAGKIAGL EVERIVNEPT AAALAYGLDK ILVFDLGGGT FDVSILEL-- --GD-----G 
             TKDAGKIAGL EVERIVNEPT AAALAYGLDK ILVFDLGGGT FDVSILEL-- --GD-----G 
             TKDAGKIAGL EVERIVNEPT AAALAYGLDK ILVFDLGGGT FDVSILEL-- --GD-----G 
             TKDAGKIAGL EVERIVNEPT AAALAYGLDK ILVFDLGGGT FDVSILEL-- --GD-----G 
             TKDAGKIAGL EVERIVNEPT AAALAYGMDK ILVFDLGGGT FDVSILEL-- --GD-----G 
             TKDAGKIAGL EVERIVNEPT AAALAYGMDK ILVFDLGGGT FDVSILEL-- --GD-----G 
             TKDAGKIAGL EVERIVNEPT AAALAYGMDK ILVFDLGGGT FDVSILEL-- --GD-----G 
             TKDAGKIAGL EVERIVNEPT AAALAYGMDK ILVFDLGGGT FDVSILEL-- --GD-----G 
             TKDAGKIAGL EVERIVNEPT AAALAYGMDK ILVFDLGGGT FDVSILEL-- --GD-----G 
             TKDAGKIAGL EVERIVNEPT AAALAYGMDK ILVFDLGGGT FDVSILEL-- --GD-----G 
             TKDAGKIAGL EVERIVNEPT AAALAYGMDK ILVFDLGGGT FDVSILEL-- --GD-----G 
             TKDAGKIAGL EVERIVNEPT AAALAYGMDK ILVFDLGGGT FDVSILEL-- --GD-----G 
             TKDAGKIAGL EVERIVNEPT AAALAYGMDK ILVFDLGGGT FDVSILEL-- --GD-----G 
             TKDAGKIAGL EVERIVNEPT AAALAYGMDK ILVFDLGGGT FDVSILEL-- --GD-----G 
             TKDAGKIAGL EVERIVNEPT AAALAYGMDK ILVFDLGGGT FDVSILEL-- --GD-----G 
             TKDAGKIAGL EVERIVNEPT AAALAYGMDK ILVFDLGGGT FDVSILEL-- --GD-----G 
             TKDAGKIAGL EVERIVNEPT AAALAYGLDK ILVFDLGGGT FDVSILEL-- --GD-----G 
             TKDAGKIAGL EVERIVNEPT AAALAYGLDK ILVFDLGGGT FDVSILEL-- --GD-----G 
             TKDAGKIAGL EVERIVNEPT AAALAYGLDK ILVFDLGGGT FDVSILEL-- --GD-----G 
             TKDAGKIAGL EVERIVNEPT AAALAYGLDK ILVFDLGGGT FDVSILEL-- --GD-----G 
             TKEAGEIAGL NVLRIVNEPT AAALAYGLDK ILVFDLGGGT FDVSLLEI-- --GD-----G 
             TKEAGEIAGL NVLRIVNEPT AAALAYGLDK ILVFDLGGGT FDVSLLEI-- --GD-----G 
             TKDAGTIAGL EVLRIINEPT AAALAYGLDK ILVFDLGGGT FDVSILEL-- --GG-----G 
             TKDAGKIAGL EVLRIINEPT AAALAYGLDK ILVFDLGGGT FDVSVLEV-- --GD-----G 
             TKDAGKIAGL EVLRIINEPT AAALAYGLDK ILVFDLGGGT FDVSVLEV-- --GD-----G 
             TKDAGKIAGL EVLRIINEPT AAALAYGLDK ILVFDLGGGT FDVSVLEV-- --GD-----G 
             TKDAGKIAGL EVLRIINEPT AAALAYGLDK ILVFDLGGGT FDVSVLEV-- --GD-----G 
             TKDAGKIAGL EVLRIINEPT AAALAYGLDK ILVFDLGGGT FDVSVLEV-- --GD-----G 
             TKDAGKIAGL EVLRIINEPT AAALAYGLDK ILVFDLGGGT FDVSVLEV-- --GD-----G 
             TKDAGKIAGI EVLRIINEPT AASLAYGLDK ILVFDLGGGT FDVSILEV-- --GE-----G 
             TKDAGKIAGL EVLRIINEPT AASLAYGLDR IAVFDLGGGT YDISILEI-- --GE-----G 
             TKDAGKIAGL EVLRIINEPT AAALAYGLDK ILVFDLGGGT FDVSILEI-- --GD-----G 
             TKDAGKIAGL NVLRIINEPT AAALAYGLDK IAVFDLGGGT FDISILEL-- --GE-----G 
             TKDAGRIAGL EVLRIINEPT AAALAYGLDK VMVYDLGGGT FDVSILEI-- --GD-----G 
             TKDAGKIAGL NVLRIINEPT SAALAYHLEK ILVFDLGGGT FDVSLLDV-- --GD-----G 
             TKDAGKIAGL EVLRIINEPT AASLAYGLDK ILVFDLGGGT FDVSILEV-- --GD-----G 
             TKEAGIIAGL EVLRIINEPT AAALAYGLDK VLVYDLGGGT FDVSILEI-- --GE-----G 
             TANAGRIAGL EVLRIINEPT AAALAYGLDK VLVFDLGGGT FDVTVLEI-- --GE-----G 
             TANAGRIAGL EVLRIINEPT AAALAYGLDK VLVFDLGGGT FDVTILEI-- --GE-----G 
             TKDAGRIAGL EVKRIINEPT AAALAFGMDK IAVYDLGGGT FDISIIEIAE MDGE-----H 
             TKDAGKIAGL EVKRIINEPT AAALAYGMDK IAVYDLGGGT FDISIIEVAD LDGE-----K 
             TKDAGTIAGL NVLRIINEPT ASALAYGLES VLVYDLGGGT FDVTVLEI-- --SD-----G 
             TKDAGKIAGL EVKRIINEPT AASLAFGFNK IAVYDLGGGT FDISILEL-- --GD-----G 
             TKDAGKIAGL DVKRIINEPT AASLAFGFNK IAVYDLGGGT FDISILEL-- --GD-----G 
             TKDAGKIAGV EVLRIINEPT AASLAYGLDK ILVFDLGGGT FDVSILEV-- --GD-----G 
             TKEAGEIAGL NVLRIINEPT AAALAYGLDK ILVFDLGGGT FDVSLLEV-- --GKDDD-FS 
             TKEAGEIAGL NVLRIINEPT AAALAYGLDK ILVFDLGGGT FDVSLLEV-- --GKDDD-FS 
             TKNAGIIAGL SVERIINEPT AAALAYGIDK ILVFDLGGGT FDVSVLDM-- --AD-----G 
             TKDAGRIAGL DVKRIINEPT AAALAFGLDK IAVYDLGGGT FDVSIIEIAD VDGE-----K 
             TKDAGRIAGL EVKRIINEPT AAALAYGLDK IAVYDLGGGT FDISIIEIDE VEGE-----K 
             TKDAGRIAGL DVKRIINEPT AAALAYGLDK IAVYDLGGGT FDISIIEIDN VDGE-----Q 
             TKDAGRIAGL EVKRIINEPT AAALAYGLDK IAVYDLGGGT FDISIIEIDE VEGE-----K 
             TKDAGRIAGL EVKRIINEPT AAALAYGLDK IAVYDLGGGT FDISIIEIDE VEGE-----K 
             TKDAGRIAGL EVKRIINEPT AAALAYGLDK IAVYDLGGGT FDISIIEIDE VEGE-----K 
             TKDAGKIAGL DVKRIINEPT AAALAYGLDK IAVYDLGGGT FDISIIEIDD VDGE-----K 
             TKDAGKIAGL NVLRIVNEPT AAALAYGLDK IVVYDLGGGT FDVSILEI-- --GD-----G 
             TKDAGKIAGL NVLRIVNEPT AAALAYGLDK IVVYDLGGGT FDVSILEI-- --GD-----G 
             TKEAGTIAGL NVLRIINEPT SAALAYGLDK IVVYDLGGGT FDVTVLET-- --GD-----N 
             TKDAGRIAGL DVKRIINEPT AAALAYGLDK IAVYDLGGGT FDVSIIEIAE VDGE-----K 
             TKDAGRIAGL DVKRIINEPT AAALAYGLDK IAVYDLGGGT FDVSIIEIAE VDGE-----K 
             TKDAGRIAGL DVKRIINEPT AAALAYGLDK IAVYDLGGGT FDVSIIEIAE VDGE-----K 
             TKDAGRIAGL DVKRIINEPT AAALAYGLDK IAVYDLGGGT FDVSIIEIAE VDGE-----K 
             TKDAGRIAGL DVKRIINEPT AAALAYGLDK IAVYDLGGGT FDVSIIEIAE VDGE-----K 
             TKDAGRIAGL DVKRIINEPT AAALAYGLDK IAVYDLGGGT FDVSIIEIAE VDGE-----K 
             TKDAGRIAGL DVKRIINEPT AAALAYGLDK IAVYDLGGGT FDVSIIEIAE VDGE-----K 
             TKDAGRIAGL DVKRIINEPT AAALAYGLDK IAVYDLGGGT FDVSIIEIAE VDGE-----K 
             TKDAGRIAGL EVKRIINEPT AAALAYGLDK IAVYDLGGGT FDISIIEIDE VDGE-----K 
             TKDAGRIAGL EVKRIINEPT AAALAYGLDK IAVYDLGGGT FDISIIEIDE VDGE-----K 
             TKDAGRIAGL EVKRIINEPT AAALAYGLDK IAVYDLGGGT FDISIIEIDE VDGE-----K 
             TKDAGRIAGL EVKRIINEPT AAALAYGLDK IAVYDLGGGT FDISIIEIDE VDGE-----K 
             TKDAGRIAGL EVKRIINEPT AAALAYGLDK IAVYDLGGGT FDISIIEIDE VDGE-----K 
             TKDAGRIAGL EVKRIINEPT AAALAYGLDK IAVYDLGGGT FDISIIEIDE VDGE-----K 
             TKDAGRIAGL EVKRIINEPT AAALAYGLDK IAVYDLGGGT FDISIIEIDE VDGE-----K 
             TKDAGRIAGL EVKRIINEPT AAALAYGLDK IAVYDLGGGT FDISIIEIDE VDGE-----K 
             TKDAGKIAGL EVLRIINEPT AAALAYGLDK IAVYDLGGGT FDISILEI-- --GD-----G 

             ---------- ---------- ---------- ---------- ---------- ---------- 
             ---------- ---------- ---------- ---------- ---------- ---------- 
             ---------- ---------- ---------- ---------- ---------- ---------- 
             ---------- ---------- ---------- ---------- ---------- ---------- 
             VIEVKSTNGD THLGGDNIDQ RIVEWLIDEF KKKE-GLDLR AKGNEMALQR LRDGAERAKI 
             IVEVKATSGD THLGGDDWDQ RIVDHLVTTF KNQH-GIDLS K--DKMAMQR LKEAAERAKI 
             QFEVLSTNGD TFLGGEDFDQ RIIDYIIGEF KKEQ-GVDLS K--DVLALQR LKEAAEKAKI 
             QFEVLSTNGD TFLGGEDFDQ RIIDYIIAEF KKEQ-GVDLS K--DVLALQR LKEAAEKAKI 
             QIEVLSTNGD TFLGGEDFDN ALIEYLVEEF KKEQ-NVNLK N--DPLALQR LKEAAEKAKI 
             QIEVLSTNGD TFLGGEDFDT ALIDYLVEEF KKEQ-SVNLK N--DPLALQR LKEAAEKAKI 
             TFEVLATGGN THLGGEDFDN RVIDYIIDEF KKEQ-GVDLR N--DPMALQR VKEAAEKAKI 
             TFEVLATNGN THLGGEDFDN RVINYLVEEF KREQ-GIDLR K--DQLALQR LKDAAEKAKI 
             TFEVLATNGN THLGGEDFDN RVINYLVDEF KREQ-GIDLR N--DQLALQR LKDAAEKAKI 
             VFEVKSTNGD TFLGGEDFDM RLVEYLAGEF KKDQ-GIDLK N--DKLALQR LKEAAEKAKI 
             VFEVKSTNGD TFLGGEDFDM RLVEYLAGEF KKDQ-GIDLK N--DKLALQR LKEAAEKAKI 
             QFEVLATNGD TFLGGEDFDL ALINFLADQF KADS-GIDLG G--DPLAMQR LKEAAEKAKI 
             QFEVLATNGD TFLGGEDFDR AVIDYLIAEF KKDQ-GIDLG G--DRLAMQR LKEAAEKAKI 
             VFEVLATSGD THLGGDDFDK KIVDFLAEQF RKDE-GIDLR K--DKQALQR LTEAAEKAKI 
             VFEVKATNGD TFLGGEDFDQ RLMDWLSKRF QE-QNGIDLR R--DRMALQR LKEAAERAKH 
             VFEVKATNGD TKLGGEDFDN AVMEHMMESF KQET-GIDLH N--DPMAVQR IKEAAEKAKI 
             VFEVKATNGD TKLGGEDFDN AIMEHMMESF QKET-GINLR N--DPMAVQR VKEAAEKAKI 
             VIEVKVTAGD THLGGANIDE RIMDWLIEEF KKET-GIDLR K--DRTALQR LKEASEQAKK 
             TIQVRSTAGD NHLGGDDWDQ RVVNYLLNQL K-VK-GIDLS K--DKIALQR LREAAEQAKK 
             VVEVRSTAGD THLGGDDFDR RLVDYLADDF QKQE-GIDLR A--DAQALQR LFEAAEKAKV 
             TFEVLSTSGD NALGGDDFDL RIVDFLVQEF KKEN-SVDLS K--DKMAMQR LKDAAEKAKK 
             QFEVLATNGD TFLGGEDFDQ RIIDYIVTEF KKEQ-GVDLK N--DVLALQR LKEAAEKAKI 
             QFEVLATNGD TFLGGEDFDQ RLIDYIVTEF KKEQ-GVDLK K--DVLALQR LKEAAEKAKI 
             TFEVISTAGD NRLGGDDFDQ VIIDHLVAEF KKEN-NIDLS Q--DKMALQR LKDAAEKAKK 
             TFEVISTAGD NRLGGDDFDQ VIIDHLVAEF KKEN-NIDLS Q--DKMALQR LKDAAEKAKK 
             TFEVISTAGD NRLGGDDFDQ VIIDHLVAEF KKEN-NIDLS Q--DKMALQR LKDAAEKAKK 
             TFEVISTAGD NRLGGDDFDQ VIIDHLVAEF KKEN-NIDLS Q--DKMALQR LKDAAEKAKK 
             TFEVISTAGD NRLGGDDFDQ VIIDHLVAEF KKEN-NIDLS Q--DKMALQR LKDAAEKAKK 
             TFEVISTAGD NRLGGDDFDQ VIIDHLVAEF KKEN-NIDLS Q--DKMALQR LKDAAEKAKK 
             FFEVKATSGD NKLGGDDFDE VIMDHLVAEF KKEN-GIDLS Q--DKMAMQR LKDAAEKAKK 
             FFEVKATSGD NKLGGDDFDQ VIIDHLIAEF KKEN-GIDLS Q--DKMAMQR LKDAAEKAKK 
             VFEVRSTAGD NRLGGDDFDQ VIIDHLVSEF KKEN-GIDLS K--DKMALQR LKDAAEKAKK 
             VFEVRSTAGD NRLGGDDFDQ VIIDHLVSEF KKEN-GIDLS K--DKMALQR LKDAAEKAKK 
             VFEVRSTAGD NRLGGDDFDQ VIIDHLVSEF KKEN-GIDLS K--DKMALQR LKDAAEKAKK 
             TFEVISTAGD NRLGGDDFDQ VIIDHLVAEF KKEN-NIDLS Q--DKMALQR LKDAAEKAKK 
             TFEVISTAGD NRLGGDDFDQ VIIDHLVAEF KKEN-NIDLS Q--DKMALQR LKDAAEKAKK 
             VFEVLSTNGD THLGGDDFDQ VIIDWLVQEF KNDE-GADLT Q--DPMAMQR LKEAAEKAKI 
             VFEVLSTNGD THLGGDDFDQ VIIDWLVQEF KNDE-GADLT Q--DPMAMQR LKEAAEKAKI 
             VFEVLSTNGD THLGGDDFDQ VIINWLVQEF KNDE-GADLT Q--DPMALQR LKEAAEKAKI 
             VFEVKSTNGD TFLGGEDFDM CLVSYFADEF KKEQ-GIDLK N--DKLALQR LKEAAEKAKI 
             VFEVKSTNGD TFLGGEDFDM RLVGYFADEF KKEQ-GIDLK N--DKLALQR LKEAAEKAKI 
             VFEVKSTNGD TFLGGEDFDM RLVGYFADEF KKEQ-GIDLK N--DKLALQR LKEAAEKAKI 
             TFEVLATNGD THLGGEDFDS RLINYLVDEF KKDQ-GIDLR N--DPLAMQR LKEAAEKAKI 
             VVEVRATNGD THLGGDNFDT VILEWLITEF KKDQ-AIDLK N--DKMALQR LKEAAEKAKI 
             TIQVQATNGD NHLGGDDWDQ KIIDWLVGEV KNKY-GVDLS K--DKIALQR LKEAAEQAKK 
             TIQVQATNGD NHLGGDDWDQ KIIDWLVSEV KNKY-GVDLS K--DKIALQR LKEAAEQAKK 
             QFEVLSTNGD TFLGGEDFDQ RIIDYIISEF KKEQ-GVDLS K--DVLALQR LKEAAEKAKI 
             QFEVLSTNGD TFLGGEDFDQ RIIDYIISEF KKEQ-GVDLS K--DVLALQR LKEAAEKAKI 
             QFEVLSTNGD TFLGGEDFDQ RIIDYIISEF KKEQ-GVDLS K--DVLALQR LKEAAEKAKI 
             VFEVKSTNGD THLGGDNFDD EIIKHLISEF KKES-AIDLS N--DKMALQR LKEAAEKAKI 
             VFEVKSTNGD THLGGDNFDD EIIKHLISEF KKES-AIDLS N--DKMALQR LKEAAEKAKI 
             VFEVKSTNGD THLGGDNFDD EIIKHLISEF KKES-AIDLS N--DKMALQR LKEAAEKAKI 
             VFEVKSTNGD TFLGGEDFDM RLVGYLADEF QKEQ-GINLR N--DKLALQR LKEAAEKAKI 
             VFEVKSTNGD TFLGGEDFDI RLVEYLVAEF KKES-GIDLK N--DKLALQR LKEAAEKAKI 
             VFEVKSTNGD TFLGGEDFDI RLVEYLVAEF KKES-GIDLK N--DKLALQR LKEAAEKAKI 
             VFEVKSTNGD TFLGGEDFDI RLVEYLVAEF KKES-GIDLK N--DKLALQR LKEAAEKAKI 
             VFEVKSTNGD TFLGGEDFDI RLVEYLVAEF KKES-GIDLK N--DKLALQR LKEAAEKAKI 
             TFEVLATNGD THLGGEDFDN RLINYLVEDF KKDQ-GTDLR N--DSLAMQR LKESAEKAKI 
             TFEVLSTNGD THLGGEDFDN RLIHFLVAEF QKEQ-GINLN N--DSLAMQR LKEAAEKAKI 
             TFEVLATNGD THLGGEDFDS RLINYLVQEF KKEQ-GIDLR N--DSLAMQR LKEAAEKAKI 
             TFEVLATNGD THLGGEDFDS RLINYLVTEF KKEQ-GIDLR N--DPLSMQR LKESAEKAKI 
             QFEVLSTNGD TFLGGEDFDQ RIIDYIIGEF KKEQ-GVDLS K--DVLALQR LKEAAEKAKI 
             QFEVLSTNGD TFLGGEDFDQ RIIDYIIGEF KKEQ-GVDLS K--DVLALQR LKEAAEKAKI 
             QFEVLSTNGD TFLGGEDFDQ RIIDYIIGEF KKEQ-GVDLS K--DVLALQR LKEAAEKAKI 
             QFEVLSTNGD TFLGGEDFDQ RIIDYIIGEF KKEQ-GVDLS K--DVLALQR LKEAAEKAKI 
             QFEVLSTNGD TFLGGEDFDQ RIIDYIIGEF KKEQ-GVDLS K--DVLALQR LKEAAEKAKI 
             QFEVLSTNGD TFLGGEDFDQ RIIDYIIGEF KKEQ-GVDLS K--DVLALQR LKEAAEKAKI 
             QFEVLSTNGD TFLGGEDFDQ RIIDYIIGEF KKEQ-GVDLS K--DVLALQR LKEAAEKAKI 
             QFEVLSTNGD TFLGGEDFDQ RIIDYIIGEF KKEQ-GVDLS K--DVLALQR LKEAAEKAKI 
             QFEVLSTNGD TFLGGEDFDQ RIIDYIIGEF KKEQ-GVDLS K--DVLALQR LKEAAEKAKI 
             QFEVLSTNGD TFLGGEDFDQ RIIDYIIGEF KKEQ-GVDLS K--DVLALQR LKEAAEKAKI 
             QFEVLSTNGD TFLGGEDFDQ RIIDYIIGEF KKEQ-GVDLS K--DVLALQR LKEAAEKAKI 
             QFEVLSTNGD TFLGGEDFDQ RIIDYIIGEF KKEQ-GVDLS K--DVLALQR LKEAAEKAKI 
             QFEVLSTNGD TFLGGEDFDQ RIIDYIIGEF KKEQ-GVDLS K--DVLALQR LKEAAEKAKI 
             QFEVLSTNGD TFLGGEDFDQ RIIDYIIGEF KKEQ-GVDLS K--DVLALQR LKEAAEKAKI 
             QFEVLSTNGD TFLGGEDFDQ RIIDYIIGEF KKEQ-GVDLS K--DVLALQR LKESAEKAKI 
             VVEVLATGGN AFLGGDDFDN RLIDFLVSEF KSET-GIDLK N--DVMALQR LKEAAENAKK 
             VVEVLATGGN AFLGGDDFDN KLIDFLANEF KDET-GIDLK N--DVMALQR LKEAAENAKK 
             VVEVLATGGN AFLGGDDFDN KLIDFLANEF KDET-GIDLK N--DVMALQR LKEAAENAKK 
             VVEVLATGGN AFLGGDDFDN KLIDFLANEF KDET-GIDLK N--DVMALQR LKEAAENAKK 
             TFEVLATNGD THLGGEDFDS LLINYLVEEF KKDQ-GIDLY N--DPLAMQR LKESAEKSKI 
             TFEVLSTNGD THLGGEDFDS LLINYLADEF KKDQ-RINLY N--DPLAMQR LKEAAEKAKI 
             VFEVKSTNGD TFLGGEDFDN TIVDYLIGEF KKDS-GIDLR S--DKLALQR LKEAAEKAKI 
             HFEVLSTNGD TFLGGEDFDQ RIIGYLVDEF KRDQ-GVDLT N--DPMALQR LKEAAEKAKI 
             VFEVKATAGN NRLGGDDFDQ RIIDWLVENF KKEH-GIDLR N--DKMAMQR LKEAAEKAKI 
             VFEVKSTNGD TFLGGEDFDL RIVDYLADEF KKEQ-GVDLR K--DKLALQR LREEAEKAKK 
             VFEVLSTNGD THLGGDDFDE VIINWMLGEF KKQE-GIDLS K--DNMALQR LKDAAEKAKI 
             VFEVLSTNGD THLGGDDFDG VIINWMLDEF KKQE-GIDLS K--DNMALQR LKDAAEKAKI 
             VFEVLSTNGD THLGGDDFDG VIINWMLDEF KKQE-GIDLS K--DNMALQR LKDAAEKAKI 
             VFEVLSTNGD THLGGDDFDE VIIKWMIEEF QKQE-GIDLS K--DNMALQR LKDAAEKAKI 
             VFEVLSTNGD THLGGDDFDE VIIKWMIEEF KKQE-GIDLS K--DNMALQR LKDAAEKAKI 
             VFEVLSTNGD THLGGDDFDE VIIKWMIEEF QKQE-GIDLG K--DNMALQR LKDAAEKAKI 
             VFEVLSTNGD TLLGGDDFDE VIIKWMIEEF KKQE-GIDLS K--DNMALQR LKDAAEKAKI 
             VFEVLSTNGD TLLGGDDFDE VIIKWMIEEF KKQE-GIDLS K--DNMALQR LKDAAEKAKI 
             VFEVLSTNGD TLLGGDDFDE VIIKWMIEEF KKQE-GIDLS K--DNMALQR LKDAAEKAKI 
             VFEVLSTNGD TLLGGDDFDE VIIKWMIEEF KKQE-GIDLS K--DNMALQR LKDAAEKAKI 
             VFEVKSTDGD THLGGDDFDQ KIIDYIAEEF KKQE-GIDLR K--DAITLQR LKEAAEKAKI 
             VFEVKSTDGD THLGGDDFDQ KIINFLADEF KKQE-GIDLR N--DAIALQR LKEAAEKAKV 
             VFEVKSTDGD THLGGDDFDQ VIINYLADEF KKQE-GIDLR K--DAIALQR LKEAAEKAKI 
             QFEVLSTNGD TFLGGEDFDQ RLIDYIVTEF KKEQ-GVDLK Q--DVMALQR LKEAAEKAKI 
             QFEVLATNGD TFLGGEDFDL KLIDYLVQQF KSDS-GIDLS G--DSLAMQR LKEAAEKAKI 
             VFEVKSTNGN THLGGDDFDE KIMDYIAEEF KKDN-GIDLR N--DKMALQR LKEAAEKAKI 
             TFEVLATAGN NRLGGDDFDQ IVIDYLAEEF KKAE-GVDLR N--DKMALQR LKEAAEKAKK 
             VFEVKATNGN TKLGGDDFDQ KIMDYIAETF KAEN-GIDLR N--DKMALQR LKEAAEKAKI 
             VFEVVSTNGD ARLGGDDFDQ RIIDYIAEDF KAQN-GIDLR Q--DKMALQR LKEAAEKAKI 
             VFEVVSTNGD ARLGGDDFDQ RIIDYIAEDF KAQN-GIDLR Q--DKMALQR LKEAAEKAKI 
             VFEVVSTNGD ARLGGDDFDQ RIIDYIAEDF KAQN-GIDLR Q--DKMALQR LKEAAEKAKI 
             VFEVKSTNGN TKLGGDDFDQ RIIDHIAETF KKDS-GIDLR T--DKMALQR LKEAAEKAKI 
             VFEVLATSGN NRLGGDDFDQ RIIDYLIDLF KKEH-GIDLS T--DKMAMQR LKEAAEKAKI 
             TFEVLATNGD THLGGEDFDN RLINYLVAEF KKDQ-GMDLT S--DPLAMQR LKEAAEKAKC 
             VVEVRATAGD NELGGDDWDQ RIVDWLVEKF KTAQ-GVDLS K--DKMAMQR LREAAEKAKI 
             VVEVRATSGD NELGGDDWDQ RIVDWLVEKF QSSH-GIDLT K--DKMALQR LREAAEKAKI 
             VVEVRATSGD NELGGDDWDQ RIVDWLVEKF QSSN-GIDLT K--DKMALQR LREAAEKAKI 
             VVEVRATSGD NELGGDDWDQ RIVDWLVEKF QSSN-GIDLT K--DKMALQR LREAAEKAKI 
             VVEVRATSGD NELGGDDWDQ RIVDWLVEKF QSSN-GIDLT K--DKMALQR LREAAEKAKI 
             VVEVRATAGD NELGGDDWDQ RIVDWLADKF KASH-GVDLT K--DKMALQR LREAAEKAKI 
             QFEVLATNGD TFLGGEDFDL RLIDYLAGEF KKDE-GVDLH N--DPLALQR LKEAAEKAKI 
             VFEVQATAGN NHLGGDDFDQ RIVDWLNRQF LETE-GIDLS R--DRMALQR MREAAEKAKI 
             VFEVKSTSGD TQLGGDDFDK KIVDWMAEQF KQME-GIDLR Q--DRQALQR LTEAAEKAKI 
             VFEVKSTNGD VHLGGDNFDE VIIDWLAGEF KSEE-GLDLR Q--DPMALQR LKEAAEKAKI 
             QFEVLATNGD TFLGGEDFDQ RLIDYIIDEF KKES-GVNLK A--DVLALQR LKEAAEKAKI 
             TFQVKSTAGD THLGGDDFDQ KIIDWLIAEY KKDQ-GIDLS K--DKTALQR LKEAAEKAKI 
             TFQVKSTAGD THLGGDDFDQ KIIDWLIAEY KKDQ-GIDLS K--DKTALQR LKEAAEKAKI 
             VFEVRSTAGD THLGGADFDQ RIVNWLAEEF RKEH-NFDLR K--DPQALQR LIEAAERAKI 
             VFEVKSTAGD THLGGADFDY RIVDWLAGEF QKEH-NFDLR K--DKQALQR LIEAAEKAKI 
             MVEVKATSGN NKLGGDDFDQ RLIDYMVAEF KKDQ-GVDLA K--DRVALQR LKEAAEKAKV 
             VFEVKSTNGD TFLGGEDFDM RIVHWLADEF KREQ-GIDLR S--DKMALQR LKEEAEKAKM 
             VFEVKSTSGN NRLGGDDFDQ RIVDFLVAEF KKET-GVDLS K--DKMAMQR LKESAEKAKI 
             VVEVRATNGD TFLGGEDFDQ RVINYLVEEF RREN-GIDLS R--DRMALQR LKEAAEKAKK 
             VVEVRATNGD TFLGGEDFDQ RIISYLVDEF RRENGGIDLA R--DRMALQR LKEAAEKAKK 
             VVEVRATNGD TFLGGEDFDQ RIISYLVDEF RRENGGIDLA R--DRMALQR LKEAAEKAKK 
             VFEVKATNGD TMLGGEDFDH AIMDYLMDDF KKTT-GIDLH N--DAMAVQR IKEASEKAKI 
             VFEVKATNGD TMLGGEDFDH AIMNYLMDDF KKTT-GIDLH N--DSMAVQR IKEASEKAKI 
             VFEVKSTNGD TMLGGEDFDH AIMEYLMDDF KKST-GIDLH S--DAMAMQR IKEAAEKAKI 
             VFEVKSTNGD TMLGGEDFDH AIMEYLMDDF KKST-GIDLH S--DAMAMQR IKEAAEKAKI 
             VFEVKSTNGD TMLGGEDFDH AIMEYLMDDF KKST-GIDLH S--DAMAMQR IKEAAEKAKI 
             VFDVLSTAGD NNLGGDDFDN KIIDYMVAEF KKEN-GIDLA N--DKMALQR LKDAAEKAKK 
             TFEVLATNGD THLGGEDFDN RMINYLVDEF KKEQ-GFDLR N--DPLAMQR LKEAAEKAKI 
             VFEVKSTNGD TFLGGEDFDN AIVEYLADQF KSKE-NMDLR T--DKLALQR LKEAAEKAKI 
             TFEVLATNGD THLGGEDFDS RLINYLVEEF KKDQ-GIDLR N--DPLAMQR LKEAAEKAKI 
             TFEVLATNGD THLGGEDFDS RLINYLVEEF KKDQ-GIDLR N--DPLAMQR LKEAAEKAKI 
             TFEVLATNGD THLGGEDFDS RLINYLVEEF KKDQ-GIDLR N--DPLAMQR LKEAAEKAKI 
             TFEVLATNGD THLGGEDFDS RLINYLVEEF KKDQ-GIDLR N--DPLAMQR LKEAAEKAKI 
             TFEVLATNGD THLGGEDFDS RLINYLVEEF KKDQ-GIDLR N--DPLAMQR LKEAAEKAKI 
             TFEVLATNGD THLGGEDFDS RLINYLVEEF KKDQ-GIDLR N--DPLAMQR LKEAAEKAKI 
             TFEVLATNGD THLGGEDFDS RLINYLVEEF KKDQ-GIDLR N--DPLAMQR LKEAAEKAKI 
             TFEVLATNGD THLGGEDFDS RLINYLVEEF KKDQ-GIDLR N--DPLAMQR LKEAAEKAKI 
             QIEVLSTNGD TFLGGEDFDL ALMNYLIDEF KKEQ-GIDLH N--DKLALQR VREAAEKAKV 
             QIEVLSTNGD TFLGGEDFDL ALMNYLIDEF KKEQ-GIDLH N--DKLALQR VREAAEKAKV 
             QIEVLSTNGD TFLGGEDFDL ALMNYLIDEF KKEQ-GIDLH N--DKLALQR VREAAEKAKV 
             QIEVLSTNGD TFLGGEDFDL ALMNYLIDEF KKEQ-GIDLH N--DKLALQR VREAAEKAKV 
             QIEVLSTNGD TFLGGEDFDL ALMNYLIDEF KKEQ-GIDLH N--DKLALQR VREAAEKAKV 
             QIEVLSTNGD TFLGGEDFDL ALMNYLIDEF KKEQ-GIDLH N--DKLALQR VREAAEKAKV 
             VVEVKSTSGD THLGGDDWDQ RITDHLIKTF NGQH-GVDLG K--DKMALQR LREAAEKAKI 
             VVEVKSTSGD THLGGDDWDQ RITDHLIKTF NGQH-GVDLG K--DKMALQR LREAAEKAKI 
             VIEVISTAGN NHLGGDDFDN EIINWLVAEF KKET-GIDLS N--DKMAYQR LKDAAEKAKK 
             VFEVKATAGD NHLGGDDFDQ VIIDYLVNQF KQEH-GIDLS K--DKMALQR LKDAAEKAKK 
             VFEVKATAGD NHLGGDDFDQ VIIDYLVSQF KQEN-GIDLS K--DKMALQR LKDAAEKAKK 
             VFEVKSTNGD TFLGGEDFDQ RVIDWIADEF KKDQ-GIDLR G--DKMALQR LKEAAEKAKC 
             VFEVKSTNGD TFLGGEDFDQ RVIDWIADEF KKDQ-GIDLR G--DKMALQR LKEAAEKAKC 
             VFEVKSTSGD THLGGDDFDR RIVDYLADEF KKLE-GVDLR T--DRQALQR LTEAAEKAKI 
             VIEVKSTNGD TFLGGEDFDN RIIGFLADEF KKDQ-GIDLR G--DKLALQR LKEAAEKAKI 
             VFEVLSTNGD THLGGDDFDE VLIDYLADNF KKAE-DIDLR K--DPMALQR LKEAAEKAKI 
             VFEVKSTNGD TFLGGEDFDA RVIDYLASEF QREQ-GIDLR K--DKLALQR LKEAAEKAKI 
             TFEVRATNGD THLGGEDFDN RVINYLVEEF QKEQ-GVDLR N--DPMAMQR VKEAAEKAKI 
             TFEVLATGGN THLGGEDFDN RVIDYIIDEF KKEQ-NIDLR N--DAMALQR VKEAAEKAKI 
             TFEVLATGGN THLGGEDFDN RVIDYIIDEF KKEQ-NIDLR N--DAMALQR VKEAAEKAKI 
             TFEVLATNGD THLGGEDFDN RVINYLVDEF KKEQ-GVDLR N--DPLAMQR LKEAGEKAKI 
             QFEVLATNGD TFLGGEDFDL RLIDYLAQEF KKDS-GIDLK G--DPLAMQR LKEAAEKAKI 
             QFEVLSTSGD TFLGGEDFDK RIIDYLIQEF KKDQ-GIDLA Q--DHLALQR LREAAEKAKV 
             VVEVLATGGD AFLGGDDFDN RVIDFLATEF KNET-GIEIK N--DVMALQR LKEAAENAKK 
             VVEVLATGGD AFLGGDDFDN RIIDWAAEEF KSDE-GIDLK N--DVMALQR LKDAAENAKK 
             VVEVLATGGD AFLGGDDFDN RVIDFLASEF KSET-GIEIK N--DVMALQR LKEAAENAKK 
             VVEVLATGGD AFLGGDDFDN RVIDFLASEF KSET-GIEIK N--DVMALQR LKEAAENAKK 
             VVEVLATGGD AFLGGDDFDN RVIDFLAAEF KNET-GIEIK N--DVMALQR LKEAAENAKK 
             QFEVLSTNGD TFLGGEDFDQ RVIDYIIDEF KKIN-GLDLS K--DAIALQR IKASAERAKI 
             VFEVLSTNGD TFLGGEDFDL RVVDFLASEF KKEQ-GIDLK G--DKLALQR LKEEAEKAKK 
             TFEVLATNGD THLGGEDFDN RLINYLVEQF QKDQ-GMDLR K--DPLAMQR LKEAAEKAKI 
             LFEVKSTNGD TFLGGEDFDM RIVNYLAEEF KKEN-SVDLT Q--DKMALQR LKEAAEKAKI 
             VFQVLSTNGD THLGGDDFDN RIMDWLIKNF KDEN-GVDLS K--DKMAMQR LKDASEKAKK 
             VFDVLSTNGD THLGGDDFDQ KIMDWLVAGF KEEN-GVDLS K--DKMALQR LKDAAEKAKK 
             VFEVLSTNGD THLGGDDFDN KIIDWLVAEF KKDN-NIDLS K--DKMAMQR LKDAAEKAKK 
             VFQVLSTNGD THLGGDDFDN KIIDWLVDGF KQEN-GIDLS K--DKMAMQR LKDAAEKAKK 
             VFQVLSTNGD THLGGDDFDN KIIDWLVDGF KQEN-GIDLS K--DKMAMQR LKDAAEKAKK 
             VFQVLSTNGD THLGGDDFDK RIMDWLIQNF KEEN-GVDLS N--DKMALQR LKDAAEKAKK 
             VFQVLSTNGD THLGGDDFDQ RIMDWLIQNF KEEN-GVDLS N--DKMALQR LKDAAEKAKK 
             VFEVLSTNGD THLGGDDFDQ KIIDWLVDGF KADN-GVDLS K--DKMALQR LKDAAEKAKK 
             VFQVLSTNGD TRLGGDDFDE AIMNWLVENF KSDN-GIDLS K--DKMAMQR LKDAAEKAKK 
             VFEVLSTNGD THLGGDDFDN KIIDWLVENF KADN-GIDLS Q--DKMAMQR LKDAAEKAKK 
             VFDVLATAGN NKLGGDDFDQ KIIDWMVAEF KKEN-GIDLA Q--DKMALQR LKDAAEKAKK 
             VFDVLATAGN NKLGGDDFDQ KIIDWMVAEF KKEN-GIDLG Q--DKMALQR LKDAAEKAKK 
             VFDVLATAGN NKLGGDDFDQ KIIDWMVAEF KKEN-GIDLG Q--DKMALQR LKDAAEKAKK 
             VVEVLATNGD TFLGGEDFDQ RIINYLVEEF KKEQ-GIDLS K--DNMALQR LKDSAENAKK 
             QFEVLATNGD TFLGGEDFDL ALIEYLASEF KKDT-GIDLH N--DPLALQR LKEAAEKAKI 
             QFEVLATNGD TFLGGEDFDL ALIEYLASEF KKDT-GIDLH N--DPLALQR LKEAAEKAKI 
             QFEVLATNGD TFLGGEDFDL ALIEYLASEF KKDT-GIDLH N--DPLALQR LKEAAEKAKI 
             TIQVRATAGD NRLGGDDWDQ RIVEWLIKRF KEST-GVDAS T--DKIAKQR LKEAAEQAKK 
             VFEVKSTNGD THLGGDDFDM AIMEWMISEF KNQT-GIDIS A--DKNTVQR LKEAAEKAKI 
             VFEVKSTNGD THLGGDDFDM AIMEWMISEF KNQT-GIDIS A--DKNTVQR LKEAAEKAKI 
             VFEVKSTNGD THLGGDDFDM AIMEWMISEF KNQT-GIDIS A--DKNTVQR LKEAAEKAKI 
             VFEVKSTNGD THLGGDDFDM AIMEWMISEF KNQT-GIDIS A--DKNTVQR LKEAAEKAKI 
             VFEVLSTNGD THLGGDDFDN KVIDYLAEQF KSEN-GVDLK D--DKLALQR LKDAAESAKK 
             VFEVHSTAGD NELGGDDFDK KIIDYLVAEF KKDN-GIDLS Q--DKMALQR LKDAAEKAKK 
             VFEVHSTAGD NELGGDDFDK KIIDYLVAEF KKDN-GIDLS Q--DKMALQR LKDAAEKAKK 
             VFEVHSTAGD NELGGDDFDK KIIDYLVAEF KKDN-GIDLS Q--DKMALQR LKDAAEKAKK 
             VFEVHSTAGD NELGGDDFDK KIIDYLVAEF KKDN-GVDLS Q--DKMALQR LKDAAEKAKK 
             VFEVKSTNGD TFLGGEDFDM AIIDYLADQF KKEN-SIDLR K--DSMALQR LKEAAEKAKI 
             VFEVKSTNGD TFLGGEDFDA RIMDYLADEF KKEQ-GIDLR K--DRLALQR LKEAAEKAKI 
             TFEVLATNGD THLGGEDFDN RVINYLVDEF KKEQ-GVDLR N--DPLAMQR LKEAGEKAKI 
             VFEVKATNGD TFLGGEDFDM RIVQYLADEF KKEN-GIDLK S--DKLALQR LKEEAEKAKK 
             QFEVLATNGD TFLGGEDFDL KVIEYLADQF KKDS-GIDLR G--DSLAMQR LKEAAEKAKI 
             TFEVLSTSGD NKLGGDNFDT QIINWLIEKI KTES-GVDLK N--DKMALQR LKDEAEKAKI 
             VFEVKSTNGD TFLGGEDFDM RLVNYLADEF KKEQ-GIDLK N--DKLALQR LKEAAEKAKI 
             VFEVKSTNGD TFLGGEDFDM RLVEYLAAEF KKEQ-GIDLK N--DKLALQR LKEAAEKAKI 
             QFEVLSTNGD TFLGGEDFDQ RVIDYIIAEF KKEQ-GVDLS K--DVLALQR LKEAAEKAKI 
             QFEVLSTNGD TFLGGEDFDN RLIDFLADEF KKEN-GIDLR N--DLLAKQR LKEAAEKAKI 
             QFEVLSTNGD TFLGGEDFDL RIIEYIVDEF RKEQ-GIDLH N--DPLALQR LKESAEKAKI 
             VFEVKATSGN NRLGGDDFDQ RIMDYLVDIC RREH-GVDLT Q--DKMAMQR LKEAAEKAKI 
             VVEVRATSGD NHLGGDDWDE RVVTWLVDKF KASS-GIDLT K--DKMAMQR LREAAEKAKI 
             VVEVRATSGD NHLGGDDWDE RVVTWLVDKF KASS-GIDLT K--DKMAMQR LREAAEKAKI 
             VVEVRATSGD NHLGGDDWDE RVVTWLVDKF KASS-GIDLT K--DKMAMQR LREAAEKAKI 
             VVEVRATSGD NHLGGDDWDD RIVNWLVDKF KGTS-GIDLT K--DKMAMQR LREAAEKAKI 
             VVEVRATSGD NQLGGDDWDD RIVNWLVDKF KGTS-GIDLT K--DKMAMQR LREAAEKAKI 
             VVEVRATSGD NHLGGDDWDQ RVVDWLVDKF KGTS-GIDLT K--DKMAMQR LREAAEKAKI 
             VVEVRATSGD NHLGGDDWDQ RVVDWLVDKF KGTS-GIDLT K--DKMAMQR LREAAEKAKI 
             VVEVRATSGD NHLGGDDWDD RIVEWLVDKF KGTS-GIDLT K--DKMAMQR LREAAEKAKI 
             VVEVRATSGD NHLGGDDWDD RIVNWLVDKF KGTS-GIDLT K--DKMAMQR LREAAEKAKI 
             VVEVRATSGD NHLGGDDWDD RIVTWLVDKF KGSS-GIDLT K--DKMAMQR LREAAEKAKI 
             VVEVRATSGD NHLGGDDWDQ RVVDWLVDKF KGTS-GIDLT K--DKMAMQR LREAAEKAKI 
             VVEVRATSGD NHLGGDDWDQ RVVDWLVDKF KGTS-GIDLT K--DKMAMQR LREAAEKAKI 
             VVEVRATSGD NHLGGDDWDD RVVEWLVDKF KGTS-GIDLT K--DKMAMQR LREAAEKAKI 
             VVEVRATSGD NHLGGDDWDD RIVEWLVDKF KGTS-GIDLT K--DKMAMQR LREAAEKAKI 
             SFDVIATSGN NKLGGDNFDE EIIKWLLGKI KAEY-NIDLS K--EKMALQR LKDEAEKAKI 
             TFEVMATAGD NRLGGDDWDN KIIEWIIAEI KKDHPSLDLK S--DKMAMQR LKEAAERAKI 
             TFEVLATAGD NRLGGDDWDN KIIEYISAYI AKEHQGLNLS K--DKMAMQR LKEAAERAKI 
             TFEVLSTSGD NHLGGDDWDN EIVNWLVKKI KEVY-DFDPK S--DKMALTR LKEEAEKTKI 
             TFEVLSTSGD NHLGGDDWDN EIVNWLVKKI KEEY-DFDPK S--DKMALTR LKEEAEKTKI 
             TFEVLSTSGD NHLGGDDWDN EIVNWLVKKI KEEY-DFDPK S--DKMALTR LKEEAEKTKI 
             TFEVLSTSGD NFLGGDDWDN EIVKWLIGKI KLEH-KYDVS K--DKMAMAR LKEEAEKAKI 
             SFDVIATSGN NKLGGDNFDE EIIKWLLGKI KAEY-NIDLS K--EKMALQR LKDEAEKAKI 
             TFEVLSTSGD NHLGGDDWDQ KIINWIVEEV KKND-KVDLS N--DKMAMQR LKDAAEKAKI 
             TFEVLATAGD NRLGGDDWDN KIIEFILAHI AQEHNGLNLS N--DKMAMQR LKEAAERAKI 
             TFEVLSTSGD NHLGGDDWDH VIVEWLTKEI KNRY-DFDPS K--DKMVMTR LKEAAEKAKI 
             TFEVLSTSGD NHLGGDDWDN EIVKWLTKEI KTKY-SYDVS K--DKYALAR LKENAEKAKI 
             VFEVKSTNGD TFLGGEDFDQ RLIDYLAKRF AESNNGLDLR K--DRMALQR LKEAAERAKH 
             QFEVLATNGD TFLGGEDFDQ RLIDYIIDEF KKEQ-GIDLK Q--DVMALQR LKEAAEKAKI 
             QFEVLATNGD TFLGGEDFDQ RLIDHIIAEF KKEQ-GIDLK Q--DVMALQR LKEAAEKAKI 
             QFEVLATNGD TFLGGEDFDQ RLIDHIIAEF KKEQ-GIDLK Q--DVMALQR LKEAAEKAKI 
             QFEVLATNGD TFLGGEDFDQ RLIDYIIDEF KKEQ-GIDLK Q--DVMALQR LKEAAEKAKI 
             VFEVKATNGD THLGGEDFDR MILNFLVEEF KKEN-GMDLK N--DPLALQR LKEAAEKAKK 
             VFEVKSTNGD TFLGGEDFDM RLVSYLADEF QKEQ-GINLR N--DKLALQR LKEAAEKAKI 
             VFEVKSTNGD TFLGGEDFDM RLVNYLADEF QKEQ-GINLR N--DKLALQR LKEAAEKAKI 
             QFEVLSTNGD TFLGGEDFDK RIIDYIAEEF KKEQ-SIDLR G--DPLAMQR LKDAAEKAKI 
             QFEVLATNGD TFLGGEDFDS RVIEYLVDEF RKES-GIDLK K--DMLALQR LKDAAEKAKI 
             QFEVLATNGD TFLGGEDFDS SVISYLVEEF RKES-GIDLK K--DMLALQR LKDAAEKAKI 
             QFEVLATNGD TFLGGEDFDA RIIEYLVDEF KKEN-GIDLK K--DMLALQR LKDSAEKAKI 
             VVEVRATSGD NHLGGDDWDQ RIVNWLVDKF KASS-GIDLT K--DKMAMQR LREAAEKAKI 
             VVEVKATSGD NHLGGDDWDA RIVDWMVKKF KDNN-GVDLA A--DKIAKQR LQEAAEKAKI 
             VFEVLATSGD THLGGDDFDK KIVDFLAEQF RKDE-GIDLR K--DKQALQR LTEAAEKAKI 
             VFEVKSTNGD TFLGGEDFDT AVVEYLADKF KAKE-GMDLK T--DKLALQR LKEAAEKAKI 
             TFEVVSTAGD NRLGGDDFDQ VIIDHMVQEF KKEN-AIDLS Q--DKMATQR LKDAAEKAKK 
             VFEVLSTNGD THLGGDDFDQ KVIDWLVEDF KKEN-GVDLS T--DSLALQR LKDEAEKAKK 
             TFEVLSTSGD NALGGDDFDL RIVDFLVQEF KKEN-SVDLS K--DKMAMQR LKDAAEKAKK 
             VFEVLSTSGD THLGGDDFDN AILNWMLETF KQEQ-GIDLR N--DKMALQR LRDAAEKAKI 
             LFEVKSTNGD TFLGGEDFDM RIVNYLADEF KKEH-GVDLT K--DKMALQR LKEAAEKAKI 
             TFEVLSTNGD THLGGEDFDN RVINYLVDEF KKEQ-GVDLR N--DPLAMQR LKEAGEKAKI 
             VFQVLSTNGD THLGGDDFDQ KIIDWLVDEF KKDN-GVDLS Q--DKMALQR LKDAAEKAKK 
             VFEVKSTNGD TFLGGEDFDQ HIMDYVADEF KKEQ-GIDLR N--DKMALQR LKEACEKAKC 
             VFEVKSTNGD TFLGGEDFDQ LVIDWIADEF HKDQ-GINLR G--DKMALQR LKEAAEKAKC 
             VFEVKSTDGD THLGGDDFDQ KIIDFLADEF KKQE-GVDLR N--DAIALQR LKEAGEKAKV 
             TFEVLSTNGD THLGGEDFDN RLINYLVEEF KKEQ-GMDLR N--DPLAMQR LKEAAEKAKI 
             TYEVLATNGD THLGGEDFDS RMINYLVDEF KKDQ-GIDLR N--DPLAMQR LKEAAEKAKI 
             VFQVVSTSGD THLGGDDFDE ALINYVASEF QKDN-GIDLR N--DAMALQR LQEACEKAKK 
             QFEVLSTNGD TFLGGEDFDQ RIIDYIIAEF KKEQ-GVDLS K--DVLALQR LKEAAEKAKI 
             QFEVLSTNGD TFLGGEDFDQ RIIDFIIDEF KKDS-GVNLK N--DVLALQR LKEAAEKAKI 
             QFEVLSTNGD TFLGGEDFDQ RIIDWIIAEF KKEQ-GVDLS K--DVLALQR LKDAAEKAKI 
             VFEVKSTNGD THLGGDDFDH VIIDWLAEEF KSQE-GVDLR Q--DPMAMQR LKEAAEKAKI 
             VTEVLSTSGD THLGGDDFDR CIVDHLANTF KSNE-GIDLR Q--DKQALQR LTEAAEKAKI 
             VFEVLSTSGD THLGGDDFDK VIVDHLAATF KANE-GIDLR Q--DKQALQR LTEAAEKAKI 
             VFEVLSTSGD THLGGDDFDR CIVDHLASIF KSNE-GIDLR Q--DKQALQR LTEAAEKAKI 
             VFEVLSTSGD THLGGDDFDK VIVDHLAATF KANE-GIDLR Q--DKQALQR LTEAAEKAKI 
             VTEVLSTSGD THLGGDDFDR CIVDHLANTF KSNE-GIDLR Q--DKQALQR LTEAAEKAKI 
             VFEVLSTSGD THLGGDDFDK VIVDHLAATF KANE-GIDLR Q--DKQALQR LTEAAEKAKI 
             VTEVLSTSGD THLGGDDFDR CIVDHLASNF KSNE-GIDLR Q--DKQALQR LTEAAEKAKI 
             VFEVLSTSGD THLGGDDFDR CIVNHLASVF KSNE-GIDLR E--DKQALQR LTEAAEKAKI 
             VFEVLSTSGD THLGGDDFDR VIVDHLASTF KGNE-GIDLR Q--DKQALQR LTEAAEKAKI 
             VFEVLSTSGD THLGGDDFDR VIVDHLASTF KGNE-GIDLR Q--DKQALQR LTEAAEKAKI 
             VFEVKATNGD NHLGGDDWDQ RIVDWLVTQF KNAN-GIDLA A--DKMAKQR LQEAAERAKI 
             VFEVKSTDGD THLGGDDFDQ KIIDFLADEF KKQE-GIDLR N--DPIALQR LKEAGEKAKI 
             TFEVLATNGD THLGGEDFDN QVINYLVEEF KKDS-GMDLR K--DPLAMQR LKEAGEKAKI 
             TFEVLATNGD THLGGEDFDN RVINYLVAEF KKDQ-GLDLK T--DPLAMQR VKEAAEKAKI 
             QFEVLATNGD TFLGGEDFDI RLIDYLVDEF KKES-GINLK G--DPLAMQR LKEAAEKAKI 
             QFEVLATNGD TFLGGEDFDI RLIDYLVDEF KKES-GINLK G--DPLAMQR LKEAAEKAKI 
             QFEVLATNGD TFLGGEDFDM RLIDYLVDEF KKES-GMDLK N--DPLALQR LKEAAEKAKI 
             QFEVLATNGD TFLGGEDFDM RLIDYLVDEF KKES-GMDLK N--DPLALQR LKEAAEKAKI 
             QFEVLATNGD TFLGGEDFDI RLIDYLVDEF KKES-GMNLK G--DPLAMQR LKEAAEKAKI 
             QFEVLATNGD TFLGGEDFDM RLIDYLVDEF KKES-GMDLK N--DPLALQR LKEAAEKAKI 
             QFEVLATNGD TFLGGEDFDI RLIDYFVDEF KKES-GMNLK G--DPLAMQR LKEAAEKAKI 
             QFEVLATNGD TFLGGEDFDI RLIDYFVDEF KKES-GMNLK G--DPLAMQR LKEAAEKAKI 
             QFEVLATNGD TFLGGEDFDI RLIDYFVDEF KKES-GMSLK G--DPLAMQR LKEAAEKAKI 
             QFEVLATNGD TFLGGEDFDS ALIDFLVAEF KKDQ-DVNLK G--DSLAMQR LKEAAEKAKI 
             QFEVLATNGD TFLGGEDFDS ALIDFLVAEF KKDQ-DVNLK G--DSLAMQR LKEAAEKAKI 
             TFEVLSTNGD THLGGEDFDN RLINFLVAEF KTQQ-GFDLT N--DPLAMQR VKEAAEKAKI 
             QFEVLSTNGD TFLGGEDFDQ RIIDYIISEF KKDQ-GVDLS K--DVLALQR LKEAAEKAKI 
             QFEVLSTNGD TFLGGEDFDQ RIIDYIIGEF KKDQ-GVDLS K--DVLALQR LKEAAEKAKI 
             QFEVLSTNGD TFLGGEDFDQ RIIDYIIGEF KKEQ-GVDLS K--DVLALQR LKEAAEKAKI 
             QFEVLSTNGD TFLGGEDFDQ RIIDYIIGEF KKES-GVDLS K--DVLALQR LKDAAEKAKI 
             VFEVKSTNGD TFLGGEDFDM RLVEYLVAEF KKDN-GIDLK N--DKLALQR LKEAAEKAKI 
             VFEVKSTNGD TFLGGEDFDM RLVEYLVGEF KRDN-GIDLK N--DKLALQR LKEAAEKAKI 
             LFEVKSTNGD TFLGGEDFDM RIVNYLADEF KKEH-GVDLT L--DKMALQR LKEAAEKAKI 
             LFEVKSTNGD TFLGGEDFDM RIVNYLADEF KKEH-GVDLT L--DKMALQR LKEAAEKAKI 
             VVEVRATSGD NHLGGDDWDE RIVTWLVDKF KAQN-GIDLT K--DKMALQR LREAAEKAKI 
             QFEVLSTNGD TFLGGEDFDQ RIIDFVIAEF KKEQ-GVDLG K--DVLALQR LKEAAEKAKI 
             VFEVKSTNGD TFLGGEDFDM RLVSYLADEF QKEQ-GINLR N--DKLALQR LKEAAEKAKI 
             VFEVKSTNGD TFLGGEDFDM RLVSYLADEF QKEQ-GINLR N--DKLALQR LKEAAEKAKI 
             VFEVKSTNGD TFLGGEDFDM RLVNYLADEF QKEQ-GINLR N--DKLALQR LKEAAEKAKI 
             VFEVKSTNGD TFLGGEDFDM RLVNYLADEF QKEQ-GIDLR K--DKLALQR LKEAAEKAKI 
             VFEVKSTNGD TFLGGEDFDM RLVSYLADEF QKEQ-GINLR N--DKLALQR LKEAAEKAKI 
             VFEVKSTNGD TFLGGEDFDA RIIDYLASEF KKEQ-GIDLR T--DRLALQR LKEAAEKAKI 
             VFEVKSTNGD TFLGGEDFDT RILEHLINTF KKES-GIDLR N--DPLALQR LKEAAEKAKK 
             VFEVKSTNGD TFLGGEDFDT RILNHLIDVF KKEN-GIDLS K--DPLALQR LKEAAEKAKK 
             VFEVKSTNGD TFLGGEDFDT RILNHLIDVF KKES-GIDLR N--DPLALQR LKEAAEKAKK 
             VFEVKSTNGD TFLGGEDFDT RILNHLIEVF KKES-GIDLS K--DPLALQR LKEAAEKAKK 
             VFEVKSTNGD TFLGGEDFDT RILNHLIDVF KKDS-GIDLS K--DPLALQR LKEAAEKAKK 
             LFEVKSTNGD TFLGGEDFDM RIVNYLADTF KKEH-SVDLT Q--DKMALQR LKEAAEKAKI 
             VFEVKATSGN NHLGGDDFDA KVVEWIVEEF KKAE-GIDLS R--DKMAMQR LVEAAEKAKK 
             QFEVLSTNGD TFLGGEDFDL RLIEYLAEEF KKTN-GIDLH N--DPLALQR LKEAAEKAKI 
             VVEVRATSGD NHLGGDDWDE RIVEWLVEKF KSSN-GIDLT K--DKMALQR IKEAAEKAKI 
             VFEVNATYGD THLGGDNFDK RLIDHIADEF EQDT-GIDLR D--DPMALQR LKEAAEEAKI 
             VIEVKSTSGD NLLGGDDWDQ RIIDHLVKTF NGEH-GIDLA Q--DKMAMQR LKEAAEKAKI 
             TFEVLATNGD THLGGEDFDT RLINYLVDEF KKDQ-GIDLR N--DPLAMQR LKEAAEKAKI 
             TFEVLATNGD THLGGEDFDT RLINYLVDEF KKDQ-GIDLR N--DPLAMQR LKEAAEKAKI 
             TFEVLATNGD THLGGEDFDT RLINYLVDEF KKDQ-GIDLR N--DPLAMQR LKEAAEKAKI 
             TFEVLATNGD THLGGEDFDT RLINYLVDEF KKDQ-GIDLR N--DPLAMQR LKEAAEKAKI 
             TFEVLATNGD THLGGEDFDT RLINYLVDEF KKDQ-GIDLR N--DPLAMQR LKEAAEKAKI 
             TFEVLATNGD THLGGEDFDN RLINYLADEF KKEQ-GLDLR K--DPLAMQR LKEAAEKAKI 
             TFEVLATNGD THLGGEDFDN RLINYLADEF KKEQ-GLDLR K--DPLAMQR LKEAAEKAKI 
             TFEVLATNGD THLGGEDFDN RLINYLADEF KKEQ-GLDLR K--DPLAMQR LKEAAEKAKI 
             TFEVLATNGD THLGGEDFDN RLINYLADEF KKEQ-GLDLR K--DPLAMQR LKEAAEKAKI 
             TFEVLATNGD THLGGEDFDN RLINYLADEF KKEQ-GLDLR N--DPLAMQR LKEAAEKAKI 
             TFEVLATNGD THLGGEDFDN RLINYLADEF KKEQ-GLDLR K--DPLAMQR LKEAAEKAKI 
             TFEVLATNGD THLGGEDFDN RLINYLADEF KKDQ-GLDLR R--DPLAMQR LKEAAEKAKI 
             TFEVLATNGD THLGGEDFDN RMINYLADEF KKDQ-GLDLR R--DPLAMQR LKEAAEKAKI 
             TFEVLATNGD THLGGEDFDN RLINYLADEF KKEQ-SLDLR N--DPLAMQR LKEAAEKAKI 
             TFEVLATNGD THLGGEDFDN RLINYLADEF KKEQ-GLDLR K--DPLAMQR LKEAAEKAKI 
             TFEVLATNGD THLGGEDFDS RLINYLVEEF KKDQ-GIDLR N--DPLAMQR LKEAAEKAKI 
             TFEVLATNGD THLGGEDFDS RLINYLVEEF KKDQ-GIDLR N--DPLAMQR LKEAAEKAKI 
             TFEVLATNGD THLGGEDFDS RLINYLVEEF KKDQ-GIDLR N--DPLAMQR LKEAAEKAKI 
             TFEVLATNGD THLGGEDFDS RLINYLVEEF KKDQ-GIDLR N--DPLAMQR LKEAAEKAKI 
             TFEVLATNGD THLGGEDFDS RLINYLVEEF KKDQ-GIDLR N--DPLAMQR LKEAAEKAKI 
             TFEVLATNGD THLGGEDFDS RLINYLVEEF KKDQ-GIDLR N--DPLAMQR LKEAAEKAKI 
             LFEVKSTNGD TFLGGEDFDM RIVNYLADEF KKEH-GVDLT K--DKMALQR LKEAAEKAKI 
             LFEVKSTNGD TFLGGEDFDM RIVNYLADEF KKEH-GVDLS G--DKMALQR LKEAAEKAKI 
             VFEVKSTNGD TFLGGEDFDM RLVEYLASEF KKEQ-GIDLK N--DKLALQR LKEAAEKAKI 
             TFEVLATNGD THLGGEDFDS RLINYLVDEF KKDQ-GIDLR N--DPLAMQR LKEAAEKAKI 
             VVEVKSTNGD THLGGDNIDQ RVIDWIVSEF KKEN-GIDLS K--DQMALQR LKEAAEKAKM 
             VFEVKSTNGD TFLGGEDFDS AVVEYLADSF KKKE-NMDLR T--DKLALQR LKEAAEKAKI 
             VFEVLSTAGD NKLGGDDFDQ VIIDYLVAEF KKEN-GVDLS Q--DKMALQR LKDAAEKAKK 
             VFEVLSTAGD NKLGGDDFDQ VIIDYLVAEF KKEN-GVDLS Q--DKMALQR LKDAAEKAKK 
             VFEVLSTAGD NKLGGDDFDQ VIIDYLVAEF KKEN-GVDLS Q--DKMALQR LKDAAEKAKK 
             VFEVLSTAGD NKLGGDDFDQ VIIDYLVAEF KKEN-GVDLS Q--DKMALQR LKDAAEKAKK 
             VFEVLSTAGD NKLGGDDFDQ VIIDYLVAEF KKEN-GVDLS Q--DKMALQR LKDAAEKAKK 
             VFEVLSTAGD NKLGGDDFDQ VIIDYLVAEF KKEN-GVDLS Q--DKMALQR LKDAAEKAKK 
             VFEVLSTAGD NKLGGDDFDQ VIIDYLVAEF KKEN-GVDLS Q--DKMALQR LKDAAEKAKK 
             VFEVLSTAGD NKLGGDDFDQ VIIDYLVAEF KKEN-GVDLS Q--DKMALQR LKDAAEKAKK 
             VFEVLSTAGD NKLGGDDFDQ VIIDYLVAEF KKEN-GVDLS Q--DKMALQR LKDAAEKAKK 
             VFEVLSTAGD NKLGGDDFDQ VIIDYLVSEF KKEN-GVDLS Q--DKMALQR LKDAAEKAKK 
             VFEVLSTAGD NKLGGDDFDQ VIIDYLVSEF KKEN-GVDLS Q--DKMALQR LKDAAEKAKK 
             VFEVLSTAGD NKLGGDDFDQ VIIDYLVSEF KKEN-GVDLS Q--DKMALQR LKDAAEKAKK 
             VFEVLSTAGD NKLGGDDFDQ VIIDHLVAEF KKEN-SVDLS K--DKMALQR LKDAAEKAKK 
             VFDVLATAGD NKLGGDDFDQ KIIDFLVEEF KKEN-GIDLS Q--DKMALQR LKDAAEKAKK 
             VFDVLATAGD NKLGGDDFDQ KIIDFLVEEF KKEN-GIDLS Q--DKMALQR LKDAAEKAKK 
             VFDVLATAGD NKLGGDDFDQ KIIDFLVEEF KKEN-GIDLS Q--DKMALQR LKDAAEKAKK 
             VFDVLATAGD NKLGGDNFDQ KVIDWLVEEF KKEN-GIDLS T--DKMALQR LKDAAEKAKK 
             VFDVLSTAGD NKLGGDDFDQ KIIDHLVAEF KKEN-GIDLS T--DKMAMQR LKDAAEKAKK 
             VFDVLSTAGD NKLGGDDFDQ KIIDHLVAEF KKEN-GIDLS T--DKMAMQR LKDAAEKAKK 
             VFDVLSTAGD NKLGGDDFDQ KIIDHLVAEF KKEN-GIDLS T--DKMAMQR LKDAAEKAKK 
             VFDVLATAGD NKLGGDDFDQ KIIDFLVAEF KKEN-GIDLS Q--DKMALQR LKDAAEKAKK 
             VFDVLATAGD NKLGGDDFDQ KIIDFLVAEF KKEN-GIDLS Q--DKMALQR LKDAAEKAKK 
             VFDVLATAGD NKLGGDDFDQ KIIDFLVAEF KKEN-GIDLS Q--DKMALQR LKDAAEKAKK 
             VFDVLATAGD NKLGGDDFDQ KIIDFLVAEF KKEN-GIDLS Q--DKMALQR LKDAAEKAKK 
             VFDVLATAGD NKLGGDDFDQ KIIDFLVAEF KKEN-GIDLS Q--DKMALQR LKDAAEKAKK 
             VFDVLATAGD NKLGGDDFDQ KIIDFLVAEF KKEN-GIDLS Q--DKMALQR LKDAAEKAKK 
             VFDVLATAGD NKLGGDDFDQ KIIDFLVAEF KKEN-GIDLS Q--DKMALQR LKDAAEKAKK 
             VFDVLATAGD NKLGGDDFDQ KIIDFLVAEF KKEN-GIDLS Q--DKMALQR LKDAAEKAKK 
             VFDVLATAGD NKLGGDDFDQ KIIDFLVAEF KKEN-GIDLS Q--DKMALQR LKDAAEKAKK 
             VFDVLATAGD NKLGGDDFDQ KIIDFLVAEF KKEN-GIDLS Q--DKMALQR LKDAAEKAKK 
             VFDVLATAGD NKLGGDDFDQ KIIDFLVAEF KKEN-GIDLS Q--DKMALQR LKDAAEKAKK 
             VFDVLATAGD NKLGGDDFDQ KIIDFLVAEF KKEN-GIDLS Q--DKMALQR LKDAAEKAKK 
             VFDVLATAGD NKLGGDDFDQ KIIDHMVAEF KKEN-GIDLS N--DKMALQR LKDAAEKAKK 
             VFDVLATAGD NKLGGDDFDQ KIIDYMVEEF KKEN-GIDLS T--DKMALQR LKDAAEKAKK 
             VFDVLATAGD NKLGGDDFDQ KIIDYMVEEF KKEN-GIDLS T--DKMALQR LKDAAEKAKK 
             VFDVLATAGD NKLGGDDFDQ KIIDYMVEEF KKEN-GIDLS T--DKMALQR LKDAAEKAKK 
             VVEVKATNGD NHLGGDDWDQ RVVDYLVQQF KAGH-GVDLA K--DKMALQR LREAAEKAKI 
             VVEVKATNGD NNLGGDDWDQ RVVDYLVKQF QSGH-GVDLA K--DKMALQR LREAAEKAKI 
             TFQVIATAGN NKLGGDDFDE RIVNYLADRF QREH-GIDLR K--DKQALQR LREAAEKAKI 
             VFEVLSTSGD THLGGDDFDK VIVDHLAESF KSNE-GIDLR Q--DKQALQR LTEAAEKAKI 
             VFEVLSTAGD THLGGDDFDK VIVDHLAETF KSNE-GIDLR Q--DKQALQR LTEAAEKAKV 
             VFEVLSTSGD THLGGDDFDK VIVDHLAATF KSNE-GIDLR Q--DKQALQR LTEAAEKAKI 
             VFEVLATSGD THLGGDDFDK KIVDFLAGEF QKNE-GIDLR K--DKQALQR LTEAAEKAKI 
             VFEVLATSGD THLGGDDFDK KIVDFLAGEF QKNE-GIDLR K--DKQALQR LTEAAEKAKI 
             VFEVLSTSGD THLGGDDFDK VIVDHLAETF KSNE-GIDLR Q--DKQALQR LTEAAEKAKI 
             VFEVLATSGD THLGGDDFDK KIVDFLAGEF QKAE-GIDLR K--DKQALQR LTEAAEKAKI 
             VFEVKSTNGN THLGGEDFDQ RIIDWLANEF KKDY-GIDLR S--DKMALQR LKEAAEKAKI 
             VFEVKATSGN NRLGGDDFDE RIINWLVEEF KKEQ-GVDLR N--DKMAMHR LKEAAEKAKH 
             VFEVKSTNGD THLGGEDFDQ RIIDYLVSEF KKDQ-GIDIR S--DKMALQR LKEAAEKAKM 
             VFEVLATSGN NHLGGDDFDQ RIIDWLADNF QKEH-GIDLR K--DRMALQR LKEAAERAKI 
             VVEVKATHGD NHLGGDDWDQ AVVDWLVERF KSSN-GIDLS K--DKMAMQR LREAAEKAKI 
             VFEVLATSGD THLGGDDFDK KIVDYLAESF RAQE-GIDLR K--DRQALQR LTEAAEKAKI 
             VIEVIATAGN NHLGGDDFDQ RLIDWMAEEF KKQH-GIDLR E--DRQALQR LRDAAEKAKI 
             VFEVKATSGD THLGGSDMDH AIVNWLAEEF KKEH-GVDLK A--DRQALQR LIEAAEKAKI 
             VFEVKATSGD THLGGSDMDH AIVNWLAEEF KKEH-GVDLK A--DRQALQR LIEAAEKAKI 
             QFEVLSTNGD TFLGGEDFDQ RLIDYIAEEF KKEQ-GVDLK K--DVLALQR LKEAAEKAKI 
             QVEVLSTNGD TFLGGEDFDN VIVDYIATEF KKDQ-NVDLK L--DKLALQR VREAAEKAKI 
             TFEVLSTDGN AFLGGDDFDN KIVDYLNAEF KSSH-GIDLK N--DKMALQR LKDAAENAKK 
             VFEVKSTNGD THLGGDDFDN RIVNWLVDEF KKDT-GIDLS K--DRMALQR LREAAEKAKI 
             VFEVKSTNGD THLGGDDFDA RIVQWLEQGF KSDT-GIDLG N--DRMALQR LREAAEKAKI 
             VFEVLATSGD THLGGDDFDK KIVDYLAAEF NKVE-GIDLR K--DKQALQR LTEAAEKAKI 
             TIQVRATSGD NRLGGDDWDQ RIIDWLVDDF RKTT-GVDLS S--DKIAMQR LREASEQAKK 
             TIQVRATSGD NRLGGDDWDQ RIIDWLVDDF RKTT-GVDLS S--DKIAMQR LREASEQAKK 
             TFEVLSTSGD NHLGGDDWDQ VIINWLLKSI ADEF-NIDLS K--NKMAMQR LKDAAEKAKI 
             QFEVLSTNGD TFLGGEDFDQ RIIDYIISEF KKEQ-GVDLS K--DVLALQR LKEAAEKAKI 
             TFEVLSTNGD THLGGEDFDN RMINYLVDEF KKDQ-GIDLR N--DPLAMQR LKEAAEKAKI 
             TFEVLATNGD THLGGEDFDN RLINYLVSEF EKEQ-GINLK N--DPLAMQR VKEAAEKAKI 
             TFEVLATNGD THLGGEDFDN RLINYLVDEF KKEQ-GIDLK N--DPLAMQR VKEAAEKAKI 
             TFEVLATNGD THLGGEDFDN RLINYLVAEF KKDQ-GIDLK N--DPLAMQR VKEAAEKAKI 
             TFEVLATNGD THLGGEDFDN RLINYLVAEF KKDQ-GIDLK N--DPLAMQR VKEAAEKAKI 
             TFEVLSTNGD THLGGEDFDS RLINYLVNEF KKEQ-GIDLR N--DPLAMQR LKESSEKAKI 
             VFEVKATNGD THLGGEDFDN AIVSYLLDEF KKSN-GIGLK N--DPMAMQR IKEAAEKAKI 
             VFEVKATNGD THLGGEDFDN GVVSYLLDEF KKSN-GIDLK N--DPMAMQR IKEAAEKAKI 
             VVEVLATGGD AFLGGDDFDN RIIDWAAKEF EAEN-GIDLK K--DVMALQR LKDAAENAKK 
             QFEVLATNGD TFLGGEDFDN RVIEYLVDEF NKDQ-GIDLR K--DPLALQR LKDAAERAKI 
             QFEVLATNGD TFLGGEDFDN RVIEYLVDEF NKDQ-GIDLR K--DPLALQR LKDAAERAKI 
             QFEVLATNGD TFLGGEDFDN RVIEYLVDEF NKDQ-GIDLR K--DPLALQR LKDAAERAKI 
             QFEVLATNGD TFLGGEDFDN RVIEYLVDEF NKDQ-GIDLR K--DPLALQR LKDAAERAKI 
             QFEVLATNGD TFLGGEDFDN RVIEYLVDEF NKDQ-GIDLR K--DPLALQR LKDAAERAKI 
             QFEVLATNGD TFLGGEDFDN RVIEYLVDEF NKDQ-GIDLR K--DPLALQR LKDAAERAKI 
             QFEVLATNGD TFLGGEDFDK RVIDYLVDEF NKDQ-GIDLR K--DPLALQR LKDAAERAKI 
             QFEVLATNGD TFLGGEDFDK RVIDYLVDEF NKDQ-GIDLR K--DPLALQR LKDAAERAKI 
             TFEVLATNGD THLGGEDFDS RLINYLVEEF KKDQ-GMDLR T--DPLAMQR LKEAAEKAKI 
             TFEVLATNGD THLGGEDFDS RLINYLVEEF KKDQ-GMDLR T--DPLAMQR LKEAAEKAKI 
             TFEVLATNGD THLGGEDFDS RLINYLVEEF KKDQ-GMDLR T--DPLAMQR LKEAAEKAKI 
             TFEVLATNGD THLGGEDFDS RLINYLVEEF KKDQ-GMDLR T--DPLAMQR LKEAAEKAKI 
             TFEVLATNGD THLGGEDFDS RLINYLVEEF KKDQ-GMDLR T--DPLAMQR LKEAAEKAKI 
             TFEVLATNGD THLGGEDFDS RLINYLVEEF KKDQ-GMDLR T--DPLAMQR LKEAAEKAKI 
             TFEVLATNGD THLGGEDFDS RLINYLVEEF KKDQ-GMDLR T--DPLAMQR LKEAAEKAKI 
             TFEVLATNGD THLGGEDFDS RLINYLVEEF KKDQ-GMDLR T--DPLAMQR LKEAAEKAKI 
             VFEVKATNGD TFLGGEDFDT KIVSYLAEEF KKAE-GIDLT K--DRLALQR LKEAAEKAKI 

             ---------- ---------- ---------- ---------- ---------- ---------- 
             ---------- ---------- ---------- ---------- ---------- ---------- 
             ---------- ---------- ---------- ---------- ---------- ---------- 
             ---------- ---------- ---------- ---------- ---------- ---------- 
             ELSTTMETEI NLPFITAD-- AS-G----PK HLVERLTRSK LEEMVRDLVD RSIEPCRQAL 
             ELSSAMETTI NLPYITAS-- SE-G----PL HLEVKLTRSE FQRMTADLLE RCKGPFNQAI 
             ELSNSSQTDI NLPYITAD-- AS-G----PK HLNIKLTRAK LESLVEDLIE RTIAPCRTAI 
             ELSSSAATDI NLPYITAD-- AS-G----PK HLNIKLTRAK LESLVEELIE RTIAPCRTAI 
             ELSSSNATEI NLPYITAD-- AT-G----PK HLVINVTRAK LEGLVADLVA RTIEPCKIAL 
             ELSSSSSTEI NLPYITAD-- AT-G----PK HLVINVTRAK LEGLVADLVA RTIEPCRIAL 
             ELSSAQSTEV NLPYITAD-- AT-G----PK HLAINVTRAK LEALVEDLVA SSIESLKTVL 
             ELSSAQQTDV NLPYITAD-- AT-G----PK HMNIKVTRAK LESLVEDMVK DSLEPVRVAL 
             ELSSAQQTDV NLPYITAD-- AT-G----PK HMNIKVTRAK LESLVEDMVK DSLEPVRTAL 
             ELSSSQQTEI NLPFITAD-- AS-G----PK HLTLKLTRAK FESLVDDLVQ RTVAPCKAAL 
             ELSSSQQTEI NLPFITAD-- AS-G----PK HLTLKLTRAK FESLVDDLVQ RTVAPCKAAL 
             ELSSAEQTEV NLPYITAD-- ST-G----PK HLVVKVTRAK LESLVGDLVT RSLEPCKTAL 
             ELSSAQQTEV NLPYITAD-- QA-G----PK HLAIKLTRAK LESLVEGLIK RTIEPCKVAL 
             ELSSVTQAEI NLPFITAT-- QD-G----PK HLDMTLTRAK FEELCADLID RCRIPVEQAL 
             ELSSAGETEV NLPFITAD-- AT-G----PK HLAETIDRAT LEELVGDLVE KTIGPCKTAL 
             ELSSRLETDI TLPFISSD-- ST-G----AK HLSLKLTRAK FEGLVSELIE RTIEPCKKAL 
             ELSTRLETDI TLPFISSD-- ST-G----AK HLSLKLSRAK FEGLVDELIE RTIEPCKKAL 
             ELSFKMETEI NLPFITIDPN TN-Q----PL HLQKKLTRAR LEEMIKDIVD RTIDIVKQAL 
             ELSSSTSTNV SLQYLSVT-- PDG-----PV HLDEQLTRAK FQDLTKDLLD RTKKPFQDVI 
             ELSSVTQTQV SLPFVTAD-- AA-G----PK HLTTTVRRSV FEDITHDLVE RTMDPVKQAM 
             ELSGVASSQI SLPFLTMS-- EA-G----PL HLEYNMTRAK FNELTKDLID RCLAPVKRAL 
             ELSSGSQTEV NLPYITAD-- AT-G----PK HLAIKITRAK FESLVEDLIE RSIEPCRIAL 
             ELSSGQQTEV NLPYITAD-- AS-G----PK HLAVKITRAK FESLVEDLVQ RTIEPCRVAL 
             DLSGVTQTQI SLPFISAG-- AA-G----PL HLELTLTRAK FEELSAGLVE RTLEPTRRAL 
             DLSGVTQTQI SLPFISAG-- AA-G----PL HLELTLTRAK FEELSAGLVE RTLEPTRRAL 
             DLSGVTQTQI SLPFISAG-- AA-G----PL HLELTLTRAK FEELSAGLVE RTLEPTRRAL 
             DLSGVTQTQI SLPFISAG-- AA-G----PL HLELTLTRAK FEELSAGLVE RTLEPTRRAL 
             DLSGVTQTQI SLPFISAG-- AA-X----PL HLELTLTRAK FEELSANLVE RTLEPTRRAL 
             DLSGVTQTQI SLPFISAG-- AA-G----PL HLELTLTRAK FEELSAGLVE RTLEPTRRAL 
             DLSGVTQTQI SLPFITAD-- AT-G----PK HLELTLTRAK FDELSADLVE RTLGPTRRAL 
             DLSGVTSTQI SLPFITAD-- AT-G----PK HLELTLTRAK FEELSSHLVE RTLGPTRQAL 
             DLSGVSSTQI SLPFITAG-- EA-G----PL HLELTLTRAK FEELSSHLVE RTMGPVRQAL 
             DLSGVSSTQI SLPFITAG-- EA-G----PL HLELTLTRAK FEELSSHLVE RTMGPVRQAL 
             DLSGVSSTQI SLPFITAG-- EA-G----PL HLELTLTRAK FEELSSHLVE RTMGPVRQAL 
             DLSGVTQTQI SLPFISAG-- AA-G----PL HLELTLTRAK FEELSAGLVE RTLEPTRRAL 
             DLSGVTQTQI SLPFISAG-- AA-G----PL HLELTLTRAK FEELSAGLVE RTLEPTRRAL 
             ELSSSTSTEI NLPYIMPV-- GG-V----PK HLVKTLTRAK FESLAHNLIQ ACLEPCKKAM 
             ELSSSTSTEI NLPYIMPV-- GG-V----PK HLVKTLTRAK FESLAHNLIQ ACLEPCKKAM 
             ELSSSTSTEI NLPYIMPV-- NG-V----PK HLVKTLTRAK FESLAHGLIQ ACLEPCKKAM 
             ELSSSQQTEV NLPFITAD-- QS-G----PK HLTMKLTRAK FESLVDDLVQ RTIEPCKAAL 
             ELSSSQQTEI NLPFITAD-- QS-G----PK HLTMKLTRAK FESLVDDLVK RTVEPCKAAL 
             ELSSSQQTEI NLPFITAD-- QS-G----PK HLTMKLTRAK FESLVDDLVQ RTIEPCKAAL 
             ELSAAQQTDV NLPYITAD-- ST-G----PK HMNLKITRAK LESLVEDLVN RTMDPLKVAL 
             ELSSAQETEI NLPFITAD-- QS-G----PK HLQTRLSRAK FDQMTEDLVK RSMEPCRKAL 
             ELSSSTSTSI SMQYLAMT-- PDGT----PV HLDETLTRAH FEEMTSDLLG RCRTPFNNVL 
             ELSSSTSTSI SMQYLAMT-- PDGT----PV HLDETLTRAH FEEMTSDLLG RCRTPFNNVL 
             ELSSSQQTEI NLPYITAD-- AS-G----PK HLNLKITRAK LEALVEELIE RTIEPCRVAI 
             ELSSSQQTEI NLPYITAD-- AS-G----PK HLNLKITRAK LEALVEELIE RTIEPCRVAI 
             ELSSSQQTEI NLPYITAD-- AS-G----PK HLNLKITRAK LEALVEELIE RTIEPCRVAI 
             ELSGAQEASI NLPFITAD-- AN-G----PK HLQYTLTRAK FEQMVDHLVQ KTKEPCLKAI 
             ELSGAQEASI NLPFITAD-- AN-G----PK HLQYTLTRAK FEQMVDHLVQ KTKEPCLKAI 
             ELSGAQEASI NLPFITAD-- AN-G----PK HLQYTLTRAK FEQMVDHLVQ KTKEPCLKAI 
             ELSSTTQTEI NLPFITAD-- QT-G----PK HLTMKLTRAK FEALVDDLIQ KTVEPCRKAL 
             ELSSSQQTEI NLPFITAD-- QT-G----PK HLAIKLSRAK FESLVDDLVQ RTVEPCKAAL 
             ELSSSQQTEI NLPFITAD-- QT-G----PK HLAIKLSRAK FESLVDDLVQ RTVEPCKAAL 
             ELSSSQQTEI NLPFITAD-- QT-G----PK HLAIKLSRAK FESLVDDLVQ RTVEPCKAAL 
             ELSSSQQTEI NLPFITAD-- QT-G----PK HLAIKLSRAK FESLVDDLVQ RTVEPCKAAL 
             ELSSTQQTDV NLPYITAD-- ST-G----PK HLNIKVTRSK LESLVEDLIT RSIEPLKIAL 
             ELSTTQQTDI NLPYITAD-- AT-G----PK HLNIKITRSK LESLVEDLVL QSIKPLETAL 
             ELSSAQQTDV NLPYITAD-- SN-G----PK HLNIKVTRSK LESLVEDLVM RSIEPLKVAL 
             ELSSAQQTDV NLPYITAD-- SN-G----PK HLNIKVTRAK LESLVEDLIL RSIEPLKVAL 
             ELSSSQQTEI NLPYITAD-- AS-G----PK HLNLKITRAK LEALVEDLVE RTIEPCRIAI 
             ELSSGQQTEI NLPYITAD-- AS-G----PK HLNLKITRAK LEALVEDLVE RTIEPCRIAI 
             ELSSGQQTEI NLPYITAD-- AS-G----PK HLNLKITRAK LEALVEDLVE RTIEPCRIAI 
             ELSSSQQTEI NLPYITAD-- AS-G----PK HLNLKITRAK LEALVEDLVE RTIEPCRIAI 
             ELSSSQQTEI NLPYITAD-- AS-G----PK HLNLKVTRAK LEALVEDLVE RTIEPCRTAI 
             ELSSSQQTEI NLPYITAD-- AS-G----PK HLNLKVTRAK LEALVEDLVE RTIEPCRTAI 
             ELSSSQQTEI NLPYITAD-- AS-G----PK HLNLKVTRAK LEALVEDLVE RTIEPCRTAI 
             ELSSSQQTEI NLPYITAD-- AS-G----PK HLNLKVTRAK LEALVEDLVE RTIEPCRTAI 
             ELSSSQQTEI NLPYITAD-- AS-G----PK HLNLKVTRAK LEALVEDLVE RTIEPCRTAI 
             ELSSSQQTEI NLPYITAD-- AS-G----PK HLNLKVTRAK LEALVEDLVE RTIEPCRTAI 
             ELSSSQQTEI NLPYITAD-- AS-G----PK HLNLKVTRAK LEALVEDLVE RTIEPCRTAI 
             ELSSSQQTEI NLPYITAD-- AS-G----PK HLNLKVTRAK LEALVEDLVE RTIEPCRTAI 
             ELSSGQQTEI NLPYITAD-- AS-G----PK HLNLKITRAK LEALVEDLVE RTIEPCRIAI 
             ELSSSQQTEI NLPYITAD-- AS-G----PK HLNLKITRAK LEALVEDLVE RTIEPCRIAI 
             ELSSSQQTEI NLPYITAD-- AS-G----PK HLNLKITRAK LEALVEELIE RTIEPCRVAI 
             ELSSAMETTI NLPFITAD-- AT-G----PK HLTKTLSRAK FEGMIDDLVG ETITKINEVV 
             ELSSANETEI NLPFITAD-- AS-G----PK HLVKKLTRAK FEGMIDSLVA ETITKINEVV 
             ELSSANETEI NLPFITAD-- AS-G----PK HLVKKLTRAK FEGMIDSLVA ETITKINEVV 
             ELSSANETEI NLPFITAD-- AS-G----PK HLVKKLTRAK FEGMIDSLVA ETITKINEVV 
             ELSTSQQTDV NLPYITAD-- ST-G----PK HMNLRVTRAK LESLVEDLVN RTLDPLKTAL 
             ELSASHQTDV NLPYITAD-- NT-G----PK HMNIRVTRAK LESLVEDLVN RTMEPLKVAL 
             ELSSAEQTDV NLPFITAD-- KT-G----PK HINLKMTRAK LEALVEDLIS RTLPPCKTAL 
             ELSSSEQTDV NLPYVTAD-- AS-G----PK HLNIKITRAK LELLVEDLLK RTIEPCKTAL 
             ELSGVLETQI NLPFIAAN-- QN-G----PL HIDVTLTRAK FNELTADLVE ATMGPTRQAL 
             ELSSTAQYEV NLPFISMN-- AS-G----PL HLNIKLSRAK LEALVDDLIA RTIGPCEQAL 
             ELSGVSSTEI NQPFITID-- AN-G----PK HLALTLTRAQ FEHLASSLIE RTKQPCAQAL 
             ELSGVSSTEI NQPFITID-- AN-G----PK HLALTLTRAQ FEHLASSLIE RTKQPCAQAL 
             ELSGVSSTEI NQPFITID-- AN-G----PK HLALTLTRAQ FEHLASSLIE RTKQPCAQAL 
             ELSGMSSTEI NQPFITMD-- AN-G----PK HLTLTLTRAH FEKLASNLIE RTKAPCQKAL 
             ELSGVSSTEI NQPFITMD-- AS-G----PK HLTLTLTRAH FEKLASTLLE RTKAPCQKAL 
             ELSGMSSTEI NQPFITMD-- AN-G----PK HLTLTLTRAH FEKLASNLIE RTKAPCIKAL 
             ELSGVSSTEI NQPFITMD-- AQ-G----PK HLALTLTRAQ FEKLAASLIE RTKSPCIKAL 
             ELSGVSSTEI NQPFITMD-- AQ-G----PK HLALTLTRAQ FEKLAASLIE RTKSPCIKAL 
             ELSGVSSTEI NQPFITMD-- AQ-G----PK HLALTLTRAQ FEKLAASLIE RTKSPCIKAL 
             ELSGVSSTEI NQPFITMD-- AQ-G----PK HLALTLTRAQ FEKLAASLIE RTKSPCIKAL 
             ELSSRSDTEI NLPFITAT-- QE-G----PK HLVINLTRAK FEAISADLFN KVLDPCRRAV 
             ELSSRTDTEI NLPFITAT-- QE-G----PK HLVINLTRAK FEAMCSDLFD KILEPCHRAV 
             ELSSRTDTEI NLPFITAT-- QE-G----PK HLVINLTRAK FEAMSAALFD KLFEPCRRAI 
             ELSSATQTEV NLPYITMD-- AT-G----PK HLAMKITRAK FESLVDDLIA RSIEPCRVAL 
             ELSAAQQTEV NLPYITAD-- NT-G----PK HLNVKVTRAK LESLVEELVQ NSLAPCKTAL 
             ELSSSTQTNI NLPFITAD-- AT-G----PK HIDMNLTRAK FNELTEGLVQ DTIEPMKKAL 
             ELSSTMSSNI NLPFITAT-- AE-G----PK HLNIDLSRAK FEELTRGLVE KTMEPTKTAL 
             ELSSSTKTNI NLPFITAD-- AT-G----PK HIDMDLTRAK FEELSADLVQ ATIEPMKKAL 
             ELSSSTQTLI NLPFITAD-- AT-G----PK HIDMTLTRAK FNELTHDLVE RTINIMKEAL 
             ELSSSTQTLI NLPFITAD-- AT-G----PK HIDMTLTRAK FNELTHDLVE RTINIMKEAL 
             ELSSSTQTLI NLPFITAD-- AT-G----PK HIDMTLTRAK FNELTHDLVE RTIDIMKEAL 
             ELSSSTQTNI NLPFITAD-- AT-G----PK HIDMNLTRAK FNELTQDLVE GTLTPMKKAL 
             ELSGVTTTNI NLPFITAD-- AN-G----PK HLDVTLTRAK FEELTADLVE KTMEPTRRAL 
             ELSSAQQTDV NLPYITAD-- GS-G----PK HMNIKVTRAK LESLVEDMVK ATLEPLKQAL 
             ELSSSQSANV NLPYITVD-- ADKN----PL FLDETLSRTE FQRITQDLLD RTKTPFNQVI 
             ELSASQNANI NLPYITVD-- ADKN----PL FLDENLSRAE FQRITQDLLD RTKTPFNQVI 
             ELSSSQSANI NLPYITVD-- ADKN----PL FLDETLSRAE FQRITQDLLA RTKTPFNQVV 
             ELSSSQSANI NLPYITVD-- ADKN----PL FLDETLSRAE FQRITQDLLA RTKTPFNQVV 
             ELSSSQSANI NLPYITVD-- ADKN----PL FLDETLSRAE FQRITQDLLD RTKTPFNQVV 
             ELSSSQQASI NLPYITVD-- EDRN----PL FLDETLTRTE FQKITQDLLD RTKTPFQAVL 
             ELSSSQQTDV NLPYITAD-- AS-G----PK HLNIRLTRAK LESLVEDLVE RTIEPCKVAI 
             ELSSTQVTLI NLPFITAD-- DS-G----PK HLEVELTRAK FEELVQDLVE ATVEPTEQAL 
             ELSSVSETTI NLPFITAT-- AD-G----PK HLELKLSRAQ FEHLCADLLE RCKGPVEQAL 
             ELSSSASTEI NLPYIMPV-- NG-M----PK HLVKTLTRAK FEQLADSLIK RTLDPCKQAL 
             ELSSSQQTEV NLPYITAD-- AS-G----PK HLALKITRAK FESLVDELIE RTMAPCVTAL 
             ELSTVQQTEI NLPFITAD-- AS-G----PK HLNIILTRSK LEQMVMDLVE KSLEPCRQAL 
             ELSTVQQAEI NLPFITAD-- AS-G----PK HLNIILTRAK LEQMVMDLVD KSLEPCRQAL 
             ELSNASETTI SLPFITFDPE TR-T----PL HLERTLSRAK FEELTADLLR RVRQPVEQAL 
             DLSNASETSI SLPFITFDPE TR-T----PM HLERSLSRAK FEELTADLLR RVRQPVEQAL 
             ELSGVSTTNV NLPFITMT-- GE-G----PA HLDMNITRAK FEELTADLVE ATLGPTRQAL 
             ELSTTVETDI NLPFITAD-- AS-G----PK HLNIKLSRSK FETLVEDLVE RTVGPCKTAL 
             ELSGVLSTNV NLPFISVG-- AD-G----PL HLDVNISRAK FDELTADLVE KTMGPTRQAL 
             DLSTSMETEI NLPFITAD-- QT-G----PK HLMIKLSRAK LEKLVEDLVE RTIEPCRKAL 
             DLSTSMETEV NLPFITAD-- QT-G----PK HLMMKLSRAK LEKLVEDLVE RTVEPCRKAL 
             DLSTSMETEV NLPFITAD-- QT-G----PK HLMMKLSRAK LEKLVEDLVE RTVEPCRKAL 
             ELSNRMETDI NLPFISSD-- ST-G----PK HLSLKLTRAK FENLVDDLIQ RTIEPCKKAL 
             ELSNRMETDI NLPFISSD-- ST-G----PK HLSLKLTRAK FENLVDDLIQ RTIEPCKKAL 
             ELSSRMETDI NLPFLSSD-- ST-G----PK HLSLKLTRAT FENLVSDLVK RTIEPCKKAL 
             ELSSRMETDI NLPFLSSD-- ST-G----PK HLSLKLTRAT FENLVSDLVK RTIEPCKKAL 
             ELSSRMETDI NLPFLSSD-- ST-G----PK HLSLKLTRAT FENLVSDLVK RTIEPCKKAL 
             DLSGVTSTQI SLPFITAG-- EA-G----PL HLEMNLTRAK FDELTSDLVE RTKVPVRQAL 
             ELSSAQQTDV NLPYITAD-- AT-G----PK HLNIKVTRAK LESLVEELVN RSLEPLKVAL 
             ELSSSQSTEV NLPFITAR-- ME-GGSSTPL HLVETISRSK LEQLVGDLIE RTLEPCKKAL 
             ELSSAQQTDV NLPYITAD-- AT-G----PK HMNIKVTRAK LESLVEDLVN RSIEPLKVAL 
             ELSSAQQTDV NLPYITAD-- AT-G----PK HMNIKVTRAK LESLVEDLVN RSIEPLKVAL 
             ELSSAQQTDV NLPYITAD-- AT-G----PK HMNIKVTRAK LESLVEDLVN RSIEPLKVAL 
             ELSSAQQTDV NLPYITAD-- AT-G----PK HMNIKVTRAK LESLVEDLVN RSIEPLKVAL 
             ELSSAQQTDV NLPYITAD-- AT-G----PK HMNIKVTRAK LESLVEDLVN RSIEPLKVAL 
             ELSSAQQTDV NLPYITAD-- AT-G----PK HMNIKVTRAK LESLVEDLVN RSIEPLKVAL 
             ELSSAQQTDV NLPYITAD-- AT-G----PK HMNIKVTRAK LESLVEDLVN RSIEPLKVAL 
             ELSSAQQTDV NLPYITAD-- AT-G----PK HMNIKVTRAK LESLVEDLVN RSIEPLKVAL 
             ELSSAQQTDV NLPYITAD-- AT-G----PK HLNIKVTRAK FESLVSDLVM RSLEPCKKAL 
             ELSSAQQTDV NLPYITAD-- AT-G----PK HLNIKVTRAK FESLVSDLVM RSLEPCKKAL 
             ELSSAQQTDV NLPYITAD-- AT-G----PK HLNIKVTRAK FESLVSDLVM RSLEPCKKAL 
             ELSSAQQTDV NLPYITAD-- AT-G----PK HLNIKVTRAK FESLVSDLVM RSLEPCKKAL 
             ELSSAQQTDV NLPYITAD-- AT-G----PK HLNIKVTRAK FESLVSDLVM RSLEPCKKAL 
             ELSSAQQTDV NLPYITAD-- AT-G----PK HLNIKVTRAK FESLVSDLVM RSLEPCKKAL 
             ELSQSTQTAI NLPYITAS-- AE-G----PL HLDVSLSRAE FQRMTSDLID RCRHPFQQAV 
             ELSQSSQTSI NLPYITAS-- AE-G----PL HLDVSLTRAE FQRMTSDLID RCKHPFQQAV 
             ELSTLMETSI SLPFITMD-- AT-G----PK HLEMKLTRAK FNDLTKHLVE ATQGPTKTAL 
             ELSGVTQTQI SLPFISAN-- EN-G----PL HLEMTLTRAK FEELSAHLVE RTMGPVRQAL 
             ELSGVTQTQI SLPFISAN-- EN-G----PL HLETTLTRAK FEELSAHLVE RTMGPVRQAL 
             ELSSSMETDI NLPFITAD-- AT-G----PK HLTMKLSRAK LEALCAELLD KLEGPCRTAL 
             ELSTSMETDI NLPFITAD-- AT-G----PK HLTMKLSRAK LEALCADLLN KLEGPCRTAL 
             ELSGVTQTQI NLPFITAG-- AD-G----AK HLDMSLTRAK FESLCADLLR RVEKPVEQAL 
             ELSSSKETEI NLPFITAD-- AS-G----PK HLVVKLSRAK LESLVDDLIQ RTLGPCRAAI 
             ELSSSSQTEI NLPYVTAT-- SS-G----PK HLVETISRSK FEQLAAELVT RSMEPVKKAL 
             ELSSSKETEI NLPFITAD-- AS-G----PK HLVLKLSRAK LESLVDDLIQ RTLEPCRKAL 
             ELSSAQETEV NLPYITAD-- AT-G----PK HLNIKVTRAK LEALVEDLVS RSLEPLKTAL 
             ELSSAQSTEV NLPYITAD-- AT-G----PK HLALNITRAK LEALVEDLVA SSIESLKAVL 
             ELSSAQSTEV NLPYITAD-- AT-G----PK HLALNITRAK LEALVEDLVA SSIESLKAVL 
             ELSSAQQTDV NLPYITAD-- AT-G----PK HLNIKLTRAK LEALVEDLVA RSMEPVKVAL 
             ELSSSQQTDV NLPYITAD-- AS-G----PK HLNVKVTRAK LESLVEELVE RSLEPCRIAL 
             ELSSSQQTEI NLPYITAD-- QS-G----PK HMAIKLTRAK LESLVEDLVE RTIEPCKTAL 
             ELSSAMETEI NLPFITAD-- AT-G----PK HLVKKLTRAK FESLTEDLIE ETISKIEGVI 
             ELSSAQETEI NLPFITAD-- AS-G----PK HLVKKITRAK FESLIDDLIE DTIKKIEFVI 
             ELSSAMETEI NLPFITAD-- AT-G----PK HLVKKLTRAK FESLTEDLMK ETISKIESVI 
             ELSSAMETEI NLPFITAD-- AT-G----PK HLVKKLTRAK FESLTEDLME ETISKIESVI 
             ELSSAMETEI NLPFITAD-- AT-G----PK HLVKKLTRAK FESLTEDLVE ETISKIESVI 
             ELSSSQQTEI NEPYIAMA-- NG-A----PV HLTMKITRAK LESLVEELIS KTLAPLSIAI 
             ELSSATQYEV NLPFITAD-- AT-G----PK HLNIKLTRAK FESLVEDLVK RTIDPCQKAL 
             ELSSAQQTEV NLPYITAD-- NA-G----PK HMAIKVTRAK LESLVEDLIK KSLEPLKQAL 
             ELSSASQTEI NQPFISMG-S NG-Q----PL HMVMKLTRAK LESLVGDLIK ASIKPCAAAL 
             DLSGVSSTHI SLPFISAG-- ES-G----PL HLEADLTRAK FDELTNDLVE KTKIPFDNAL 
             DLSGVTEAQI SLPFISAG-- EN-G----PL HLEKSLSRAK FNELTADLVE KTRIPVQNAL 
             DLSGVTQTQI SLPFISAG-- PN-G----PL HLERTLTRAQ FDEMTADLVA KTKIPVENAL 
             DLSGVSSTHI SLPFISAG-- EA-G----PL HLEVDLTRAK FNELTDDLVQ RTKIPFDNAL 
             DLSGVSSTHI SLPFISAG-- EA-G----PL HLEVDLTRAK FNELTDDLVQ RTKIPFDNAL 
             DLSGVSSTNI SLPFISAG-- EA-G----PL HLEADLTRAK FDELTDDLVQ KTKIAFDNAL 
             DLSGVSSTHI SLPFISAG-- EA-G----PL HLEADLTRAK FDELTDDLVQ KTKVAFDNAL 
             DLSGVSEAQI SLPFISAG-- AS-G----PL HLETTLTRAK FNELTADLVE KTRIPVENAL 
             DLSGVTSTQI SLPFISAG-- EN-G----PL HLEMTLSRTE FDRLTSDLVD RTKAPVMNAL 
             DLSGTTEAQI SLPFIAAG-- EA-G----PL HLETSLSRAK FNELTEDLVE RTKIPVRNAL 
             DLSGVTTTQI SLPFITAG-- AA-G----PL HLEMALTRAK FDELTHDLVE ATRQPVRQAL 
             DLSGVTTTQI SLPFITAG-- AA-G----PL HLEMALTRAK FDELTHDLVE ATRQPVRQAL 
             DLSGVTTTQI SLPFITAG-- AA-G----PL HLEMALTRAK FDELTHDLVE ATRQPVRQAL 
             ELSTAMETEI NLPFITAD-- QS-G----PK HLLIKLTRAK LEQLVMDLVG RTIEPCSKAL 
             ELSSAQQTDV NLPYITAD-- AS-G----PK HLNIKLTRAK LESLVEKLVE RTIEPCKTAL 
             ELSSAQQTDV NLPYITAD-- AS-G----PK HLNIKLTRAK LESLVEKLVE RTIEPCKTAL 
             ELSSAQQTDV NLPYITAD-- AS-G----PK HLNIKLTRAK LESLVEKLVE RTIEPCKTAL 
             ELSSSMSTSI QLPYLSLT-- ENG-----PA NLDETLTRAQ FEQMTSDLLD RTKKPFKDVI 
             ELSGTMSTQI NLPFITAD-- AS-G----PK HLDMTLSRAK FDQLTKSLVD RTRIPCENAL 
             ELSGTMSTQI NLPFITAD-- AS-G----PK HLDMTLSRAK FDQLTKSLVD RTRIPCENAL 
             ELSGTMSTQI NLPFITAD-- AS-G----PK HLDMTLTRAK FDQLTKSLVD RTRIPCENAL 
             ELSGTMSTQI NLPFITAD-- AS-G----PK HLDMTLTRAK FDQLTKSLVD RTRIPCENAL 
             TLSSANEAQI DLPFIASG-- DN-G----PL HLQTSLTRAK FNELTADLIK KAEQPVLSAL 
             DLSGVTSTQI SLPFITAG-- EA-G----PL HLEVTLTRAK FDELTHDLVE RTIAPTRQAL 
             DLSGVTSTQI SLPFITAG-- EA-G----PL HLEVTLTRAK FDELTHDLVE RTIAPTRQAL 
             DLSGVTSTQI SLPFITAG-- EA-G----PL HLEVTLTRAK FDELTHDLVE RTIAPTRQAL 
             DLSGVTSTQI SLPFITAG-- EA-G----PL HLEVTLTRAK FDELTHDLVE RTIAPTRQAL 
             ELSSSNQTDI NLPFITAD-- AS-G----PK HLNLSLTRAK LESLVDELVQ RTLAPCRTAL 
             ELSSSMQTEV NLPFITAD-- AS-G----PK HLNIKLTRSK LEALVEDLVA RTVEPCKAAL 
             ELSSAQQTDV NLPYITAD-- AT-G----PK HLNIKLTRAK LEALVEDLVA RSMEPVKVAL 
             ELSSATSYEV NLPFITAD-- AS-G----PK HLNIKLSRAK LEALVEDLVK RTLEPCKKAL 
             ELSSSQQTDV NLPYITAD-- AS-G----PK HMNVKLTRAK LESLVEDLVQ RSLEPCKVAL 
             NLSSQLEVEI NLPFIAMN-- EN-G----PV SFSTQFSRTE FDKITKDLVE RTSKPVKDAL 
             ELSSSSQTEI NLPFITAD-- QT-G----PK HLAIKLTRAK FESLVEDLVT RTIEPCRAAL 
             ELSSTTQTEI NLPFITAD-- AT-G----PK HLTLKLTRAK FESLVEDLVQ RTIDPCKAAL 
             ELSNSTQTDI NLPYVTAD-- AS-G----PK HLNIKLTRAK LEALVEELIE RTIAPCRTAI 
             ELSSSTQTEV NLPYITAD-- AS-G----PK HLVVKITRAK FESLVEDLIE RSIKPCEVAL 
             ELSSSQQTEI NLPYITAD-- AT-G----PK HLNVKLTRAK LEALVEDLIL RTRGPCETAL 
             ELSGMTSTNI NLPFISAT-- PN-G----PV HLDVNLTRAK FEELIADLVE KTVGPTRQAL 
             ELSSSQSTSI NLPYITVD-- ADKN----PL FLDEQLTRAE FQRITQDLLD RTRQPFQSVI 
             ELSSSQSTSI NLPYITVD-- ADKN----PL FLDEQLTRAE FQRITQDLLD RTRQPFQSVI 
             ELSSSQSTSI NLPYITVD-- ADKN----PL FLDEQLTRAE FQRITQDLLD RTRQPFQSVI 
             ELSSSQSTSI NLPYITVD-- ADKN----PL FLDEQLTRAE FQRITQDLLD RTRQPFKSVI 
             ELSSSQSTSI NLPYITVD-- ADKN----PL FLDEQLTRAE FQRITQDLLD RTRQPFKSVI 
             ELSSSQSTSI NLPYITVD-- ADKN----PL FLDEQLTRAE FQRITQDLLD RTRKPFQSVI 
             ELSSSQSTSI NLPYITVD-- ADKN----PL FLDEQLTRAE FQRITQDLLD RTRKPFQSVI 
             ELSSSQSTSI NLPYITVD-- ADKN----PL FLDEQLTRSE FQKITQDLLD RTRKPFQSVI 
             ELSSSQSTSV NLPYITVD-- SDKN----PL FLDEQLIRAE FQRITQDLLD RTRQPFQSVV 
             ELSSSQSTSI NLPYITVD-- ADKN----PL FLDEQLTRAE FQRITQDLLD RTRQPFQQVI 
             ELSSSQSTSI NLPYITVD-- ADKN----PL FLDEQLTRAE FQRITQDLLD RTRKPFQSVI 
             ELSSSQSTSI NLPYITVD-- ADKN----PL FLDEQLTRAE FQRITQDLLD RTRKPFQSVI 
             ELSSSQSTSI NLPYITVD-- ADKN----PL FLDEQLTRAE FQRITQDLLD RTRKPFQSVI 
             ELSSSQSTSI NLPYITVD-- ADKN----PL FLDEQLTRAE FQRITQDLLD RTRKPFQQVI 
             NLSSQLEVEI NLPFIAMN-- ES-G----PI SFATTLTRSE FNKITKHLVD LTIQPVKDAL 
             ELSAQLETLI SLPFIAVT-- PE-G----PV NAELTLSRAK FEELTKDLLE RTRNPIADVL 
             ELSAQLETII SLPFLTVT-- QK-G----PV NVELKLTRAK FEELTKPLLE RTRNPISDVI 
             NLSNQSVSTV SLPFLGMG-- KN-G----PI NVELELKRSE FEKMTAHLID RTRKPIVDAL 
             NLSNQSVSTV SLPFLGMG-- KN-G----PI NVELELKRSE FEKMTAHLID RTRKPIVDAL 
             NLSNQSVSTV SLPFLGMG-- KN-G----PI NVELELKRSE FEKMTAHLID RTRKPIVDAL 
             NLSTTSTTSI NLPFLAVT-- DS-G----PI NVEVELKRSD FEKMTQHLVE RTRKPVRDAL 
             NLSSQLEVEI NLPFIAMN-- ES-G----PI SFATTLTRSE FNKITKHLVD LTIQPVKDAL 
             DLSGLKEVEI SLPFIAMT-- ES-G----PL NVDLKLTRAK FEDLTRDLLE RTIKPVEDAL 
             ELSAQLEAII SLPFLTVT-- EK-G----PV NVELKLTRAK FEEITKQLLE RTRNPISDVL 
             DLSAQMVAQI TLPFLSVT-- SK-G----PI NVDLELKRSE FEKMTTHLVD RTRKPIEDAL 
             DLSNQSVVQI NIPFLAMS-- AN-G----PI NVELSLKRSE FEAMTSHLLD RTRKPIEDAL 
             ELSSAPETEV NLPFITAD-- AS-G----PK HLTETVDRAT FEALVTDLID RTIEPCRIAL 
             ELSSGQQTEI NLPYITMD-- AT-G----PK HLAMKITRAK FESLVEDLIA RSIEPCRTAL 
             ELSSGQQTEI NLPYITMD-- AT-G----PK HLAMKITRAK FESLVEDLIA RSIEPCRTAL 
             ELSSGQQTEI NLPYITMD-- AT-G----PK HLAMKITRAK FESLVEDLIT RSIEPCKIAL 
             ELSSGQQTEI NLPYITMD-- AT-G----PK HLAMKITRAK FESLVEDLIA RSIEPCRTAL 
             ELSSTQETDI NLPYITAD-- AA-G----PK HLNVKFTRAK LESLVSDLID RTIEPCKKAL 
             ELSSTTQTEI NLPFITAD-- QS-G----PK HLTMKLTRAK FEALVDDLVQ KTIEPCRKAL 
             ELSSTTQTEI NLPFITAD-- QS-G----PK HLTMKLTRAK FEALVDDLVQ KTIEPCRKAL 
             ELSSSQQTEV NLPYVTAD-- AS-G----PK HLNVRITRAK LESLVEDLIN RTIGPCKTAL 
             ELSSSQQTEV NLPYITAD-- AS-G----PK HLAVKITRAK LESLVEELIE RTAGPCRTAL 
             ELSSSQQTEV NLPYITAD-- AS-G----PK HLAVKITRAK LESLVEELIE RTAGPCRTAL 
             ELSSSQQTEV NLPYITAD-- AS-G----PK HLAVRITRAK LESLVEDLIT RTVEPCRIAI 
             ELSSSQSTSI NLPYITVD-- ADKN----PL FLDEQLSRAE FQKITSDLLD RTRAPFQQVI 
             ELSSSSETTI HLPYITHG-- ES-G----PL HFEEKLTRSE FQRLTTDLLD RTKGPFQSVL 
             ELSSVTQAEI NLPFITAT-- QD-G----PK HLDMTLTRAK FEELCADLID RCRIPVEQAL 
             ELSSAQTTEI NLPFITAR-- ME-GGATTPL HLVETVTRAD LEKLVAGLIQ RTLDPCKKAL 
             DLSGVTQTQI SLPFITAG-- DA-G----PL HLEMTMSRAK FDELSSDLVE RTMQPTRKAL 
             TLSSANEAQI LLPFIHQN-- ---------L NIDKTLTRAQ FNQLTADLVE RAKGPVQNAM 
             ELSGVTSSQI SLPFLTMS-- EA-G----PL HLEYNMTRAK FNELTKDLID RCLAPVKRAL 
             ELSGVQQTEI NQPFITMD-- AS-G----PK HLTMTLTRSK LESLTHDLIE RTREPCLKAL 
             ELSSSSQTEI NQPFISMDKD SG-T----PL HMVMKLTRAK LESLVGDLIK RTMKPVQDAL 
             ELSSAQQTDV NLPYITAD-- AT-G----PK HLNIKLTRAK LESLVEDLVS RSLEPVKIAL 
             DLSGVSEAQI SLPFISAG-- EA-G----PL HLEKTLTRAQ FDQLTADLVE RTKAPVENAL 
             ELSTSMETDI NLPFITAD-- QS-G----PK HLNLRLTRSK LESICSSLLA KLVEPCRMAL 
             ELSSSMETDI NLPFITAD-- AS-G----PK HLTMKLSRAK LETICGELLA KLEGPCRTAM 
             ELSSRTDTEI NLPFITAT-- PE-G----PK HLVINLTRAK FEGMCSDLFD KILEPCRRAV 
             ELSSAQQTDV NLPYITAD-- AT-G----PK HMNIKVTRAK LESLVEDLVQ RSLEPLKVAL 
             ELSSAQQTDV NLPYITAD-- AT-G----PK HMNIKVTRAK LESLVEDLVK RSMEPVRVAL 
             ELSTLPETDI NLPFITMD-- AS-G----PK HLTMKITRSK FEELIDALVE RCRGPVLQAL 
             ELSNSAQTDI NLPYITAD-- AS-G----PK HLNIKLSRAK LEALVEELLE RTLAPCRTAI 
             ELSNSAQTDI NLPYITAD-- AS-G----PK HLNIKMTRAK LESLVEELIE RTIAPCRVAV 
             ELSSAQQTEI NLPYVTAD-- AS-G----PK HLNLKLTRAK LESLVEELIN RTAGPCLTAI 
             ELSSTSSTEI NLPYIMPV-- NG-I----PK HLVMTLTRAK FEQLADRLIQ ACVAPCETAL 
             ELSNATQSEI NLPFITAT-- PE-G----PK HLDLNLTRAK FEELAASLID RCKTPVERAI 
             ELSNATQSEI NLPFITAT-- PE-G----PK HVDLTLTRAK FEELASNLID RCRVPVEQAL 
             ELSNATQSEI NLPFITAT-- PE-G----PK HLDLNLTRAN FEELASKLID RCRVPVEQAL 
             ELSSATQSEI NLPFITAT-- SE-G----PK HLDLTLTRAK FEELASKLID RCRVPVEQAL 
             ELSNATQSEI NLPFITAT-- PE-G----PK HLDLNLTRAK FEELAASLID RCKTPVERAI 
             ELSSATQSEI NLPFITAT-- SE-G----PK HLDLTLTRAK FEELASKLID RCRVPVEQAL 
             ELSNATQSEI NLPFITAT-- PE-G----PK HLDLNLTRAK FEELAASLID RCKTPVERAI 
             ELSNATQSEI NLPFITAT-- PD-G----PK HLDLNLTRAN FEELASKLID RCRVPVEQAL 
             ELSNATQSEI NLPFITAT-- PE-G----PK HLDLTLTRGK FEELASNLID RCRVPVEQAL 
             ELSNATQSEI NLPFITAT-- PE-G----PK HLDLTLTRGK FEELASNLID RCRVPVEQAL 
             ELSQASETHI NLPYITAG-- AA-G----PL HLDEKLTRAE FQRMTSDLLE RCRTPFNAVM 
             ELSSRTDTEI NLPFITAT-- QE-G----PK HLVINLTRAK FEGICADLFA KILEPCQRAV 
             ELSSAQQTEV NLPYITAD-- AS-G----PK HLTIKLTRAK LESLVEKMVK ATLEPLKQAL 
             ELSSAQSTEV NLPYVTAD-- AT-G----PK HMNVKLTRAK LESLVEDLVT KSIEPLKRAL 
             ELSSTQQTDV NLPYVTAD-- AS-G----PK HLNVKVSRAK LESLVEDLVQ RTIEPCRTAL 
             ELSSTQQTDV NLPYVTAD-- AS-G----PK HLNVKVSRAK LESLVEDLVQ RTIEPCRTAL 
             ELSSAQSTDV NLPYITAD-- AT-G----PK HLNVKISRAK LEALVEDLVT RTIEPCRIAL 
             ELSSSQSTDV NLPYITAD-- AT-G----PK HLNVKISRAK LESLVEDLVT RTIEPCRIAL 
             ELSSSQQTDV NLPYITAD-- AT-G----PK HLNVKISRAK LESLVEDLVQ RTIEPCRIAL 
             ELSSAQSTDV NLPYITAD-- AT-G----PK HLNVKISRAK LESLVEDLVK RTIEPCRIAL 
             ELSSSTQTEV NLPYITAD-- AT-G----PK HLVVKISRSK LESLVEDLVQ RTIAPCEMAL 
             ELSSSTQTEV NLPYITAD-- AT-G----PK HLVVKISRSK LESLVEDLVQ RTIAPCEMAL 
             ELSSSTQTEV NLPYITAD-- AT-G----PK HLVVKISRSK LESLVEDLVQ RTIEPCRIAL 
             ELSSAQSTEV NLPYITAD-- SS-G----PK HLVVTISRSK LESLTEELVQ RTMGPCKMAL 
             ELSSAQSTEV NLPYITAD-- SS-G----PK HLVVTISRSK LESLTEELVQ RTMGPCKIAL 
             ELSSAQQTDI NLPYITAD-- QS-G----PK HLNIKITRAK LESLVEDMVK STLEPLRIAL 
             ELSSSQQTEI NLPYITAD-- AS-G----PK HLNLKMTRAK LESLVEELIT RTIEPCRIAI 
             ELSSSQQTEI NLPYITAD-- AS-G----PK HLNLKITRAK LEALVEDLIT RTIEPCRTAI 
             ELSSSQQTEI NLPYITAD-- AS-G----PK HLNLKITRAK LEALVEELIT RTIEPCRTAI 
             ELSSTQQTEI NLPYITAD-- AS-G----PK HLNLKITRAK LEALVEDLIA RTIEPCRTAI 
             ELSSSQQTEI NLPFITAD-- AS-G----PK HLTLKLTRAK LESLVDDLVQ RTIAPCKAAL 
             ELSSSQQTEI NLPFITAD-- AS-G----PK HLTLKLTRAK LESLVDDLVQ RTIAPCKAAL 
             ELSSSQQTEI NQPFISMDRN TG-Q----PL HMVMKLTRAK LESLVGDLIK KSLKPCEAAL 
             ELSSSQQTEI NQPFISMDRN TG-Q----PL HMVMKLTRAK LESLVGDLIK KSLKPCEAAL 
             ELSSSQSTSI NLPYITVD-- ADKN----PL FLDEQLSRSE FQKITSDLLD RTRAPFQAVI 
             ELSSSAQTDI NLPYVTAD-- AS-G----PK HLSIKLTRAK LESLVEELIE RTIAPCRTAI 
             ELSSTTQTEI NLPFITAD-- QT-G----PK HLTMKLTRAK FEALVDDLVQ KTIEPCRKAL 
             ELSSTTQTEI NLPFITAD-- QS-G----PK HLTMKLTRAK FEALVDDLVQ KTIEPCRKAL 
             ELSSTTQTEI NLPFITAD-- QS-G----PK HLTMKLTRAK FEALVDDLVQ KTIEPCRKAL 
             ELSSTTQTEI NLPFITAD-- QS-G----PK HLTMKLTRAK FEALVDDLVQ KTIEPCRKAL 
             ELSSTTQTEI NLPFITAD-- QS-G----PK HLTMKLTRAK FEALVDDLVQ KTIEPCRKAL 
             ELSSSMQTEV NLPFITAD-- QA-G----PK HLNIKLTRAK LEALVDDLVQ RTVEPCRKAL 
             ELSSALTTDI NLPYITAD-- NS-G----PK HLNIKFTRAE LEKLVDDLIE KTIEPCRKAL 
             ELSSAVTTDI NLPYITAD-- SS-G----PK HLNIKFTRAE LEKLVDDLIE KTIEPCRKAL 
             ELSSAVTTDI NLPYITAD-- ST-G----PK HLNIKFTRAE LEKLVDDLIE KTVEPCRKAL 
             ELSSTSTTDI NLPYITAD-- ST-G----PK HLNIKFTRAE LEKLVDDLIE KTIEPCRQAL 
             ELSSTSATDI NLPYITAD-- ST-G----PK HLNIKFTRAE LEKLVDDLIE KTIEPCRQAL 
             ELSSSSQTEI NQPFISMG-S NG-Q----PL HMVMKLTRSK LESLVGDLIK ASLKPCKDAL 
             ELSSTTSTNI NLPFITAD-- AN-G----PK HLDLTLTRAQ FNKLTADLVE ATAGPVRQAM 
             ELSSSQQTEV NLPYITAD-- AT-G----PK HLVVKLSRAK LESLVEELVN RSLEPLKMAI 
             ELSSSSTANI NLPYITVD-- SDKN----PL FLDETLSRAE FQRITSDLLE RTRKPFEAVI 
             ELSSAKTTTI NLPFITAT-- DE-G----PQ HLNMDLNRAT FENLIEDLVE KTVPQMEKAL 
             ELSAAATSNI NLPYITAG-- AA-G----PL HLDVTITRAE FQRMTQDLLD RCKGPFEQAV 
             ELSSAQQTDV NLPYITAD-- AT-G----PK HMNIKVTRAK LESLVEDLVN RSIEPLKVAL 
             ELSSAQQTDV NLPYITAD-- AT-G----PK HMNIKVTRAK LESLVEDLVN RSIEPLKVAL 
             ELSSAQQTDV NLPYITAD-- AT-G----PK HMNIKVTRAK LESLVEDLVN RSIEPLKVAL 
             ELSSAQQTDV NLPYITAD-- AT-G----PK HMNIKVTRAK LESLVEDLVN RSIEPLKVAL 
             ELSSAQQTDV NLPYITAD-- AT-G----PK HMNIKVTRAK LESLVEDLVN RSIEPLKVAL 
             ELSSTNQTEV NLPYITAD-- AT-G----PK HLVVKITRAK LESLVEDLII RTLEPLKVAL 
             ELSSTNQTEV NLPYITAD-- AT-G----PK HLVVKITRAK LESLVEDLII RTLEPLKVAL 
             ELSSTNQTEV NLPYITAD-- AT-G----PK HLVVKITRAK LESLVEDLII RTLEPLKVAL 
             ELSSTNHTEV NLPYITAD-- AT-G----PK HLVIKITRAK LESLVEDLIL RTLEPLKVAL 
             ELSSTNQTEV NLPYITAD-- AT-G----PK HLVVKVTRAK LESLVEDLIQ RSLEPLKVAL 
             ELSSTNHTEV NLPYITAD-- AT-G----PK HLVIKITRAK LESLVEDLIL RTLEPLKVAL 
             ELSSTNQTEV NLPYITAD-- AS-G----PK HLVVKVTRTK LESLVEDLIQ RTLEPLKVAL 
             ELSSTNHTEV NLPYITAD-- AS-G----PK HLVVKITRAK LESLVEDLIQ RTLEPLKVAL 
             ELSSTTQTEV NLPYITAD-- AT-G----PK HLVVKITRAK LESLVEDLIQ RSLEPLKVAL 
             ELSSTNQTEV NLPYITAD-- AT-G----PK HLVVKITRAK LESLVEDLII RTLEPLKVAL 
             ELSSAQQTDV NLPYITAD-- AT-G----PK HMNIKVTRAK LESLVEDLVN RSIEPLKVAL 
             ELSSAQQTDV NLPYITAD-- AT-G----PK HMNIKVTRAK LESLVEDLVN RSIEPLKVAL 
             ELSSAQQTDV NLPYITAD-- AT-G----PK HMNIKVTRAK LESLVEDLVN RSIEPLKVAL 
             ELSSAQQTDV NLPYITAD-- AT-G----PK HMNIKVTRAK LESLVEDLVN RSIEPLKVAL 
             ELSSAQQTDV NLPYITAD-- AT-G----PK HMNIKVTRAK LESLVEDLVN RSIEPLKVAL 
             ELSSAQQTDV NLPYITAD-- AT-G----PK HMNIKVTRAK LESLVEDLVN RSIEPLKVAL 
             ELSSSSQTEI NQPFISMDPS SG-Q----PL HLVIKLTRAK LESLVGDLIK NSMKPCAAAL 
             ELSSTTQTEI NQPFISMG-A NG-Q----PL HLVMKLTRAK LESLVGDLIK KSMDPCKAAL 
             ELSSSQQTEI NLPFITAD-- AS-G----PK HLTMKLSRAK FESLVEDLIQ KTIAPCKAAL 
             ELSSAQQTDV NLPYITAD-- GS-G----PK HMNLKVTRAK LESLVEELVN RTLEPLKVAL 
             ELSTLLETEI NLPFITAD-- AT-G----PK HLQMRLSRSR FEQMVEDILQ RSMGPCKQAM 
             ELSSAAQTEI NLPFITAR-- ME-GGTTTPL HLVQTVTRSE LEKLVDGLIK RTLEPCKKAM 
             DLSGVSQTQI SLPFISAG-- EN-G----PL HLEVNLTRSK FEELSDSLIR RTMEPTRQAM 
             DLSGVSQTQI SLPFISAG-- EN-G----PL HLEVNLTRSK FEELSDSLIR RTMEPTRQAM 
             DLSGVSQTQI SLPFISAG-- EN-G----PL HLEVNLTRSK FEELSDSLIR RTMEPTRQAM 
             DLSGVSQTQI SLPFISAG-- EN-G----PL HLEVNLTRSK FEELSDSLIR RTMEPTRQAM 
             DLSGVSQTQI SLPFISAG-- EN-G----PL HLEVNLTRSK FEELSDSLIR RTMEPTRQAM 
             DLSGVSQTQI SLPFISAG-- EN-G----PL HLEVNLTRSK FEELSDSLIR RTMGPTRQAM 
             DLSGVSQTQI SLPFISAG-- EN-G----PL HLEVNLTRSK FEELSDSLIR RTMEPTRQAM 
             DLSGVSQTQI SLPFISAG-- EN-G----PL HLEVNLTRSK FEELSDSLIR RTMEPTRQAM 
             DLSGVSQTQI SLPFISAG-- EN-G----PL HLEVNLTRSK FEELSDSLIR RTMEPTRQAM 
             DLSGVSQTQI SLPFISAG-- EN-G----PL HLEISLTRSK FEELADSLIK KTMEPTRQAL 
             DLSGVSQTQI SLPFISAG-- EN-G----PL HLEISLTRSK FEELADSLIK KTMEPTRQAL 
             DLSGVSQTQI SLPFISAG-- ES-G----PL HLEISLTRSK FEELADSLIR RTMEPTRQAL 
             DLSGVSQTQI SLPFISAG-- EN-G----PL HLELTLTRSK FEELADSLIR RTMEPTRQAM 
             DLSGVTQTQI SLPFITAG-- SA-G----PL HLEMSLSRAK FDDLTRDLVE RTKTPVRQAL 
             DLSGVTQTQI SLPFITAG-- SA-G----PL HLEMSLSRAK FDDLTRDLVE RTKTPVRQAL 
             DLSGVTQTQI SLPFITAG-- SA-G----PL HLEMSLSRAK FDDLTRDLVE RTKTPVRQAL 
             DLSGVTSTQI SLPFITAG-- EA-G----PL HLETSLSRAK FDDLTRDLVE RTKTPVRQAL 
             DLSGVTSTQI SLPFITAG-- EA-G----PL HLEMTLTRAK FDDLTRDLVE RTKVPVRQAL 
             DLSGVTSTQI SLPFITAG-- EA-G----PL HLEMTLTRAK FDDLTRDLVE RTKVPVRQAL 
             DLSGVTSTQI SLPFITAG-- EA-G----PL HLEMTLTRAK FDDLTRDLVE RTKVPVRQAL 
             DLSGVTQTQI SLPFITAG-- SA-G----PL HLEMSLSRAK FDDLTRDLVE RTKTPVRQAL 
             DLSGVTQTQI SLPFITAG-- SA-G----PL HLEMSLSRAK FDDLTRDLVE RTKTPVRQAL 
             DLSGVTQTQI SLPFITAG-- SA-G----PL HLEMSLSRAK FDDLTRDLVE RTKTPVRQAL 
             DLSGVTQTQI SLPFITAG-- SA-G----PL HLEMSLSRAK FDDLTRDLVE RTKTPVRQAL 
             DLSGVTQTQI SLPFITAG-- SA-G----PL HLEMSLSRAK FDDLTRDLVE RTKTPVRQAL 
             DLSGVTQTQI SLPFITAG-- SA-G----PL HLEMSLSRAK FDDLTRDLVE RTKTPVRQAL 
             DLSGVTQTQI SLPFITAG-- SA-G----PL HLEMSLSRAK FDDLTRDLVE RTKTPVRQAL 
             DLSGVTQTQI SLPFITAG-- SA-G----PL HLEMSLSRAK FDDLTRDLVE RTKTPVRQAL 
             DLSGVTQTQI SLPFITAG-- SA-G----PL HLEMSLSRAK FDDLTRDLVE RTKTPVRQAL 
             DLSGVTQTQI SLPFITAG-- SA-G----PL HLEMSLSRAK FDDLTRDLVE RTKTPVRQAL 
             DLSGVTQTQI SLPFITAG-- SA-G----PL HLEMSLSRAK FDDLTRDLVE RTKTPVRQAL 
             DLSGVTQTQI SLPFITAG-- SA-G----PL HLEMSLSRAK FDDLTRDLVE RTKTPVRQAL 
             DLSGVTSTQI SLPFITAG-- DA-G----PL HLEMTLTRAK FDDLTRDLVE RTKEPVRRAL 
             DLSGVTSTQI SLPFITAG-- EA-G----PL HLEMTLTRAK FDDLTRDLVE RTKTPVRQAL 
             DLSGVTSTQI SLPFITAG-- EA-G----PL HLEMTLTRAK FDDLTRDLVE RTKTPVRQAL 
             DLSGVTSTQI SLPFITAG-- EA-G----PL HLEMTLTRAK FDDLTRDLVE RTKTPVRQAL 
             ELSSSTETSI NLPYITAS-- AE-G----PL HLDEKLTRAQ FQQLTADLLE RCKTPFHNVI 
             ELSSSTETTI NLPYITAS-- AE-G----PL HLDEKLTRAQ FQQLTSDLLE RCKTPFHNVI 
             ELSSVTTTNI NLPFISMT-- AD-G----PV HMDETLTRAK FEELTADLVE ATMGPTRQAL 
             ELSSATQSEI NLPFITAT-- PE-G----PK HLDLTLTRGK FEELASTLID RCRIPVEQAL 
             ELSNATQSEI NLPFITAT-- PE-G----PK HLDLTLTRAK FEELASKLID RCAMPVEQAL 
             ELSNATQSEI NLPFITAT-- PE-G----PK HLDLTLTRAK FEELASNLID RCRVPVEQAL 
             ELSSATQTEI NLPFITAT-- QD-G----PK HLDLTLTRAK FEELASDLID RCRIPVEQAI 
             ELSSATQTEI NLPFITAT-- QD-G----PK HLDLTLTRAK FEELASDLID RCRIPVEQAI 
             ELSSATQSEI NLPFITAT-- PE-G----PK HLDLTLTRAK FEELAANLID RCRIPVEQAL 
             ELSGVSQTEI NLPFITAT-- QD-G----PK HLDTTLSRAK FEEICSDLID RCGIPVENAI 
             ELSSTMETEI NLPFITAD-- AA-G----PK HMTIKLSRAK LESLVEDLID QLLPPMEQAL 
             ELSGVMSTDI NIPYITAT-- QE-G----PL HLEKSLTRAR FEEMTADLVE KTMGPARQAM 
             ELSSSMETDI NLPFITAD-- AS-G----PK HMNIKLTRAR MEALVEELID RLEGPCRTAL 
             ELSSAMVTNI NLPFITAD-- AS-G----PK HIDVNLTRAK FEELISDLVE STVGPVKQAL 
             ELSSSTETSI NLPYITAS-- AE-G----PL HLDEKLTRAE FQRLTSHLLE RTKGPFFQVI 
             ELSSVMQTEI NLPFITAT-- QD-G----PK HLDMTLTRAK FEELCSDLID RCRVPVEQAL 
             ELSTKMETDV SLPFIAVS-- PS-GQ---PL HLEMRITRSL FESLTRDLVE MTRGPIEQAL 
             ELSSTLETTI SLPFIALDPA SK-T----PL HLEKKLTRAK FEELIQPLLK RLRGPVEQAL 
             ELSSTLETTI SLPFIALDPA SK-T----PL HLEKKLTRAK FEELIQPLLK RLRGPVEQAL 
             ELSSGQQTEV NLPYITAD-- AS-G----PK HLAVKITRAK FESLVEELIT RTIEPCKLAL 
             ELSSREQTDI NLPYVTAD-- AT-G----PK HLNMKITRAK FESLIEGLVQ RSIDPCKTAL 
             ELSSSTETEI NLPFITMT-- EA-G----PQ HLVLKLTRAK FESMIEKLVE ETIAHIKTAM 
             ELSSVANTEV NLPFITAD-- AN-G----PK HLQKSLSRAK FEQMTEDLFE RTKEPCRKAL 
             ALSSSASTEI NLPFITAD-- AN-G----PK HLQRTLSRSE FEKMTDDLFE RTKEPCRKAL 
             ELSSVTQAEI NLPFITAT-- QD-G----PK HLDLTLTRAE FEGLCSDLID RCRIPVENAI 
             ELSSATSANI QLPYISLT-- ESG-----PV NMDTTITRAQ FEKMTEDLLE RTKNPFRDVL 
             ELSSATSANI QLPYISLT-- ESG-----PV NMDTTITRAQ FEKMTEDLLE RTKNPFRDVL 
             ELSGINTTTI SLPFIAMD-- SS-GQ---PI NFEKELNRAT FDNLTKNLIE RLKKPVLDAM 
             ELSNSAATDI NLPYITAD-- AS-G----PR HLSIKLTRAK LESLVDELIE RTIAPCRMAI 
             ELSSAQQTDV NLPYITAD-- AT-G----PK HMNIKVTRAK LEALVEDLVQ RSLEPLKVAL 
             ELSSAQQTDV NLPYVTAD-- AT-G----PK HMNVKVTRAK LESLVEDLVL RSLEPLKVAL 
             ELSSTSQTDV NLPYVTAD-- AT-G----PK HMNIKVTRAK LESLVEDLVQ RSLEPLKVAL 
             ELSSTNQTDV NLPYITAD-- AT-G----PK HMNIKVTRAK LESLVEDLVQ RSLEPLKVAL 
             ELSSTNQTDV NLPYITAD-- AT-G----PK HMNIKVTRAK LESLVEDLVQ RSLEPLKVAL 
             ELSSVHQTDV NLPYITAD-- SS-G----PK HMNIKVTRAK LESLVEELIY KTLEPVKTSL 
             ELSSAMETEI NLPFITAD-- AN-G----PK HLNMKLTRAK LESLVNDLIE RTMTPCKKAL 
             ELSSAMETEI NLPFITAD-- AS-G----PK HLNMKLTRAK LESLVNDLIE RTMAPCKKAL 
             ELSSANETEI NLPFITAD-- AT-G----PK HLVKKISRAK FESLIDDLIE QTIQKIDFVI 
             ELSTSQQTEV NLPYVTAD-- AS-G----PK HLNIKLTRAK LEALVEDLVK KSIEPCRTAL 
             ELSTSQQTEV NLPYVTAD-- AS-G----PK HLNIKLTRAK LEALVEDLVK KSIEPCRTAL 
             ELSSSQQTEV NLPYVTAD-- AS-G----PK HLNIKLTRAK LEALVEDLVK KSIEPCRTAL 
             ELSSSQQTEV NLPYVTAD-- AS-G----PK HLNIKLTRAK LEALVEDLVK KSIEPCRTAL 
             ELSSSQQTEV NLPYVTAD-- AS-G----PK HLNIKLTRAK LEALVEDLVK KSIEPCRTAL 
             ELSSSQQTEV NLPYVTAD-- AS-G----PK HLNIKLTRAK LEALVEDLVK KSIEPCRTAL 
             ELSSSQQTEV NLPYITAD-- AS-G----PK HLNIKLTRAK LEALVDDLVR KSIEPCRIAL 
             ELSSSQQTEV NLPYITAD-- AS-G----PK HLNIKLTRAK LEALVDDLVR KSIEPCRIAL 
             ELSSAQQTDV NLPYITAD-- GS-G----PK HMNIKVTRAK LESLVEDLVN RSIEPLKVAL 
             ELSSAQQTDV NLPYITAD-- GS-G----PK HMNIKVTRAK LESLVEDLVN RSIEPLKVAL 
             ELSSAQQTDV NLPYITAD-- GS-G----PK HMNIKVTRAK LESLVEDLVN RSIEPLKVAL 
             ELSSAQQTDV NLPYITAD-- GS-G----PK HMNIKVTRAK LESLVEDLVN RSIEPLKVAL 
             ELSSAQQTDV NLPYITAD-- GS-G----PK HMNIKVTRAK LESLVEDLVN RSIEPLKVAL 
             ELSSAQQTDV NLPYITAD-- GS-G----PK HMNIKVTRAK LESLVEDLVN RSIEPLKVAL 
             ELSSAQQTDV NLPYITAD-- GS-G----PK HMNIKVTRAK LESLVEDLVN RSIEPLKVAL 
             ELSSAQQTDV NLPYITAD-- GS-G----PK HMNIKVTRAK LESLVEDLVN RSIEPLKVAL 
             ELSSAQTTEV NLPFITAD-- AT-G----PK HLVKTISRAE LERLVADLID RTLEPVKKAL 

             ---------- ---------- ---------- ---------- ---------- ---------- 
             ---------- ---------- ---------- ---------- ---------- ---------- 
             ---------- ---------- ---------- ---------- ---------- ---------- 
             ---------- ---------- ---------- ---------- ---------- ---------- 
             KDAGI-DASK IDEVVLVGGQ TRMPRIQQVV KEFF-GREPH RGVNPDEVVA IGAAIQGGVL 
             KDAGI-TVNQ IDHVILVGGS TRMPAVVDLV RELTGGKEPN KGVNPDEVVA VGACLQAGVL 
             KDAGI-SVSD IDDVILVGGM TRMPKVQEKV KEFF-GKEPR KDVNPDEAVA VGAAIQGQVL 
             KDAGI-SVSD IHDVILVGGM TRMPKVQEKV KEFF-GKEPR KDVNPDEAVA VGAAIQGQVL 
             KDAGL-STSD ISDVILVGGQ SRMPLVQQKV QEFF-GREPR KDVNPDEAVA IGAAIQGAVL 
             KDAGL-STSD ISDVILVGGQ SRMPMVQQKV QEFF-GKEPR KDVNPDEAVA IGAAIQGAVL 
             KDAGK-SVNE INDIILVGGQ TRMPLVQQKV AEFF-GKEAR KDVNPDEAVA IGAAVQGGVL 
             KDSGL-AVGE IDDVILVGGQ TRMPMVQKAV ADFF-GKEPR KDVNPDEAVA MGAAIQGAVL 
             KDSGL-AVGE IDDVILVGGQ TRMPMVQKTV AEFF-GKEPR KDVNPDEAVA MGAAIQGAVL 
             KDAGV-TAAE IDEVVLVGGM SRMPKVQEVV KQLF-GKEPH KGVNPDEVVA MGAAIQAGVL 
             KDAGV-TAAE IDEVVLVGGM SRMPKVQEVV KQLF-GKEPH KGVNPDEVVA MGAAIQAGVL 
             ADAGV-KTAD ITDVILVGGQ TRMPMVQKSV TEFF-GKEPR KDVNPDEAVA MGAAIQGAVL 
             KDAGL-SASD VDEVILVGGQ TRMPKVQEAV TQFF-GKEPR KDVNPDEAVA VGAAIQGGVL 
             RDAKL-KKDN IDEVVLVGGS TRIPAVQQLV KNLL-GKEPN QTVNPDEVVA VGAAIQAGVL 
             KDAGV-GVGQ VDTVILVGGM TRMPKVQEVV RRFF-GKEPH KGVNPDEVVA VGAAIQGGVL 
             DDAGIKDTSK IDEVVLVGGM TRMPKVIQRV KDFFGGKEPC KGVNPDEVVA IGAAIQGGIL 
             SDAGIKDNSK VDEVVLVGGM TRVPKVIQRV KDFF-GKEPC QGVNPDEVVA VGAAIQGGIL 
             EDAKL-KPSD IDEVVLVGGS TRIPLVQQRI KEFF-GKEPH KGLNPDEVVA MGAAIQAGVL 
             KEAGI-KLSE IDHIVLVGGS TRMPAVYELV KELAGGKEPN KGVNPDEVVA VGAALQAGVL 
             TDAKV-TAND IDEVILVGGS TRIPAVQNVV RRLTGGKDPN MSVNPDEVVA IGAAIQAGVL 
             SDAKL-DIKK IDQVLLVGGS TRIPAVQDLV KNEL-NKTPN KSINPDEVVA IGAAIQGGIL 
             KDAGV-KVSD IDDVILVGGQ TRMPKVIEKV KEFF-GKEPR RDVNPDEAVA VGASIQGGVL 
             KDAGL-KIND IDDVILVGGQ SRMPKVQEKV KEFF-GKEAR RDVNPDEAVA VGAAIQGGVL 
             KDAGF-APSE LDKVILVGGS TRIPAVQEAI KRET-GKEPY KGVNPDEVVA LGAAVQGGVL 
             KDAGF-APSE LDKVILVGGS TRIPAVQEAI KRET-GKEPY KGVNPDEVVA LGAAVQGGVL 
             KDAGF-APSE LDKVILVGGS TRIPAVQEAI KRET-GKEPY KGVNPDEVVA LGAAVQGGVL 
             KDAGF-APSE LDKVILVGGS TRIPAVQEAI KRET-GKEPY KGVNPDEVVA LGAAVQGGVL 
             KDAGL-SASE LDRVILVGGS TRIPAVQEAI KRET-GKEPY KGVNPDEVVA LGAAVQGGVL 
             KDAGF-APSE LDKVILVGGS TRIPAVQEAI KRET-GKEPY KGVNPDEVVA LGAAVQGGVL 
             SDAGL-SASD IDKVVLVGGS TRIPAVQEAI KKLT-GKDPH KGVNPDEVVA LGAAVQAGVL 
             QDSGL-SASE IDKVVLVGGS TRIPAVQEAI KNLT-GKEPH KGVNPDEVVA LGAAVQAGVL 
             QDAGL-SASE IDKVILVGGS TRIPAVQEAI KKET-GKEAH KGVNPDEVVA LGAAIQGGVI 
             QDAGL-SASE IDKVILVGGS TRIPAVQEAI KKET-GKEAH KGVNPDEVVA LGAAIQGGVI 
             QDAGL-SASE IDKVILVGGS TRIPAVQEAI KKET-GKEAH KGVNPDEVVA LGAAIQGGVI 
             KDAGF-APSE LDKVILVGGS TRIPAVQEAI KRET-GKEPY KGVNPDEVVA LGAAVQGGVL 
             KDAGF-APSE LDKVILVGGS TRIPAVQEAI KRET-GKEPY KGVNPDEVVA LGAAVQGGVL 
             QDAGL-SNSD IDEVILVGGS SRIPAVQKLV EDFF-GKTPS KGVNPDEVVA VGAAVQGAVL 
             QDAGL-SNSD IDEVILVGGS SRIPAVQKLV EDFF-GKTPS KGVNPDEVVA VGAAVQGAVL 
             SDAGL-SNSD IDEVILVGGS SRIPAVQKLV EDFF-GKTPS KGVNPDEVVA VGAAVQGAVL 
             KDAGL-RAGE IDEVVLVGGM TRMPKIQEVV QNFF-GKDPH KGVNPDEVVA MGAAIQGGVL 
             KDAGL-KAGE IDEVVLVGGM TRMPKIQEVV QSFF-GKDPH KGVNPDEVVA MGAAIQGGVL 
             KDAGL-KAGE IDEVVLVGGM TRMPKIQEVV QSFF-GKDPH KGVNPDEVVA MGAAIQGGVL 
             TDASL-SISD IKDVILVGGQ TRMPLVQKKV TDFF-CKEPR KDVNPDEAVA IGAAVQGGVL 
             ADSGL-KASE IDEVVLVGGS TRIPAIQKAV KDFF-GKEPN RSVNPDEVVA IGAAVQGGVL 
             RDAGI-GVSD IDHVVLVGGS TRMPAVKELV KELTGGKEAN QSVNPDEVVA VGAAVQSGVI 
             HDAGI-SVSD IDHVVLVGGS TRMPAVKELV KELTGGKEAN QSVNPDEVVA VGAAVQSGVI 
             KDAGV-KVSD IDDVILVGGM TRMPKVQDKV KEFF-GREPR KDVNPDEAVA AGAAIQGSVL 
             KDAGV-KVSD IDDVILVGGM TRMPKVQDKV KEFF-GREPR KDVNPDEAVA AGAAIQGSVL 
             KDAGV-KVSD IDDVILVGGM TRMPKVQDKV KEFF-GREPR KDVNPDEAVA AGAAIQGSVL 
             KDAGL-KASD INEVILVGGS TRIPAIQKIV KDIF-GQDPN KGVNPDEAVA IGAAIQGGIL 
             KDAGL-KASD INEVILVGGS TRIPAIQKIV KDIF-GQDPN KGVNPDEAVA IGAAIQGGIL 
             KDAGL-KASD INEVILVGGS TRIPAIQKIV KDIF-GQDPN KGVNPDEAVA IGAAIQGGIL 
             KDAGV-TAGE IGEVVLVGGM SRMPKVQEVV KQLF-GKEPH KGVNPDEVVA IGAAIQAGVL 
             KDAGL-KAGE IDEVVLVGGM TRMPKIQEVV KAFF-GKEPH KGVNPDEVVA MGAAIQGGVL 
             KDAGL-KAGE IDEVVLVGGM TRMPKIQEVV KAFF-GKEPH KGVNPDEVVA MGAAIQGGVL 
             KDAGL-KAGE IDEVVLVGGM TRMPKIQEVV KAFF-GKEPH KGVNPDEVVA MGAAIQGGVL 
             KDAGL-KAGE IDEVVLVGGM TRMPKIQEVV KAFF-GKEPH KGVNPDEVVA MGAAIQGGVL 
             KDAKL-SISD IDDVILVGGQ TRMPMVQKKV AEFF-KKEPR KDVNPDEAVA VGAAVQGGVL 
             KDAKL-KISD INDIILVGGQ TRMPLVQKKV ADFF-GKKPR KDVNPDEAVA IGAAVQGGVL 
             KDAGL-SVGD INDVILVGGQ TRMPMVQSKV ADFF-GKEPR KDVNPDEAVA VGAAVQGGVL 
             KDAGL-SVTD INDVILVGGQ TRMPMVQSKV ADFF-GKEPR KDVNPDEAVA VGAAVQGGVL 
             KDAGV-KVSD IDDVILVGGQ TRMPKVLEKV KEFF-GKDPR RDVNPDEAVA VGAAIQGQVL 
             KDAGV-KVSD IDDVILVGGQ TRMPKVMEKV KEFF-GKDPR RDVNPDEAVA VGAAIQGQVL 
             KDAGV-KVSD IDDVILVGGQ TRMPKVMEKV KEFF-GKDPR RDVNPDEAVA VGAAIQGQVL 
             KDAGV-KVSD IDDVILVGGQ TRMPKVQEKV KEFF-GKDPR RDVNPDEAVA VGAAIQGQVL 
             KDAGV-KVSD IDDVILVGGQ TRMPKVQEKV KEFF-GKEPR RDVNPDEAVA VGAAIQGQVL 
             KDAGV-KVSD IDDVILVGGQ TRMPKVQEKV KEFF-GKEPR RDVNPDEAVA VGAAIQGQVL 
             KDAGV-KVSD IDDVILVGGQ TRMPKVQEKV KEFF-GKEPR RDVNPDEAVA VGAAIQGQVL 
             KDAGV-KVSD IDDVILVGGQ TRMPKVQEKV KEFF-GKEPR RDVNPDEAVA VGAAIQGQVL 
             KDAGV-KVSD IDDVILVGGQ TRMPKVQEKV KEFF-GKEPR RDVNPDEAVA VGAAIQGQVL 
             KDAGV-KVSD IDDVILVGGQ TRMPKVQEKV KEFF-GKEPR RDVNPDEAVA VGAAIQGQVL 
             KDAGV-KVSD IDDVILVGGQ TRMPKVQEKV KEFF-GKEPR RDVNPDEAVA VGAAIQGQVL 
             KDAGV-KVSD IDDVILVGGQ TRMPKVQEKV KEFF-GKEPR RDVNPDEAVA VGAAIQGQVL 
             KDAGV-KVSD IDDVILVGGQ TRMPKVMEKV KEFF-GKDPR RDVNPDEAVA VGAAIQGQVL 
             KDAGV-KVSD IDDVILVGGQ TRMPKVQEKV KEFF-GKEPR RDVNPDEAVA VGAAIQGQVL 
             KDAGV-KVGE IDDVILVGGM TRMPKVQEKV KEFF-GKDPR RDVNPDEAVA VGAAIQGQVL 
             KDAGI-SKGD IKEVVMVGGS TRVPLVQEEV KKAF-SKELN KSVNPDEVVA IGAAIQGAVI 
             SDAGL-KKDE IKEIVMVGGS TRVPLVQEEV KKAF-NKDLN KSVNPDEVVA IGAAIQGAVI 
             SDAGL-KKDE IKEIVMVGGS TRVPLVQEEV KKAF-NKDLN KSVNPDEVVA IGAAIQGAVI 
             SDAGL-KKDE IKEIVMVGGS TRVPLVQEEV KKAF-NKDLN KSVNPDEVVA IGAAIQGAVI 
             KDANL-SVSS VNDVILVGGQ TRMPLVQKKV SEFF-NKEPR KDVNPDEAVA IGAAVQGGVL 
             KDANL-SVSN INDVILVGGQ TRMPLVQKKV SEFF-RKEPR RDVNPDEAVA IGAAVQGGVL 
             KDAGL-TASE IDEIVMVGGM TRMPKVLSEV KNFF-GKEPN KSVNPDEVVA MGAAIQAGVL 
             KDADL-SASD IDEVILVGGQ TRMPKVTKMV QDFF-GKEPK KDVNPDEAVA MGAAIQAGVL 
             ADAGL-KPED IDKILLVGGS TRIPAVQEAI RKFF-NKEPH KGINPDECVA IGAAIQAAVL 
             KDAGL-KKSD IDEVILVGGM SRMPKVQQAV QDFF-GREPH KGVNPDEVVA LGAAVQAGVL 
             KDAKL-SASD IDDVLLVGGM SRMPAVQAVV KEIF-GKEPN KGVNPDEVVA IGAAIQGGVL 
             KDAKL-SASD IDDVLLVGGM SRMPAVQAVV KEIF-GKEPN KGVNPDEVVA IGAAIQGGVL 
             KDAKL-SASD IDDVLLVGGM SRMPAVQAVV KEIF-GKEPN KGVNPDEVVA IGAAIQGGVL 
             ADAKL-AASD IDDVLLVGGM SRMPAVQEVV KSIF-GKEPN KGVNPDEVVA IGAAIQGGVL 
             ADAKL-SASD IDDVLLVGGM SRMPAVQEVV KSIF-GKEPN KGVNPDEVVA IGAAIQGGVL 
             ADAKL-SASD IDDVLLVGGM SRMPAVQEIV KDIF-GKEPN KGVNPDEVVA IGAAIQGGVL 
             SDAKL-SAKD IDDVLLVGGM SRMPAVQETV KELF-GKEPN KGVNPDEVVA IGAAIQGGVL 
             SDAKL-SAKD IDDVLLVGGM SRMPAVQETV KELF-GKEPN KGVNPDEVVA IGAAIQGGVL 
             SDAKL-SAKD IDDVLLVGGM SRMPAVQETV KELF-GKEPN KGVNPDEVVA IGAAIQGGVL 
             SDAKL-SAKD IDDVLLVGGM SRMPAVQETV KELF-GKEPN KGVNPDEVVA IGAAIQGGVL 
             KNAKI-EMRE IDEVVLVGGS TRIPKIQALV KEFF-GKEPN KSVNPDEVVA IGAAIQGGVL 
             KNSSV-EIKD IDEVVLVGGS TRIPKVQALV KEFF-GREPN KSVNPDEVVA VGAAIQGGVL 
             KNSKF-DIKE IDEVVLVGGS TRIPKVQALV KEFF-GKEPN KSVNPDEVVA IGAAIQGGVL 
             KDAGV-SLSD ITDVILVGGQ TRMPKVQDAV KEFF-GKEPR KDVNPDEAVA VGAAIQGSVL 
             SDAGL-SASE IDEVILVGGQ TRMPLVQKKV ADFF-GKDAR KDVNPDEAVA VGAAIQGGVL 
             SDAGL-SIND IDKIVLVGGS TRIPAVQEAV KNYT-GKDPS KGVNPDECVA IGAAIQAGVL 
             QDAGL-STGD IDDVLLVGGS TRIPAVQEAV KKFI-GKEPH KGINPDECVA AGASIQAGVL 
             ADAEL-TIND IDKVVLVGGS TRIPAVQEAV QKFT-GKEPS KGVNPDEVVA MGAAVQAGVL 
             KSGNV-SLND IDKVILVGGS TRIPAVQEAV KNFT-GKEPS KGVNPDECVA MGAAIQAGVL 
             KSGNV-SLND IDKVILVGGS TRIPAVQEAV KNFT-GKEPS KGVNPDECVA MGAAIQAGVL 
             KSGNV-SLND IDKVILVGGS TRIPAVQEAV KNFT-GKEPS KGVNPDECVA MGAAIQAGVL 
             QDAEM-SIGE IDKVILVGGS TRIPAVQDAV KNFT-GKEPS KDVNPDECVA MGAAVQAGVL 
             EDSGL-TPDK IDKILLVGGS TRIPAVQEAV RKFF-GKEPF KGINPDECVA IGAAIQAGVL 
             KDADL-SVSK IDDVILVGGQ SRMPLVQKTV TDFF-GKEPR KDVNPDEAVA SGAAIQAGVL 
             KDAGV-TVSE IDHVVLVGGS TRMPAVSELV KELTGGREPN KGVNPDEVVA VGAALQAGVL 
             KDAGI-SVSE IDHVVLVGGS TRMPAVTDLV KELTGGREPN KGVNPDEVVA VGAALQAGVL 
             KDAGV-SVSE IDHVVLVGGS TRMPAVTELV KELTGGREPN KGVNPDEVVA VGAALQAGVL 
             KDAGV-SVSE IDHVVLVGGS TRMPAVTELV KELTGGREPN KGVNPDEVVA VGAALQAGVL 
             KDAGV-SVSE IDHVVLVGGS TRMPAVTELV KELTGGREPN KGVNPDEVVA VGAALQAGVL 
             KDAEI-SVDE IDHVVLVGGS TRMVAVSELV TELTNGKEPN KGVNPDEVVA VGAALQAGVL 
             KDAGL-KVSE IDDVILVGGQ TRMPKVQEAV KNFF-GKEAR KDVNPDEAVA IGAAIQGAVL 
             RDAGL-SPED IDRVLLVGGS TRIPAVQEKI RQIF-KKNPD RSVNPDEAVA LGAAIQAGVV 
             RDAKL-TKAD INEVVLVGGS TRIPAVQRLV RELL-GKEPN QSVNPDEVVA VGAAIQAGVL 
             KDAGL-SIGQ IDEVILVGGS TRIPRIQEEV EKFF-GKKPS KGVNPDEVVA LGAAIQGGVL 
             KDAGC-KISD IDDIILVGGQ SRMPKVQEKV KEIF-GKEPR KDVNPDEAVA VGAAIQGGVL 
             KDSGK-TSAE INEVILVGGQ TRMPLVQQKV KDFF-GKEPN KGVNPDEVVA IGAAIQAGVL 
             KDSGK-TASE INEVILVGGQ TRMPLVQQKV KEFF-GKEPN KGVNPDEVVA IGAAIQAGVL 
             ADAKL-SASD IDEVILVGGS TRIPAVKRIV KEIT-GKEPN ESVNPDEAVA LGAAVQAGII 
             SDAKL-SAGD INEVILVGGS TRIPAVKRIV QDLV-GKTPN ESVNPDEAVA LGAAVQAGII 
             ADAKL-SWNE VNQVILVGGS TRIPAVQEAI KKLS-GKEPH KGVNPDEVVA LGAAIQGGVL 
             KDAGL-SASQ IDEVILVGGM SRMPMVQKKV VEIF-GKEPH KGVNPDEVVA IGAAIQGGVL 
             ADSGL-ETNE INKVLMVGGS TRIPAVQEAV RKFL-GKEPH KGINPDECVA LGAAIQAGVL 
             SDAGL-SASE VDEVVLVGGM TRMPLVQKKV ADFF-GKEPN RSMNPDEVVS MGAAIQGGIL 
             ADAGL-TAAQ IDEVVLVGGM TRMPLVQKRV SEFF-GKEPN RSVNPDEVVA MGAAIQGGIL 
             ADAGL-TAAQ IDEVVLVGGM TRMPLVQKRV SEFF-GKEPN RSVNPDEVVA MGAAIQGGIL 
             KDAGI-SADK IDEVVLVGGM TRVPKVIQKV KEFF-GREPH KGVNPDEVVA IGAAIQGSIL 
             KDAGI-SADK IDEVVLVGGM TRVPKVIQKV KEFF-GREPH KGVNPDEVVA IGAAIQGSIL 
             KDAGI-SADK IDEVVLVGGM TRVPKIIQTV KEFF-GKEPH KGVNPDEVVA IGAAIQGGIL 
             KDAGI-SADK IDEVVLVGGM TRVPKIIQTV KEFF-GKEPH KGVNPDEVVA IGAAIQGGIL 
             KDAGI-SADK IDEVVLVGGM TRVPKIIQTV KEFF-GKEPH KGVNPDEVVA IGAAIQGGIL 
             KDAGL-NPSE IDEVILVGGS TRIPAVVEAV RKET-NKEPN KSVNPDEVVA MGAAIQGGVI 
             QDAGL-SVSE IQDVILVGGQ TRMPLVQKKV ADFF-GKEPR KDVNPDEAVA IGAAVQGGVL 
             ADAGL-EKGG IDEVILVGGM TRMPKVREVV EKFF-GKEPH TGVNPDEVVA MGAAIQAGVL 
             QDAGL-SVSD IDDVILVGGQ TRMPMVQKKV AEFF-GKEPR KDVNPDEAVA IGAAVQGGVL 
             QDAGL-SVSD IDDVILVGGQ TRMPMVQKKV AEFF-GKEPR KDVNPDEAVA IGAAVQGGVL 
             QDAGL-SVSD IDDVILVGGQ TRMPMVQKKV AEFF-GKEPR KDVNPDEAVA IGAAVQGGVL 
             QDAGL-SVSD IDDVILVGGQ TRMPMVQKKV AEFF-GKEPR KDVNPDEAVA IGAAVQGGVL 
             QDAGL-SVSD IDDVILVGGQ TRMPMVQKKV AEFF-GKEPR KDVNPDEAVA IGAAVQGGVL 
             QDAGL-SVSD IDDVILVGGQ TRMPMVQKKV AEFF-GKEPR KDVNPDEAVA IGAAVQGGVL 
             QDAGL-SVSD IDDVILVGGQ TRMPMVQKKV AEFF-GKEPR KDVNPDEAVA IGAAVQGGVL 
             QDAGL-SVSD IDDVILVGGQ TRMPMVQKKV AEFF-GKEPR KDVNPDEAVA IGAAVQGGVL 
             EDAGL-SKSD ITEVLLVGGQ TRMPLVQEKV KEFF-GKEPR KDVNPDEAVA VGAAIQGGVL 
             EDAGL-SKSD ITEVLLVGGQ TRMPLVQEKV KEFF-GKEPR KDVNPDEAVA VGAAIQGGVL 
             EDAGL-SKSD ITEVLLVGGQ TRMPLVQEKV KEFF-GKEPR KDVNPDEAVA VGAAIQGGVL 
             EDAGL-SKSD ITEVLLVGGQ TRMPLVQEKV KEFF-GKEPR KDVNPDEAVA VGAAIQGGVL 
             EDAGL-SKSD ITEVLLVGGQ TRMPLVQEKV KEFF-GKEPR KDVNPDEAVA VGAAIQGGVL 
             EDAGL-SKSD ITEVLLVGGQ TRMPLVQEKV KEFF-GKEPR KDVNPDEAVA VGAAIQGGVL 
             KDAGI-KVSD IDHVVLVGGS TRMPAVVELV RELTGGKEPN KGVNPDEVVA VGASLQAGVL 
             KDAGI-KVSD IDHVVLVGGS TRMPAVVDLV RDLTGGKEPN KGVNPDEVVA VGASLQAGVL 
             KDASL-EANQ IDEILLVGGS TRIPAVQEWV ENFF-GKKPN KGINPDEVVA AGAAIQGGVL 
             QDAGL-TPAD IDKVILVGGS TRIPAVQEAI KREL-GKEPH KGVNPDEVVA IGAAIQGGVI 
             QDAGL-TSAD IDKVILVGGS TRIPAVQEAI KREL-GKEPH KGVNPDEVVA IGAAIQGGVI 
             KDAGL-SPSE VDEVILVGGM TRMPAVQKRV QEIF-GKAPN KGVNPDEVVA IGAGIQGGVL 
             KDAGL-SPSE VDEVILVGGM TRMPAVQKRV QEIF-GKVPN KGVNPDEVVA IGAAIQGGVL 
             RDAKL-SKEN IDEVVLVGGS TRIPAVQELV KRII-GKDPN QSVNPDEVVA VGAAIQAGVL 
             KDASV-SANE IDEVILVGGM TRMPKVIETV KEFF-GKDPA RNVNPDEVVA IGAAVQGAVL 
             SDAGL-SKSD IDEVILVGGS TRIPKIQEEV EAFF-GKKPS KGVNPDEVVA IGAAIQGGVL 
             KDAGV-SAGE ISDVILVGGM TRMPKVIEAV KQFF-GKEPA RNVNPDEVVA IGAAVQGAVL 
             ADAGL-SVSE INDVILVGGQ TRMPLVQKKV ADFF-GKEPR KDVNPDEAVA IGAAVQGGVL 
             KDADK-GVSE IHDIILVGGQ TRMPLVQQKV AEFF-GKEAR KDVNPDEAVA IGAAVQGGVL 
             KDADK-GVSE IHDIILVGGQ TRMPLVQQKV AEFF-GKEAR KDVNPDEAVA IGAAVQGGVL 
             SDAGL-SVSE INDVILVGGQ TRMPLVQQKV AEFF-GKEPR RDVNPDEAVA IGAAVQGGVL 
             KDSGC-SSSE IDEVILVGGQ TRMPLVQSKV ADFF-GKEAR KDVNPDEAVA IGAAIQGAVL 
             KDAGL-AAGD IQDVILVGGQ TRMPKVQEKV KEYF-GQDPR KDVNPDEAVA VGAAIQAGVL 
             KDAGL-TKNE ISEVVMVGGS TRIPKVQERV KGFI-NKELN KSVNPDEVVA VGASIQGGVL 
             KDAGL-SQSD ISEVVMVGGS TRIPKVQERV KAFI-SKDLN KSVNPDEVVA VGAAIQGGVL 
             KDAGL-TKNE ISEVVMVGGS TRIPKVQERV KAFI-NKDLN KSVNPDEVVA VGASIQGGVL 
             KDAGL-TKNE ISEVVMVGGS TRIPKVQERV KAFI-NKELN KSVNPDEVVA VGASIQGGVL 
             KDAGL-TKNE ISEVVMVGGS TRIPKVQERV KAFI-NKELN KSVNPDEVVA VGASIQGGVL 
             KDAGV-KVSD IDDIILVGGM TRMPKVQEKV KEFF-GKEPR KDVNPDEAVA VGAAIQGSVL 
             KDAGK-TPAQ IDEVVLVGGM TRMPAVQEAV KKFF-NREPH KGVNPDEVVA IGAAIQGGVL 
             ADADL-SVSD IQDIIMVGGQ TRMPKVQAAV TDFF-GKEPR RDVNPDEAVA VGAAVQAGVL 
             KDAGL-SKGD IDEVVLVGGM TRMPKVIDEV TKFF-GKEPH KGVNPDEVVA MGAAIQAGVL 
             KDAGL-TVND IDKVILNGGS TRIPAVQKAV KEWA-GKEPD HSINPDEAVA LGAAIQGGVI 
             KDADL-QASD IDVVILNGGS TRIPAVQEAV KSWT-GKEPN HSINPDEAVA LGAAVQGGVI 
             KDAKL-TNAD IDKVILNGGS TRTPAVQEAV KQWT-GKDPD HSINPDEAVA LGAAIQGGVI 
             RDAGL-SVGD IDKVILNGGS TRIPAVQEAV KQWA-GKEPD HSINPDEAVA LGAAIQGGVI 
             RDAGL-SVGD IDKVILNGGS TRIPAVQEAV KQWA-GKEPD HSINPDEAVA LGAAIQGGVI 
             SDAGL-SVSD IDKVILNGGS TRIPAVQKAV KEWA-GKEPD HSINPDEAVA LGAAIQGGVI 
             SDAGL-TVND IDKVILNGGS TRIPAVQKAV KDWA-GKEPD HSINPDEAVA LGAAIQGGVI 
             KDADL-SASD LDVVILNGGS TRIPAVQEAV EKWT-GKESN HSINPDEAVA LGAAVQGGVI 
             KDAGL-DANE IDKVILNGGS TRIPAVQEAV KNWT-GKEPD HSINPDEAVA LGAAVQGGVI 
             ADAGL-TNAD IDEVILVGGS TRIPAVKEAV KAET-GHTPN ESVNPDEAVA LGAAIQGGVI 
             SDAGL-STSD IDEVLLVGGS TRIPAVVELV RHET-NKEPN KSVNPDEVVA MGAAIQGGVI 
             SDAGL-STSD IDEVLLVGGS TRIPAVVELV RHET-NKEPN KSVNPDEVVA MGAAIQGGVI 
             SDAGL-STSD IDEVLLVGGS TRIPAVVELV RHET-NKEPN KSVNPDEVVA MGAAIQGGVI 
             EDAGL-QTSN IDEVILVGGM TRMPLVQKKV AEFF-GKEPN RSVNPDEVVA MGAAIQGGIL 
             KDAGL-TVSQ INEVILVGGQ TRMPLVQKTV EEFF-GKEPR KDVNPDEAVA VGAAIQAAVL 
             KDAGL-TVSQ INEVILVGGQ TRMPLVQKTV EEFF-GKEPR KDVNPDEAVA VGAAIQAAVL 
             KDAGL-TVSQ INEVILVGGQ TRMPLVQKTV EEFF-GKEPR KDVNPDEAVA VGAAIQAAVL 
             KEAGI-EVSD IAHVVLVGGS TRMPAVSELV KQETGGQEPN KGVNPDEVVA VGAALQAGVL 
             RDAGL-KASD INEVILVGGS IRIPAVQELV KQIF-GKEPN KSVNPDEVVA VGAAIQGGVL 
             RDAGL-KASD INEVILVGGS IRIPAVQELV KQIF-GKEPN KSVNPDEVVA VGAAIQGGVL 
             RDAGL-KASD INEVILVGGS IRIPAVQELV KQVF-GKEPN KSVNPDEVVA IGAAIQGGVL 
             RDAGL-KASD INEVILVGGS IRIPAVQELV KQVF-GKEPN KSVNPDEVVA IGAAIQGGVL 
             KDAGL-SFSD IDEVILNGGS TRIPAVQESV KKMT-GKEPN HSINPDEAVA LGAAVQGGVI 
             KDANL-SASD IDQVILVGGS TRIPAVQETI KKEL-GKEPH KGVNPDEVVA MGAAIQGGVI 
             KDANL-SASD IDQVILVGGS TRIPAVQETI KKEL-GKEPH KGVNPDEVVA MGAAIQGGVI 
             KDANL-SASD IDQVILVGGS TRIPAVQETI KKEL-GKEPH KGVNPDEVVA MGAAIQGGVI 
             KDANL-SASD IDQVILVGGS TRIPAVQETI KKEL-GKEPH KGVNPDEVVA MGAAIQGGVI 
             KDAGM-TAAD IDEVILVGGM TRMPKVQAVV GQFF-GKEPH KGVNPDEVVA IGAAIQGGVL 
             KDAGV-KASE IDEVILVGGM TRMPKIQEVV KEFF-GREPH KGVNPDEVVA IGAAIQGGVL 
             SDAGL-SVSQ IDDVILVGGQ TRMPLVQQKV AEFF-GKEPR KDVNPDEAVA VGAAVQGGVL 
             KDAGL-SPSD IDDIVLVGGM TRMPKVQEAV KGFF-GKDPH KGVNPDEVVA MGAAIQAGVL 
             QDAGM-KAGE IDEVILVGGQ TRMPLVQEKV KEFF-GKEPR KDVNPDEAVA MGAAIQGAVL 
             QAAKL-SASD IDEVLLVGGS TRIPAVQKIV KELL-GKEPN RSINPDEVVA MGAAIQGGVL 
             KDAGL-SAGE IDEVVLVGGM TRMPKVQETV KNFF-GKEPH KGVNPDEVVA MGAAIQAGVL 
             KDAGL-KAGE IDEVVLVGGM TRMPKIQEIV KQFF-GKEPH KGVNPDEVVA LGAAIQAGVL 
             KDAGV-STSQ INDVILVGGM TRMPKVQEKV KEFF-GQEPR KDVNPDEAVA VGAAIQGQVL 
             KDAGV-KVSD IQDVILVGGQ TRMPKVQEKV KEFF-GKEPR KDVNPDEAVA VGAAIQGGVL 
             KDAGL-KSAD IDEVILVGGQ TRMPKVQEFV KEIF-GREPR KDVNPDEAVA VGAAIQAGVL 
             ADAGL-EPKD IDKVLLVGGS TRVPLVQETV RKIL-GQEPH KGINPDECVA LGAAIQGGVL 
             KDAGI-SVGD IDHVVLVGGS TRMPAVSELV KEMTGGKEPN KGVNPDEVVA VGAALQAGVL 
             KDAGI-SVGD IDHVVLVGGS TRMPAVSELV KEMTGGKEPN KGVNPDEVVA VGAALQAGVL 
             KDAGI-SVGD IDHVVLVGGS TRMPAVSELV KEMTGGKEPN KGVNPDEVVA VGAALQAGVL 
             ADAGI-SVSD IDHVVLVGGS TRMPAVTDLV KELTGGKEPN KGVNPDEVVA VGAALQAGVL 
             ADAGI-SVSD IDHVVLVGGS TRMPAVTDLV KELTGGKEPN KGVNPDEVVA VGAALQAGVL 
             ADTGI-SVSE IDHVVLVGGS TRMPAVTDLV KELTGGKEPN KGVNPDEVVA VGAALQAGVL 
             ADTGI-SVSE IDHVVLVGGS TRMPAVTDLV KELTGGKEPN KGVNPDEVVA VGAALQAGVL 
             KDAGI-SVGE IDHVVLVGGS TRMPAVSELV KEMTGGKEPN KGVNPDEVVA VGAALQAGVL 
             KDAGI-SVSE IDHVVLVGGS TRMPAVTDLV KELTGGKEPN KGVNPDEVVA VGAALQAGVL 
             KDAGI-SVSD IDHVVLVGGS TRMPAVTDLV KELTGGKEPN KGVNPDEVVA VGAALQAGVL 
             ADTGI-SVSE IDHVVLVGGS TRMPAVTDLV KELTGGKEPN KGVNPDEVVA VGAALQAGVL 
             ADTGI-SVSE IDHVVLVGGS TRMPAVTDLV KELTGGKEPN KGVNPDEVVA VGAALQAGVL 
             ADTGI-SVSD IDHVVLVGGS TRMPAVTELV KELTGGKEPN KGVNPDEVVA VGAALQAGVL 
             KDAGI-AVGD IDHVVLVGGS TRMPAVTELV KEMTGGQEPN KGVNPDEVVA VGAALQAGVL 
             SAAKK-TPSE INEVLLVGGS TRIPAVQELV KSLL-NKEPN RSINPDEVVA MGAAVQGGVL 
             KEAKV-DPSQ VDEILLVGGS TRMPAVQKLV ESMIPNKAPN RTINPDEVVA IGAAVQGGVL 
             KEAKI-KPEE INEILLVGGS TRMPAVQKLV ESMVPGKKPN RSINPDEVVA IGAAIQGGVL 
             KQAKI-EASD LDEVLLVGGS TRMPAVQSMI EHTL-NKKPN RSINPDEVVA IGAAIQGGVL 
             KQAKI-EASD LDEVLLVGGS TRMPAVQSMI EHTL-NKKPN RSINPDEVVA IGAAIQGGVL 
             KQAKI-EASD LDEVLLVGGS TRMPAVQSMI EHTL-NKKPN RSINPDEVVA IGAAIQGGVL 
             KEAKL-KSED LHEVLLVGGS TRIPAVQEML QHEL-NKKPN HSINPDEVVA IGAAIQGAVL 
             SAAKK-TPSE INEVLLVGGS TRIPAVQELV KSLL-NKEPN RSINPDEVVA MGAAVQGGVL 
             KEAKL-SASD IHKVLLVGGS TRMPAVEELV KSKL-GKSPD KNINPDEVVA AGAAIQGGVL 
             REAKI-KPEE INEILLVGGS TRMPAVQKLV ESMVPGHSPN RSINPDEVVA IGAAIQGGVL 
             REAKI-KASD LSEVLLVGGS TRIPAVQSMV EHVL-GKKPN RSINPDEVVA IGAAIQGGVL 
             KEAKL-SAND IHEVLLVGGS TRMPAVQDMV KRTL-GKEPN RSINPDEVVS IGAAIQGGVL 
             KDAGI-PAQQ INQVLLVGGM TRMPRVQQKV KEFF-GREPH KGINPDEVVA VGAAIQGGVL 
             KDAGL-STGD IDDVILVGGQ SRMPKVQEAV KDFF-GKEPR KDVNPDEAVA VGAAIQGEVL 
             KDAGL-STSD IDDVILVGGQ SRMPKVQEAV RDFF-GKEPR KDVNPDEAVA VGAAIQGEVL 
             KDAGL-STGD IDDVILVGGQ SRMPKVQEAV KAFF-GKEPR KDVNPDEAVA VGAAIQGEVL 
             KDAGL-STGD IDDVILVGGQ SRMPKVQEAV RDFF-GKEPR KDVNPDEAVA VGAAIQGEVL 
             KDSGL-KREE INEVVLVGGM TRMPAVVKKV TEFF-GKEPH KGVNPDEVVA IGAAIQANIL 
             KDAGL-TAGE IGEVVLVGGM TRMPKVQEVV KQLF-GKEPH KGVNPDEVVA IGAAIQAGVL 
             KDAGL-TAGE IGEVVLVGGM TRMPKVQEVV KQLF-GKEPH KGVNPDEVVA IGAAIQAGVL 
             QDAKL-SASD IDEVILVGGQ TRMPKVQEAA KEFF-GKEPR KDVNPDEAVA VGAAIQAGVL 
             KDAGL-SVSD INDVILVGGQ TRMPKVQEKV KEIF-GKEPR KDVNPDEAVA IGAAIQGGVL 
             KDAGL-SVSD IDDVILVGGQ TRMPKVQDKV KEIF-GKEPR KDVNPDEAVA IGAAIQGGVL 
             KDAGI-KISD IDDVILVGGQ TRMPKVQEKV KEIF-AKEPR KDVNPDEAVA VGAAIQGGVL 
             KDAGI-SVSD IDHVVLVGGS TRMPAVSDLV RELTGGKEPN KGVNPDEVVA VGAALQAGVL 
             KDGGV-AIKD IDHVVLVGGS TRMPAVTEVV KELLGGKEPN KGVNPDEVVA VGAALQAGVL 
             RDAKL-KKEN IDEVVLVGGS TRIPAVQQLV KNLL-GREPN QTVNPDEVVA VGAAIQAGVL 
             ADAGI-SAKE IDDVVLVGGM TRMPKVREVV KDFF-GKEPH TGVNPDEVVA MGAAIQAGVL 
             SDASL-SKSD IDKVILVGGS TRIPAVQEAI KKEL-GQDPS KGVNPDEVVA LGAAIQGGVL 
             KDAGL-SFSD INEVILNGGS TRIPAVQDSV KELT-GKEPN HSINPDEAVA LGAAIQGAVI 
             GDAKL-DIEK IDQVLLVGGS TRIPAVQDLV KNEL-KKTPN KSINPDEVVG IGAAIQGGIL 
             KDSGL-NKDD ISEVILVGGM SRMPAVQEVV KSIF-GKEGH KGVNPDEVVA VGAAIQGGVL 
             KDAGM-SKGD IDEIVLVGGM TRMPKVVEEV TAFF-GKEPH KGVNPDEVVA LGAAIQAGVL 
             ADAGL-SVSQ IDDVILVGGQ TRMPLVQQKV EAFF-GKAPR KDVNPDEAVA IGAAVQGGVL 
             KDAGL-SASE IDEVILNGGS TRIPAVQEAV KNWT-GKEPN HSINPDEAVA LGAAVQGGVL 
             KDAGL-SASD VDEVLLVGGM TRMPAVQAKV QEIF-GKTPN KGVNPDEVVA IGAAIQGGVL 
             KDAGL-SASD IDEVILVGGM TRMPAVQKKV EAIF-GKTPN RGVNPDEVVA IGAGIQGGVL 
             KNSKV-EMKD IDEIVLVGGS TRIPKVQALV KEFF-GKEPN RSVNPDEVVA IGAAIQGGVL 
             SDAGL-SVSE ITDIIVVGGQ TRMPMVQAKV AEFF-GKEPR KDVNPDEAVA VGAAVQAGVL 
             QDAGL-SVSD VNDVILVGGQ TRMPMVQKVV ADFF-GKEPR KDVNPDEAVA MGAAVQGGVL 
             KDAGM-DPKD IDEVVLVGGS TRVPKVREVV KSIF-GKDPH QGVNPDEVVA VGAAIQGSVL 
             KDAGV-SVGD IHDVILVGGQ TRMPKVQEMV KALF-GKEPR KDVNPDEAVA VGAAIQGQVL 
             KDAGV-SVGD IHDVILVGGM TRMPKVQEKV KEFF-GKEPR KDVNPDEAVA VGAAIQGQVL 
             KDAGV-NVSE IDDVILVGGQ TRMPAVQDKV KEIF-GKEPR KDVNPDEAVA VGAAIQGSVL 
             KDAGM-SRGD IDEVILVGGS TRIPAIQEIV EKIF-GKAPS KGVNPDEVVA VGAAIQGGVL 
             SDAKI-STSE IDEVVMVGGS SRIPAVLDLV KKII-GKEPN QTVNPDEVVA VGAAIQGGVL 
             KDAKL-STGE IDEIVMVGGS TRMPAVKELV KRVT-GKDPN QTVNPDEVVA VGAAIQGGVL 
             KDAKL-STGE IDEIVMVGGS TRMPAVQELV KRVT-GKDPN QTVNPDEVVA VGAAIQGGVL 
             KDAKL-SSGE LDEIVMVGGS SRMPAVQELV KRVT-GKDPN QTVNPDEVVA VGAAIQGGVL 
             SDAKI-STSE IDEVVMVGGS SRIPAVLDLV KKII-GKEPN QTVNPDEVVA VGAAIQGGVL 
             KDAKL-SSGE LDEIVMVGGS SRMPAVQELV KRVT-GKDPN QTVNPDEVVA VGAAIQGGVL 
             SDAKI-STSE IDEVVMVGGS SRIPAVLDLV KKII-GKEPN QTVNPDEVVA VGAAIQGGVL 
             KDAKL-STGE IDEIVMVGGS TRMPAVQELV KRVT-GKDPN QTVNPDEVVA VGAAIQGGVL 
             KDAKL-STGE IDEIVMVGGS TRMPAVKELV KRVT-TKDPN QTVNPDEVVA VGAAIQGGVL 
             KDAKL-STGE IDEIVMVGGS TRMPAVKELV KRVT-TKDPN QTVNPDEVVA VGAAIQGGVL 
             KDAGL-NVSQ IDEVILVGGS TRMPAVAELV KELA-GKDPH KGVNPDEVVA LGASLQAGVL 
             KNSKV-PMKE IDEIVLVGGS TRIPKVQALV KDFF-GKEPN KSVNPDEVVA VGAAIQGGVL 
             ADADL-SVGD INDIILVGGQ TRMPLVQKYV TEFF-GKEPR KDVNPDEAVA VGAAIQGGVL 
             ADADL-SVSD INDIILVGGQ TRMPLVQKTV AEFF-GKEPR KDVNPDEAVA VGAAIQGGVL 
             KDAGL-DVSD IHEVILVGGQ TRMPLVQKTV AEFF-GKEAR KDVNPDEAVA VGAAIQGAVL 
             KDAGL-DVSD IHEVILVGGQ TRMPLVQKTV AEFF-GKEAR KDVNPDEAVA VGAAIQGAVL 
             KDAGI-DASK IDDVILVGGQ TRMPMVQKAV ADFF-GKEAR KDVNPDEAVA MGAAIQGAVL 
             KDAGI-DASK IDDVILVGGQ TRMPMVQKAV SDFF-GKEAR KDVNPDEAVA MGAAIQGAVL 
             KDAGI-DVGS INDVILVGGQ TRMPLVQKTV TDFF-GKEAR KDVNPDEAVA MGAAIQGAVL 
             KDAGI-DASK IDDVILVGGQ TRMPLVQKEV ADFF-GKEAR KDVNPDEAVA MGAAIQGAVL 
             KDAGI-DRSK INDVILVGGQ TRMPLVQKLV TEFF-GKEAR KDVNPDEAVA MGAAIQGAVL 
             KDAGI-DRSK INDVILVGGQ TRMPLVQKLV TEFF-GKEAR KDVNPDEAVA MGAAIQGAVL 
             KDAGI-DIGK INDVILVGGQ TRMPLVQKLV TEFF-GKEAR KDVNPDEAVA MGAAIQGAVL 
             EDAGI-KIGD IDDVILVGGQ TRMPLVQQKV QEFF-GQEPR KDVNPDEAVA AGAAIQGAVL 
             EDAGI-KIGD IDDVILVGGQ TRMPLVQQKV QEFF-GQEPR KDVNPDEAVA AGAAIQGAVL 
             KDADL-SVAD IDDVILVGGQ TRMPLVQKLV TEFF-GKEAR KDVNPDEAVA MGAAIQGAVL 
             KDAGV-KVSD IDDVILVGGM TRMPKVQEQV KEFF-GKEAR KDVNPDEAVA VGAAIQGSVL 
             KDAGV-KVSE IDDVILVGGM TRMPKVQEQV KEFF-GKEAR KDVNPDEAVA VGAAIQGSVL 
             KDAGV-KVSD IDDVILVGGM TRMPKVQEQV REFF-GKEAR KDVNPDEAVA VGAAIQGSVL 
             KDAGV-KVSD IHDVILVGGM TRMPKVQEKV KEFF-GKEAR KDVNPDEAVA VGAAIQGQVL 
             KDAGV-TAAE IDEVVLVGGM SRMPKVQEVV KQLF-GKEPH KGVNPDEVVA LGAAIQAGVL 
             KDAGV-TAAE IDEVVLVGGM SRMPKVQEVV KQLF-GKEPH KGVNPDEVVA LGAAIQAGVL 
             KDAGV-SKSD IDEVVLVGGM TRMPRVVEEV TKFF-GKEPH KGVNPDEVVA LGAAIQAGVL 
             KDAGV-SKSD IDEVVLVGGM TRMPRVVEEV TKFF-GKEPH KGVNPDEVVA LGAAIQAGVL 
             KDSGI-AVKD IDHVVLVGGS TRMPAVSDLV RELTGGREPN KGVNPDEVVA VGAALQAGVL 
             KDAGV-NVAD INDVILVGGM TRMPKVQEKV KELF-GREPR KDVNPDEAVA VGAAIQGQVL 
             KDAGL-TAGE IGEVVLVGGM TRMPKVQEVV KQLF-GKEPH KGVNPDEVVA IGAAIQAGVL 
             KDAGL-TAGE IGEVVLVGGM TRMPKVQEVV KQLF-GKEPH KGVNPDEVVA IGAAIQAGVL 
             KDAGL-TAGE IGEVVLVGGM TRMPKVQEVV KQLF-GKEPH KGVNPDEVVA IGAAIQAGVL 
             KDAGL-TAGE ISEVVLVGGM TRMPKVQEVV KQLF-GKEPH KGVNPDEVVA IGAAIQAGVL 
             KDAGL-TAGE IGEVVLVGGM TRMPKVQEVV KQLF-GKEPH KGVNPDEVVA IGAAIQAGVL 
             ADAGI-KASE IDEVILVGGM TRMPKVQQVV KDFF-GREPH KGVNPDEVVA MGAAIQGGVL 
             KDAGL-KASD IQEVVLVGGM TRMPKVQEAV EKFF-GRALH KGVNPDEVVA LGAAIQGGVL 
             QDAGF-KASD IQEVVLVGGM TRMPKVQEAV KKFF-GREPH KGVNPDEVVA LGAAIQGGVL 
             KDAGL-KASD IQEVVLVGGM TRMPKVQEAV KKFF-GREPH KGVNPDEVVA LGAAIQGGVL 
             KDAGF-KPND IQEVVLVGGM TRMPKVQEAV KKFF-GREPH KGVNPDEVVA LGAAIQGGVL 
             KDAGF-KPTD IQEVVLVGGM TRMPKVQEAV KKFF-GREPH KGVNPDEVVA LGAAIQGGVL 
             KDAGL-SASD IDEIVLVGGM TRMPKVVEEV TKFF-GKEPH KGVNPDEVVA MGAAIQAGVL 
             QDAGL-KPGD VDQVILVGGS TRIPAVQEKV KELT-GKEPH KGINPDEVVA IGAAIQAGVL 
             KDAGV-SVSD IDDVILVGGQ TRMPMVQAAV AKFF-GKEPR KDVNPDEAVA MGAAIQGAVL 
             RDASI-KVGD IDHVVLVGGS TRMPAVSDLV KELTGGKEPN KGVNPDEVVA VGAALQAGVL 
             DDAGH-SKSD VDEVILVGGS TRVPLVQETV EDFF-GKQAN KSVNPDEVVS LGAAVQGGVL 
             KDAGI-KVGD VEHVILVGGS TRMPAVTELV KQLT-GRDPN KGVNPDEVVA VGAALQAGVL 
             QDAGL-SVSD INDVILVGGQ TRMPMVQKKV AEFF-GKEPR KDVNPDEAVA IGAAVQGGVL 
             QDAGL-SVSD INDVILVGGQ TRMPMVQKKV AEFF-GKEPR KDVNPDEAVA IGAAVQGGVL 
             QDAGL-SVSD INDVILVGGQ TRMPMVQKKV AEFF-GKEPR KDVNPDEAVA IGAAVQGGVL 
             QDAGL-SVSD INDVILVGGQ TRMPMVQKKV AEFF-GKEPR KDVNPDEAVA IGAAVQGGVL 
             QDAGL-SVSD INDVILVGGQ TRMPMVQKKV AEFF-GKEPR KDVNPDEAVA IGAAVQGGVL 
             ADADL-SVSD INEVILVGGQ TRMPKVQEAV SNFF-GKEPR KDVNPDEAVA VGAAIQAGVL 
             ADADL-SVSD INEVILVGGQ TRMPKVQEAV TNFF-GKEPR KDVNPDEAVA VGAAIQAGVL 
             ADADL-SVSD INEVILVGGQ TRMPKVQEAV SNFF-GKEPR KDVNPDEAVA VGAAIQAGVL 
             ADADL-SVSD VNEVILVGGQ TRMPKVQEAV TNFF-GKEPR KDVNPDEAVA VGAAIQAGVL 
             ADADL-SVSD INEVILVGGQ TRMPKVQEAV TNFF-GKEPR KDVNPDEAVA VGAAVQAGVL 
             ADADL-SVTD INEVILVGGQ TRMPKVQEAV TNFF-GKEPR KDVNPDEAVA VGAAIQAGVL 
             ADADL-SVSE INEVILVGGQ TRMPKVQEAV TNFF-GKEPR KDVNPDEAVA VGAAIQAGVL 
             ADADL-SISD INEVILVGGQ TRMPKVQEAV TNFF-GKEPR KDVNPDEAVA VGAAIQAGVL 
             ADADL-SVSD INEVILVGGQ TRMPKVRAEV SAFF-GKELR QDVNPDEAVA IGAAVQAGVL 
             ADADL-SVSD INEVILVGGQ TRMPKVQEAV TNFF-GKEPR KDVNPDEAVA VGAAIQAGVL 
             QDAGL-SVSD IDDVILVGGQ TRMPMVQKKV AEFF-GKEPR KDVNPDEAVA IGAAVQGGVL 
             QDAGL-SVSD IDDVILVGGQ TRMPMVQKKV AEFF-GKEPR KDVNPDEAVA IGAAVQGGVL 
             QDAGL-SVSD IDDVILVGGQ TRMPMVQKKV AEFF-GKEPR KDVNPDEAVA IGAAVQGGVL 
             QDAGL-SVSD IDDVILVGGQ TRMPMVQKKV AEFF-GKEPR KDVNPDEAVA IGAAVQGGVL 
             QDAGL-SVSD IDDVILVGGQ TRMPMVQKKV AEFF-GKEPR KDVNPDEAVA IGAAVQGGVL 
             QDAGL-SVSD IDDVILVGGQ TRMPMVQKKV AEFF-GKEPR KDVNPDEAVA IGAAVQGGVL 
             KDAGL-SASD IDEVVLVGGM TRMPKVIEEV TKFF-GKEPH KGVNPDEVVA MGAAIQAGVL 
             KDAGI-SPSD VDEVVLVGGM TRMPKVFEEV TKFF-GKEPH KGVNPDEVVA MGAAIQAGVL 
             KDAGV-SAAE IDEVVLVGGM TRMPKVQETV KQLF-GKEPH KGVNPDEVVA MGAAIQAGVL 
             KDAGL-SVSD IKDVILVGGQ TRMPLVQKKV TDFF-GKEPR KDVNPDEAVA IGAAVQGGVL 
             TDASV-TPSQ IDEVVLVGGQ TRMPRIQTLV RELF-QRDPH QGVNPDEVVA IGAAVQGGVL 
             ADAGI-DKGA IDEVILVGGM TRMPKVREVV EDFF-GKKPH TGVNPDEVVA MGAAIQAGVL 
             KDAGL-TNSD IDEVILVGGS TRIPAVQEAV KKEI-GKEPN KGVNPDEVVA MGAAIQGGVI 
             KDAGL-TNSD IDEVILVGGS TRIPAVQEAV KKEI-GKEPN KGVNPDEVVA MGAAIQGGVI 
             KDAGL-TNSD IDEVILVGGS TRIPAVQEAV KKEI-GKEPN KGVNPDEVVA MGAAIQGGVI 
             KDAGL-TNSD IDEVILVGGS TRIPAVQEAV KKEI-GKEPN KGVNPDEVVA MGAAIQGGVI 
             KDAGL-TNSD IDEVILVGGS TRIPAVQEAV KKEI-GKEPN KGVNPDEVVA MGAAIQGGVI 
             KDAGL-TNSD IDEVILVGGS TRIPAVQEAV KKEI-GKETN KGVNPDEVVA MGAAIQGGVI 
             KDAGL-TNSD IDEVILVGGS TRIPAVQEAV KKEI-GKEPN KGVNPDEVVA MGAAIQGGVI 
             KDAGL-TNSD IDEVILVGGS TRIPAVQEAV KKEI-GKEPN KGVNPDEVVA MGAAIQGGVI 
             KDAGL-TNSD IDEVILVGGS TRIPAVQEAV KKEI-GKEPN KGVNPDEVVA MGAAIQGGVI 
             KDAGL-STSE IDEVILVGGS TRIPAVQEAV KKEI-GKEPH KGVNPDEVVA MGAAIQAGVI 
             KDAGL-STSE IDEVILVGGS TRIPAVQEAV KKEI-GKEPH KGVNPDEVVA MGAAIQAGVI 
             KDAGL-STSE IDEVILVGGS TRIPAVQEAV KKEI-GKDPH KGVNPDEVVA MGAAIQGGVI 
             KDAGL-SSSD IDEVILVGGS TRIPAVQEAV KKEV-GKDPH KGVNPDEVVA MGAAIQGGVI 
             SDAGL-SLSE IDEVILVGGS TRIPAVVEAV KAET-GKEPN KSVNPDEVVA MGAAIQGGVI 
             SDAGL-SLSE IDEVILVGGS TRIPAVVEAV KAET-GKEPN KSVNPDEVVA MGAAIQGGVI 
             SDAGL-SLSE IDEVILVGGS TRIPAVVEAV KAET-GKEPN KSVNPDEVVA MGAAIQGGVI 
             SDAGL-SLSE IDEVILVGGS TRIPAVVDAV KAET-GKEPN KSVNPDEVVA MGAAIQGGVI 
             SDAGL-SLSE IDEVILVGGS TRIPAVVEAV KAET-GKEPN KSVNPDEVVA MGAAIQGGVI 
             SDAGL-SLSE IDEVILVGGS TRIPAVVEAV KAET-GKEPN KSVNPDEVVA MGAAIQGGVI 
             SDAGL-SLSE IDEVILVGGS TRIPAVVEAV KAET-GKEPN KSVNPDEVVA MGAAIQGGVI 
             SDAGL-SLSE IDEVILVGGS TRIPAVVEAV KAET-GKEPN KSVNPDEVVA MGAAIQGGVI 
             SDAGL-SLSE IDEVILVGGS TRIPAVVEAV KAET-GKEPN KSVNPDEVVA MGAAIQGGVI 
             SDAGL-SLSE IDEVILVGGS TRIPAVVEAV KAET-GKEPN KSVNPDEVVA MGAAIQGGVI 
             SDAGL-SLSE IDEVILVGGS TRIPAVVEAV KAET-GKEPN KSVNPDEVVA MGAAIQGGVI 
             SDARL-SLSE IDEVILVGGS TRIPAVVEAV KAET-GKEPN KSVNPDEVVA MGAAIQGGVI 
             SDAGL-SLSE IDEVILVGGS TRIPAVVEAV KAET-GKEPN KSVNPDEVVA MGAAIQGGVI 
             SDAGL-SLSE IDEVILVGGS TRIPAVVEAV KAET-GKEPN KSVNPDEVVA MGAAIQGGVI 
             SDAGL-SLSE IDEVILVGGS TRIPAVVEAV KAET-GKEPN KSVNPDEVVA MGAAIQGGVI 
             SDAGL-SLSE IDEVILVGGS TRIPAVVEAV KAET-GKEPN KSVNPDEVVA MGAAIQGGVI 
             SDARL-SLSE IDEVILVGGS TRIPAVVEAV KAET-GKEPN KSVNPDEVVA MGAAIQGGVI 
             SDAGL-SLSE IDEVILVGGS TRIPAVVEAV KAET-GKEPN KSVNPDEVVA MGAAIQGGVI 
             SDAGL-SLSE IDEVILVGGS TRIPAVVEAV KAET-GKEPN KSVNPDEVVA MGAAIQGGVI 
             SDAGL-SLSE IDEVILVGGS TRIPAVVEAV KAET-GKEPN KSVNPDEVVA MGAAIQGGVI 
             SDAGL-SLSD IDEVILVGGS TRIPAVVEAV KAET-GKEPN KSVNPDEVVA MGAAIQGGVI 
             SDAGL-SLSD IDEVILVGGS TRIPAVVEAV KAET-GKEPN KSVNPDEVVA MGAAIQGGVI 
             SDAGL-SLSD IDEVILVGGS TRIPAVVEAV KAET-GKEPN KSVNPDEVVA MGAAIQGGVI 
             KDAGI-NLSE IDHVVLVGGS TRMPAVAELV KELTGGQDAN KGVNPDEVVA IGAALQAGVL 
             KDAGI-QLSE IDHVVLVGGS TRMPAVAELV KELTGGKDAN KGVNPDEVVA IGAALQAGVL 
             QDAGL-EPGE IDKVLLVGGS TRIPAVQEAV RRFF-GKEPY KGINPDEVVA MGAAIQAAVI 
             KDAKL-SSSE LDEIVMVGGS TRIPAVLELV KRTT-GKDPN QTVNPDEVVA IGAAIQGGVL 
             KDAKL-SSGE LDEIVMVGGS TRIPAVLELV KRIT-GKDPN QTVNPDEVVA VGAAIQGGVL 
             KDAKL-SSGE LDEIVMVGGS TRIPAVLELV KRTT-SKDPN QTVNPDEVVA VGAAIQGGVL 
             KDAKL-ALSE IDEIVLVGGS TRIPAVQAIV KQMT-GKEPN QSVNPDEVVA IGAAIQGGVL 
             KDAKL-ALSE IDEIVLVGGS TRIPAVQAIV KQMT-GKEPN QSVNPDEVVA IGAAIQGGVL 
             KDAKL-SSSE LDEIVMVGGS TRIPAVLELV KRTT-SKDPN QTVNPDEVVA VGAAIQGGVL 
             RDAKI-DKSA LDEIVLVGGS TRIPAVQEVV KKIL-GKDPN QGVNPDEVVA VGAAIQGGVL 
             RDAGL-SRTA IDEVILVGGM TRMPRVQQKV QEFF-GKEPH KGVNPDEVVA IGAAIQAGVL 
             KDAGL-KTNE LDKVILVGGS TRIPAVQEAI KNIT-GREPF KGINPDEVVA VGAAIQAGVL 
             KDAGL-SPKD IDEVILVGGM TRMPRVQQKV KEIF-DREPH KGVNPDEVVA VGAAIQGGVL 
             SDAGL-KPED IDKVLLVGGS TRIPLVQETV KKIM-GKEPH KGINPDEAVA IGAAIQAAVL 
             KDAGI-SVDQ IDHVVLVGGS TRMPAVVDLV RELTGGKEPN KGVNPDEVVA VGAALQAGVL 
             KDAKL-SKDQ IDEVVLVGGS TRIPAIQELV KRLL-GKDPN QSVNPDEVVA VGAAIQAGVL 
             NDAKL-SPQD IDEIILVGGM TRVPMVQRFI KEFF-GKEPN KSVNPDEAVA IGAAIQAAIL 
             KDAGL-TPAQ IDEVILVGGA TRVPAVQQVV RELL-GKEPN RSVNPDEVVA MGAAIQAGVL 
             KDAGL-TPAQ IDEVILVGGA TRVPAVQQVV RELL-GKEPN RSVNPDEVVA MGAAIQAGVL 
             KDAGL-TTSQ IDDVILVGGQ TRMPKVMDAV KDFF-GKEPR RDVNPDEAVA VGAAIQGGVL 
             KDAGL-SASE IDDVILVGGS TRVPMVQAAV KEFF-GKEPR KDVNPDEAVA MGAAIQGGVL 
             KESGL-DNDA IKEIIMVGGS TRVPLAQEMV SKFFGGKKLN KGVNPDEVVA AGAAIQGGVL 
             KDAGI-TPDK IDDILLVGGS TRMPKVLQII KEIF-GKEGS KSVNPDEAVA MGAAIQGGIL 
             KDAGI-SADR IDEILLVGGS TRMPKVAHVI KDVF-GKEGS KGVNPDEAVA IGAAIQGGIL 
             RDAKL-DKKA IDEVVLVGGS TRIPAVQEIV KKVL-GKEPN QSVNPDEVVA VGAAIQAGVL 
             KEAGV-SVDK ISHVVLVGGS TRMPAVSDLV KRET-GKEPN KGVNPDEVVA VGAALQAGVL 
             KEAGV-SVDK ISHVVLVGGS TRMPAVSDLV KRET-GKEPN KGVNPDEVVA VGAALQAGVL 
             KESKL-SLVD IDQVLMVGGS TRMPAVQNLV KELT-GKEPN HSLNPDEVVA IGAAIQGGVL 
             KDAGV-SVSD IHDVILVGGM TRMPKVQEMV KEFF-GKDPR KDVNPDEAVA VGAAIQGQVL 
             ADADL-SVND ITDVILVGGQ TRMPMVQKKV AEFF-GKEPR KDVNPDEAVA VGAAVQGGVL 
             ADADL-SVDE ITDVILVGGQ TRMPMVQAKV AEFF-GKEAR RDVNPDEAVA MGAAVQGGVL 
             ADADL-SVND ITDVILVGGQ TRMPMVQAKV AEFF-GKEAR RDVNPDEAVA MGAAVQGGVL 
             ADADL-SVGD ITDVILVGGQ TRMPMVQAKV TEFF-GKEPR RDVNPDEAVA VGAAVQGGVL 
             ADADL-SVGD ITDVILVGGQ TRMPMVQAKV TEFF-GKEPR RDVNPDEAVA VGAAVQGGVL 
             KDAKL-KIID IKDVILVGGQ TRMPLVQKKV SDFF-GKEPR KDVNPDEAVA IGAAVQGGVL 
             EDTGL-SANQ IGEVVLVGGM TRMPRVIEKV KEFF-GKDPH RGVNPDEVVA IGAAIQAGIV 
             EDAGL-SASQ IGEVVLVGGM TRMPKVIEKV KEFF-GKDPH RGVNPDEVVA IGAAIQAGII 
             KDAGL-AKSD IAEVVMVGGS TRIPKVQQRV KDFI-GKELN KSVNPDEVVA LGAAIQGGVL 
             NDAGL-RASD INEVILVGGQ TRMPKVQQAV ADFF-GKEPR KDVNPDEAVA VGAAIQGGVL 
             NDAGL-RASD INEVILVGGQ TRMPKVQQAV ADFF-GKEPR KDVNPDEAVA VGAAIQGGVL 
             NDAGL-RASD INEVILVGGQ TRMPKVQQAV ADFF-GKEPR KDVNPDEAVA VGAAIQGGVL 
             NDAGL-RASD INEVILVGGQ TRMPKVQQAV ADFF-GKEPR KDVNPDEAVA VGAAIQGGVL 
             NDAGL-RASD INEVILVGGQ TRMPKVQQAV ADFF-GKEPR KDVNPDEAVA VGAAIQGGVL 
             NDAGL-RASD INEVILVGGQ TRMPKVQQAV ADFF-GKEPR KDVNPDEAVA VGAAIQGGVL 
             NDAGL-RTSD VQEVILVGGQ TRMPKVQQAV ADFF-GKEPR KDVNPDEAVA LGAAIQGGVL 
             NDAGL-RTSD VQEVILVGGQ TRMPKVQQAV ADFF-GKEPR KDVNPDEAVA LGAAIQGGVL 
             QDAGL-SVSD IQDVILVGGQ TRMPMVQKKV ADFF-GKEPR KDVNPDEAVA IGAAVQGGVL 
             QDAGL-SVSD IQDVILVGGQ TRMPMVQKKV ADFF-GKEPR KDVNPDEAVA IGAAVQGGVL 
             QDAGL-SVSD IQDVILVGGQ TRMPMVQKKV ADFF-GKEPR KDVNPDEAVA IGAAVQGGVL 
             QDAGL-SVSD IQDVILVGGQ TRMPMVQKKV ADFF-GKEPR KDVNPDEAVA IGAAVQGGVL 
             QDAGL-SVSD IQDVILVGGQ TRMPMVQKKV ADFF-GKEPR KDVNPDEAVA IGAAVQGGVL 
             QDAGL-SVSD IQDVILVGGQ TRMPMVQKKV ADFF-GKEPR KDVNPDEAVA IGAAVQGGVL 
             QDAGL-SVSD IQDVILVGGQ TRMPMVQKKV ADFF-GKEPR KDVNPDEAVA IGAAVQGGVL 
             QDAGL-SVSD IQDVILVGGQ TRMPMVQKKV ADFF-GKEPR KDVNPDEAVA IGAAVQGGVL 
             ADAGV-KASD IDDVVMVGGM TRMPKVRQVV KEFF-GKEPH TGVNPDEVVA MGAAIQAGVL 

             ---------- ---------- ---------- ---------- ---------- ---------- 
             ---------- ---------- ---------- ---------- ---------- ---------- 
             ---------- ---------- ---------- ---------- ---------- ---------- 
             ---------- ---------- ---------- ---------- ---------- ---------- 
             KG--EVK--D LL-LLDVTPL TLSIETLGGV ATPMIPRNTT IPTKKTETFS TAADNQNSVE 
             KG--EVK--D VL-LLDVTPL SLGIETKGGV FTKLIERNTT IPTRRSEIFT TAEDNQPSVQ 
             SG--DRK--D VL-LLDVTPL SLGIETLGGV MTKMITKNTT IPTKFAQTFS TAEDNQPAVT 
             SG--DRK--D VL-LLDVTPL SLGIETLGGV MTKMITKNTT IPTKFAQTFS TADDNQPAVT 
             SG--DKN--D VL-LLDVTPL TLGIETMGGV LTPIIEKNTT IPAKKSQVFS TAADNQPAVD 
             SG--DKT--D VL-LLDVTPL TLGIETMGGV LTPIIEKNTT IPAKKSQVFS TAADNQPAVD 
             KG--DVK--D VL-LLDVTPL SLGIETMGGV MTVLIEKNTT IPTKKSQVFS TAEDNQSAVT 
             SG--DKT--D VL-LLDVTPL SLGIETMGSV MTALIEKNTT IPTKKSQVFS TAEDNQSAVT 
             SG--EKT--D VL-LLDVTPL SLGIETMGSV MTALIEKNTT IPTKKSQVFS TAEDNQSAVT 
             QG--DVK--D VL-LLDVTPL SLGIETLGGV FTRLIDRNTT IPTKKSQTFS TAEDNQSAVT 
             QG--DVK--D VL-LLDVTPL SLGIETLGGV FTRLIDRNTT IPTKKSQTFS TAEDNQSAVT 
             SG--DVT--D VL-LLDVTPL TLGIETMGGV MTPLIEKNTT IPTNASQVFS TADDNQTAVT 
             GG--DVK--D VL-LLDVTPL SLGIETLGGV MTKLIEKNTT IPTKASQTFS TAEDNQGAVT 
             GG--EVT--G IL-LLDVTPL SLGVETLGGV MTKIIPRNTT IPTKKSEVFS TAVDGQTNVE 
             KG--EVK--D VL-LLDVTPL SLGVETAGGV FTKIIEKNTT VPCKKSQVFS TAVDNQPLVS 
             TG--DVR--D VL-LLDVAPL SLGIETLGGV FTPLIERNTT IPTKKSQVFS TAEDGQTAVT 
             TG--DVR--D VL-LLDVAPL SLGIETLGGV FTPLIERNTT IPTKKSQVFS TAEDGQTAVT 
             AG--EVK--E IV-LVDVTPL SLGVETYGGV MTVLIPRNTP IPVRKCEIFT TAHDYQTEVE 
             KG--ERK--D VL-LIDVTPL SLGIETKGGV MTHLIERNTA IPTKRSETFT TADDNQPSVA 
             KG--EVS--D VL-LLDVVPL SLGVETRGGV MTKIIERNTT IPARRSEVFS TADDNQPAVD 
             SG--EVK--D IL-LLDVTPL SLGIETLGNV FTKLIERNTT IPTSKKQVFS TAADNQPAVD 
             QG--EVK--D VL-LLDVTPL SLGIETLGGV MTKLIQKNTT IPTKASQVFS TADDNQSAVT 
             QG--EVK--D VL-LLDVTPL SLGIETLGGV MTKLIQKNTT VPTKASQVFS TADDNQSAVT 
             TG--DVE--G VL-LLDVTPL SLGIETMGGV FTKLIERNTT IPTSKSQVFS TAADNQPAVD 
             TG--DVE--G VL-LLDVTPL SLGIETMGGV FTKLIERNTT IPTSKSQVFS TAADNQPAVD 
             TG--DVE--G VL-LLDVTPL SLGIETMGGV FTKLIERNTT IPTSKSQVFS TAADNQPAVD 
             TG--DVE--G VL-LLDVTPL SLGIETMGGV FTKLIERNTT IPTSKSQVFS TAADNQPAVD 
             TG--DVE--G VL-LLDVTPL SLGIETMGGV FTKLIERNTT IPTSKSQVFS TAADNQPAVD 
             TG--DVE--G VL-LLDVTPL SLGIETMGGV FTKLIERNTT IPTSKSQVFS TAADNQPAVD 
             TG--DVK--D VV-LLDVTPL SLGIETMGGV FTKLIERNTT IPTSKSQVFS TAADNQPSVD 
             TG--DVK--D VV-LLDVTPL SLGIETMGGV FTKLIERNTT IPTSKSQIFS TAADNQPSVD 
             TG--DVK--D VV-LLDVTPL SLGIETMGGV FTKLIERNTT IPTSKSQVFS TAADNQTAVD 
             TG--DVK--D VV-LLDVTPL SLGIETMGGV FTKLIERNTT IPTSKSQVFS TAADNQTAVD 
             TG--DVK--D VV-LLDVTPL SLGIETMGGV FTKLIDRNTT IPTSKSQVFS TAADNQTAVD 
             TG--DVE--G VL-LLDVTPL SLGIETMGGV FTKLIERNTT IPTSKSQVFS TAADNQPAVD 
             TG--DVE--G VL-LLDVTPL SLGIETMGGV FTKLIERNTT IPTSKSQVFS TAADNQPAVD 
             TD--EIK--G VV-LLDVTPL SMGIETLGGV MTKLIDANTT IPARKSETFS TAADNQTEVT 
             TD--EIK--G VV-LLDVTPL SMGIETLGGV MTKLIDANTT IPARKSETFS TAADNQTEVT 
             TD--EIK--G VV-LLDVTPL SMGIETLGGV MTKLIDANTT IPARKSETFS TAADNQSEVT 
             QG--DVK--D VL-LLDVTPL SLGIETLGGV FTRLIERNTT IPTKKSQTFS TADDNQNAVT 
             QG--DVK--D VL-LLDVTPL SLGIETLGGV FTRLIERNTT IPTKKSQVFS TADDNQNAVT 
             QG--DVK--D VL-LLDVTPL SLGIETLGGV FTRLIERNTT IPTKKSQVFS TADDNQNAVT 
             SG--NVK--D VL-LLDVTPL SLGIETMGGV MTALIAKNTT IPTKHSQIFS TAEDNQSAVT 
             AG--DVK--D VL-LLDVTPL SLGIETLGGV MTTLIERNTA IPSKKSQVFS TAADNQPAVD 
             KG--DRK--D VL-LIDVTPL SLGIETKGGI MTKLIERNTA IPTKRSEVFS TAEDNQPSVL 
             KG--DRK--D VL-LIDVTPL SLGIETKGGI MTKLIDRNTA IPTKRSEVFS TAEDNQPSVL 
             SG--ERK--D VL-LLDVTPL SLGIETLGGV MTKMIQKNTT IPTRYSQTFS TADDNQPAVT 
             SG--ERK--D VL-LLDVTPL SLGIETLGGV MTKMIQKNTT IPTRYSQTFS TADDNQPAVT 
             SG--ERK--D VL-LLDVTPL SLGIETLGGV MTKMIQKNTT IPTRYSQTFS TADDNQPAVT 
             TG--ETK--D MV-LLDVTPL SLGIETLGGV MTKLIERNTT IPTKKSQVFS TAADNQTSVD 
             TG--ETK--D MV-LLDVTPL SLGIETLGGV MTKLIERNTT IPTKKSQVFS TAADNQTSVD 
             TG--ETK--D MV-LLDVTPL SLGIETLGGV MTKLIERNTT IPTKKSQVFS TAADNQTSVD 
             QG--DVK--D VL-LLDVTPL SLGIETLGGV FTRIIDRNTT IPTKKSQVFS TAEDNQNAVT 
             QG--DVK--D VL-LLDVTPL SLGIETLGGV FTRLIERNTT IPTKKSQTFS TAEDNQSAVT 
             QG--DVK--D VL-LLDVTPL SLGIETLGGV FTRLIERNTT IPTKKSQTFS TAEDNQSAVT 
             QG--DVK--D VL-LLDVTPL SLGIETLGGV FTRLIERNTT IPTKKSQTFS TAEDNQSAVT 
             QG--DVK--D VL-LLDVTPL SLGIETLGGV FTRLIERNTT IPTKKSQTFS TAEDNQSAVT 
             SG--EVK--D VL-LLDVTPL SLGIETMGGV MTTLISKNTT IPTKHSQIFS TAEDNQTAVT 
             SG--TVK--D VL-LLDVTPL SLGIETMGGV MTSLINKNTT IPTKHSQTFS TAEDNQSAVT 
             SG--DVK--D VL-LLDVTPL SLGIETMGGI MTSLINKNTT IPTKHSQVFS TAEDNQSAVT 
             SG--DVK--D VL-LLDVTPL SLGIETMGGI MTSLINKNTT IPTKHSQIFS TAEDNQSAVT 
             SG--DRK--D VL-LLDVTPL SLGIETLGGV MTKMISKNTT IPTKHAQVYS TADDNQGAVT 
             SG--DRK--D VL-LLDVTPL SLGIETLGGV MTKMINKNTT IPTKHAQVYS TADDNQGAVT 
             SG--DRK--D VL-LLDVTPL SLGIETLGGV MTKMINKNTT IPTKHAQVYS TADDNQGAVT 
             SG--DRK--D VL-LLDVTPL SLGIETLGGV MTKMISKNTT IPTKHAQVYS TADDNQSAVT 
             SG--DRK--D VL-LLDVTPL SLGIETLGGV MTKMINKNTT IPTKHAQVYS TADDNQGAVT 
             SG--DRK--D VL-LLDVTPL SLGIETLGGV MTKMINKNTT IPTKHAQVYS TADDNQGAVT 
             SG--DRK--D VL-LLDVTPL SLGIETLGGV MTKMINKNTT IPTKHAQVYS TADDNQGAVT 
             SG--DRK--D VL-LLDVTPL SLGIETLGGV MTKMINKNTT IPTKHAQVYS TADDNQGAVT 
             SG--DRK--D VL-LLDVTPL SLGIETLGGV MTKMINKNTT IPTKHAQVYS TADDNQGAVT 
             SG--DRK--D VL-LLDVTPL SLGIETLGGV MTKMINKNTT IPTKHAQVYS TADDNQGAVT 
             SG--DRK--D VL-LLDVTPL SLGIETLGGV MTKMINKNTT IPTKHAQVYS TADDNQGAVT 
             SG--DRK--D VL-LLDVTPL SLGIETLGGV MTKMINKNTT IPTKHAQVYS TADDNQGAVT 
             SG--DRK--D VL-LLDVTPL SLGIETLGGV MTKMINKNTT IPTKHSQVYS TADDNQGAVT 
             SG--DRK--D VL-LLDVTPL SLGIETLGGV MTKMITKNTT IPTKHSQVYS TADDNQSAVT 
             SG--DRK--D VL-LLDVTPL SLGIETLGGV MTKMINKNTT IPTKHSQVYS TADDNQGAVT 
             KG--DVK--D VL-LLDVTPL SLGIETLGGV MSKLIEKGTT IPTKKSQTFS TAEDNQSAVT 
             KG--DVK--D VL-LLDVTPL SLGIETLGGV MTKIIEKGTT IPTKKEQVFS TAEDNQSAVT 
             KG--DVK--D VL-LLDVTPL SLGIETLGGV MTKIIEKGTT IPTKKEQVFS TAEDNQSAVT 
             KG--DVK--D VL-LLDVTPL SLGIETLGGV MTKIIEKGTT IPTKKEQVFS TAEDNQSAVT 
             SG--DVK--D VL-LLDVTPL SLGIETMGGV MTSLIAKNTT IPTKHSQVFS TAEDNQSAVT 
             SG--DVK--D VL-LLDVTPL SLGIETMGGV MTSLIAKNTT IPTKHSQIFS TAEDNQSAVT 
             QG--DVK--D VL-LLDVTPL SLGIETLGGV STKLIEKNTT IPTKKSQVFS TADDNQPAVS 
             GG--DVK--D VL-LLDVTPL SLGIETMGGI MTKLIEKNTT IPTNASQIFS TAVDNQSAVT 
             AG--EVK--D VV-LLDVTPL SLGIETLGGV FTKLIERNTT IPTSKSQIFT TAADNQTSVE 
             QG--DVK--D VL-LLDVTPL TLGIETLGGV FTPLIERNTT IPTKRSQTFS TADDNQSAVT 
             GG--EVK--D VL-LLDVIPL SLGIETLGGV MTPLVERNTT IPTQKKQIFS TAADNQPAVT 
             GG--EVK--D VL-LLDVIPL SLGIETLGGV MTPLVERNTT IPTQKKQIFS TAADNQPAVT 
             GG--EVK--D VL-LLDVIPL SLGIETLGGV MTPLVERNTT IPTQKKQIFS TAADNQPAVT 
             GG--EVK--D VL-LLDVIPL SLGIETLGGV MTPLVERNTT IPTQKKQIFS TAADNQPAVT 
             GG--EVK--D VL-LLDVIPL SLGIETLGGV MTPLVERNTT IPTQKKQIFS TAADNQPAVT 
             GG--EVK--D VL-LLDVIPL SLGIETLGGV MTPLVERNTT IPTQKKQIFS TAADNQPAVT 
             GG--EVK--D VL-LLDVIPL SLGIETLGGV MTTLVERNTT IPTQKKQIFS TAADNQPAVT 
             GG--EVK--D VL-LLDVIPL SLGIETLGGV MTTLVERNTT IPTQKKQIFS TAADNQPAVT 
             GG--EVK--D VL-LLDVIPL SLGIETLGGV MTTLVERNTT IPTQKKQIFS TAADNQPAVT 
             GG--EVK--D VL-LLDVIPL SLGIETLGGV MTTLVERNTT IPTQKKQIFS TAADNQPAVT 
             KG--DVT--D VL-LLDVTPL SLGIETLGGV MTKLIEANTT IPTKKQEVFS TASDNQTSVE 
             KG--DVT--D VL-LLDVSPL SLGIETLGGV MTRLIEANTT IPTRKQEVFS TAGDNQTSVE 
             QG--DVT--D VL-LLDVTPL SLGIETLGGV MTKLIEANTT IPTRKQEIFS TAADNQTSVE 
             SG--DRK--D VL-LLDVTPL SLGIETLGGV MTKLIQKNTT IPTKASQTFS TADDNQTAVT 
             GG--DVK--D VL-LLDVTPL TLGIETLGGV MTPLIEKNTT IPTKKTQVFS TADDNQTAVT 
             TG--DVK--D VL-LLDVSPL TLGIETLGGV ATPLIERNTT IPTRKSQVFS TAADNQPSVE 
             AG--DVK--D LL-LLDVTPL SLGIETMGNV MTKIIERNTT IPTKKSQIFS TAADNQTAVD 
             TG--EVK--D IL-LLDVTPL TLGIETMGGV ATPLIERNTT IPTRKSQIFS TAADNQTSVD 
             TG--DVK--D VL-LLDVTPL TLGIETLGGV ATPLIERNTT IPARKSQIFS TAADNQTSVE 
             TG--DVK--D VL-LLDVTPL TLGIETLGGV ATPLIERNTT IPARKSQIFS TAADNQTSVE 
             TG--DVK--D VL-LLDVTPL TLGIETLGGV ATPLIERNTT IPARKSQIFS TAADNQTSVE 
             TG--DVK--D VL-LLDVTPL TLGIETLGGV ATPLIERNTT IPTRKSQVFS TAADGQTSVE 
             TG--EVK--D LL-LLDVTPL SLGIETLGGV FTKLIERNTT IPTKKSQIFS TAADGQTAVT 
             SG--DVT--D VL-LLDVTPL SLGIETMGGV MTKVIDKNTT IPTKQSQTFS TADDNQAAVT 
             RG--EVK--D VL-LLDVTPL SLGIETKGGV MTKLIERNTT IPTKRSETFT TADDNQPSVQ 
             RG--EVK--D VL-LLDVTPL SLGIETKGGV MTKLIERNTT IPTKRSETFT TAEDNQPSVQ 
             RG--EVK--D VL-LLDVTPL SLGIETKGGV MTKLIERNTT IPTKRSETFT TAEDNQPSVQ 
             RG--EVK--D VL-LLDVTPL SLGIETKGGV MTKLIERNTT IPTKRSETFT TAEDNQPSVQ 
             RG--EVK--D VL-LLDVTPL SLGIETKGGV MTKLIERNTT IPTKRSETFT TAEDNQPSVQ 
             RG--EVK--D VL-LLDVTPL SLGIETKGGV MTKLIERNTT IPTKRSETFT TAEDSQPSVQ 
             SG--EVK--D VL-LLDVTPL SLGIETLGGV MTKLIEKNTT IPTKANQVFS TADDNQTAVT 
             GG--EVK--D LL-LLDVIPL SIGVETLGGV FTRIIERNTT IPTSKTQIFS TATDGQTMVE 
             AG--EVK--D VL-LLDVTPL SLGVETLGGV ATKLIPRNTT IPTRKSEIFS TAEDGQTSVE 
             TG--EVT--D VL-LLDVIPL SLGIETMGGV FTKLIEANTT IPSKKSEVFS TASDNQPSVE 
             QG--EVK--D VL-LLDVTPL SLGIETLGGI MTKLIQKNTT IPTKASQTFS TADDNQAAVT 
             KG--EVS--D VL-LLDVIPL TLGIETLGGV STALITRNTT IPTSKSQVFS TAADNQPSVE 
             KG--EVS--D VL-LLDVIPL TLGIETLGGV STALITRNTT IPTSKSQVFS TAADNQPSVE 
             QGDANLG--D IV-LVDVTPL TLGVEVKGGM VAPMIPRNTT IPAKKTEIYT TAENNQPGVE 
             QGDSSLG--D IV-LVDVTPL TLGVEVKGGM IAPMITRNTT VPAKKTEIYT TAENNQPGVE 
             AG--EVK--D II-LVDVTPL SLGIETLGGV FTRIIDRNTT VPTTKSQVFS TAADSQTSVD 
             QG--DVK--D VL-LLDVTPL SLGIETLGGV TTKLIEKNTT VPTKKSQVFS TAADNQPAVS 
             AG--EVK--D VL-LLDVTPL SLGIETLGGV FTKLIDRNTT IPTSKSQIFS TAADNQPSVE 
             AG--DVK--D VL-LLDVTPL SLGIETLGGV FTRLIERNTT IPTKKSQTFT TAADNQPSVS 
             AG--DVK--D VL-LLDVTPL SLGIETLGGV FTRLIERNTT IPTRKSQTFT TAADNQPSVS 
             AG--DVK--D VL-LLDVTPL SLGIETLGGV FTRLIERNTT IPTRKSQTFT TAADNQPSVS 
             AG--DVR--D VL-LLDVTPL SLGIETLGGV FTPLIERNTT IPTKKSQVFS TAEDGQTAVT 
             AG--DVR--D VL-LLDVTPL SLGIETLGGV FTPLIERNTT IPTKKSQVFS TAEDGQTAVT 
             AG--DVR--D VL-LLDVTPL SLGIETLGGV FTPLIERNTT IPTKKSQVFS TAEDGQTAVT 
             AG--DVR--D VL-LLDVTPL SLGIETLGGV FTPLIERNTT IPTKKSQVFS TAEDGQTAVT 
             AG--DVR--D VL-LLDVTPL SLGIETLGGV FTPLIERNTT IPTKKSQVFS TAEDGQTAVT 
             TG--DVK--D VV-LLDVTPL SLGIETMGGV FTKLIDRNTT IPTSKSQVFS TAADNQPAVD 
             SG--DVK--D VL-LLDVSPL SLGIETMGGV MTALIAKNTT IPTKHSQVFS TAEDNQSAVT 
             QG--DVK--D VL-LLDVTPL SLGIETLGGV FTRMIDRNTT IPSKKTQTYS TAEDNQNAVT 
             TG--DVK--D VL-LLDVTPL SLGIETMGGV MTTLIAKNTT IPTKHSQVFS TAEDNQSAVT 
             TG--DVK--D VL-LLDVTPL SLGIETMGGV MTTLIAKNTT IPTKHSQVFS TAEDNQSAVT 
             TG--DVK--D VL-LLDVTPL SLGIETMGGV MTTLIAKNTT IPTKHSQVFS TAEDNQSAVT 
             TG--DVK--D VL-LLDVTPL SLGIETMGGV MTTLIAKNTT IPTKHSQVFS TAEDNQSAVT 
             TG--DVK--D VL-LLDVTPL SLGIETMGGV MTTLIAKNTT IPTKHSQVFS TAEDNQSAVT 
             TG--DVK--D VL-LLDVTPL SLGIETMGGV MTTLIAKNTT IPTKHSQVFS TAEDNQSAVT 
             TG--DVK--D VL-LLDVTPL SLGIETMGGV MTTLIAKNTT IPTKHSQVFS TAEDNQSAVT 
             TG--DVK--D VL-LLDVTPL SLGIETMGGV MTTLIAKNTT IPTKHSQVFS TAEDNQSAVT 
             AG--DVK--D IL-LLDVTPL SLGIETMGGV MTKLIERNTT IPTKKSQVFS TAEDNQPAVT 
             SG--DVK--D IL-LLDVTPL SLGIETMGGV MTKLIERNTT IPTKKSQVFS TAEDNQPAVT 
             AG--DVK--D VL-LLDVTPL SLGIETMGGV MTKLIERNTT IPTKKSQVFS TAEDNQPAVT 
             AG--DVK--D VL-LLDVTPL SLGIETMGGV MTKLIERNTT IPTKKSQVFS TAEDNQPAVT 
             AG--DVK--D VL-LLDVTPL SLGIETMGGV MTKLIERNTT IPTKKSQVFS TAEDNQPAVT 
             AG--DVK--D IL-LLDVTPL SLGIETMGGV MTKLIERNTT IPTKKSQVFS TAEDNQPAVT 
             KG--EVK--D VL-LLDVTPL SLGIETKGGI MTKLIERNTT IPTKRSEIFT TAEDSQPSVQ 
             KG--EVK--D VL-LLDVTPL SLGIETKGGI MTKLIERNTT IPTKRSEIFT TAEDSQPSVQ 
             MG--DVK--D VL-LLDVTPL SLGIETLGGV FTKMIEKNTT IPVKKSQVYS TAVDNQPAVT 
             AG--EVK--D VV-LLDVTPL SLGIETMGGV FTKLIERNTT IPTSKSQVFT TAADNQTTVD 
             AG--EVK--D IV-LLDVTPL SLGIETMGGV FTKLIERNTT IPTSKSQVFT TAADNQTTVD 
             RG--DVK--D VL-LLDVTPL SLGIETLGSV MTKLIDKNTT IPCRKSQVFS TASDNQPAVT 
             RG--DVK--D VL-LLDVTPL SLGIETLGSV MTKLIEKNTT IPCRKSQVFS TASDNQPAVT 
             SG--EVR--D VV-LLDVTPL SLGVETLGGV ATPIIPRNTT IPTRKSETFS TAADGQTSVE 
             KG--DVK--D VL-LLDVTPL SLGIETLGGV FTRLIDRNTT IPTKKSQTFS TAEDNQNAVT 
             TG--DVK--D VL-LLDVTPL SLGIETMGGV NTKLIESNTT IPTKKSQTFS TAADNQPSVE 
             KG--DVK--D VL-LLDVTPL SLGIETLGGV FTRLIDRNTT IPTKKSQVFS TAEDNQPAVT 
             AG--DVT--D VL-LLDVTPL SLGIETMGGV MTSLIEKNTT IPTKKSQVFS TAEDNQSAVT 
             KG--DVK--D VL-LLDVTPL SLGIETMGGV MTTLIEKNTT IPTKKSQVFS TAEDNQSAVT 
             KG--DVK--D VL-LLDVTPL SLGIETMGGV MTTLIEKNTT IPTKKSQVFS TAEDNQSAVT 
             AG--DVK--D VL-LLDVTPL SLGIETMGGV MTTLIEKNTT IPTKKSQVFS TAEDNQSAVT 
             SG--DVK--D VL-LLDVTPL SLSIETMGGV STPIIEKNTT IPTKKSQVFS TAEDNQTAVT 
             GG--DVK--D VL-LLDVTPL SLGIETLGGV MTKIIEKNTT IPTKGTQTFS TAEDNQTAVT 
             KG--DVK--D VL-LLDVTPL SLGIETLGGV MTKVIDRGTT IPAKKSQVFS TAEDNQPAVS 
             KG--DVK--D VL-LLDVTPL SLGIETAGGI STKVVERGVT IPTKKTQIFS TYEDNQPAVS 
             KG--DVK--D VL-LLDVTPL SLGIETLGGV MTKVIDRGTT IPAKKSQVFS TAEDNQPAVS 
             KG--DVK--D VL-LLDVTPL SLGIETLGGV MTKVIDRGTT IPAKKSQVFS TAEDNQPAVS 
             KG--DVK--D VL-LLDVTPL SLGIETLGGV MTKVIDRGTT IPAKKSQVFS TAEDNQPAVS 
             SG--DRK--D LL-LLDVTPL SLGIETLGGV MTKMIQKNTT IPTKFSQVFS TADDNQPAVT 
             QG--DVK--D VV-LLDVTPL SLGIETLGGI FTRLIERNTT IPTKKSQVFS TAEDNQPAVT 
             QG--DVK--D VL-LLDVCPL SLGIETMGGV MTKLIEKNTT IPTKESQTFS TAEDNQSAVT 
             QG--DVK--D VV-LLDVTPL SMGIETLGGV FTRLIDRNTT IPTKKSQIFS TADDNQSAVT 
             SG--DVK--D IV-LLDVTPL SLGIETMGGV FTKLIDRNTT IPTSKSQIFS TAADNQPAVD 
             TG--DVK--D VV-LLDVTPL SLGIETMGGV FTKLIDRNTT IPTSKSQVFS TAADNQPAVD 
             SG--DVK--D VV-LLDVTPL SLGIETMGGV FTKLIDRNTT IPTSKSQVFS TAADSQPAVD 
             SG--DVK--D IV-LLDVTPL SLGIETKGGV FTKLIDRNTT IPTSKSQIFS TAVDNQPAVD 
             SG--DVK--D IV-LLDVTPL SLGIETKGGV FTKLIDRNTT IPTSKSQIFS TAVDNQPAVD 
             SG--DVK--D IV-LLDVTPL SLGIETMGGV FTKLIDRNTT IPTSKSQIFS TAADNQPAVD 
             SG--DVK--D IV-LLDVTPL SLGIETMGGV FTKLIDRNTT IPTSKSQIFS TAADNQPAVD 
             TG--DVK--D VV-LLDVTPL SLGIETMGGV FTKLIDRNTT IPTSKSQVFS TAADNQPAVD 
             SG--DVK--D VV-LLDVTPL SLGIETMGGV FTKLIDRNTT IPTSKAQTFS TAADNQPAVD 
             TG--DVK--D VV-LLDVTPL SLGIETMGGV FTKLIDRNTT IPTSKSQVFS TAADNQPAVD 
             TG--DVK--D VV-LLDVTPL SLGIETMGGV FTKLIDRNTT IPTSKSQVFS TAADNQPAVD 
             TG--DVK--D VV-LLDVTPL SLGIETMGGV FTKLIDRNTT IPTSKSQVFS TAADNQPAVD 
             TG--DVK--D VV-LLDVTPL SLGIETMGGV FTKLIDRNTT IPTSKSQVFS TAADNQPAVD 
             AG--DVK--D VL-LLDVTPL SLGIETMGGV FTKLIDRNTT IPTRKSQTFT TAADNQPSVS 
             SG--EVK--D IL-LLDVTPL SLGIETMGGV MTKLIEKNTT IPTKATQVFS TADDNQTAVT 
             SG--EVK--D IL-LLDVTPL SLGIETMGGV MTKLIEKNTT IPTKATQVFS TADDNQTAVT 
             SG--EVK--D IL-LLDVTPL SLGIETMGGV MTKLIEKNTT IPTKATQVFS TADDNQTAVT 
             KG--ERK--D VL-LIDVTPL SLGIETKGGI MTKLIERNTA IPTKRSETFT TADDNQPSVA 
             AG--EVS--D VL-LLDVTPL SLGIETLGGV MTKLIERNTT IPTKKSQVFS TAADNQSAVS 
             AG--EVS--D VL-LLDVTPL SLGIETLGGV MTKLIERNTT IPTKKSQVFS TAADNQSAVS 
             AG--EVS--D VL-LLDVTPL SLGIETLGGV MTKLIERNTT IPTKKSQVFS TAADNQSAVS 
             AG--EVS--D VL-LLDVTPL SLGIETLGGV MTKLIERNTT IPTKKSQVFS TAADNQSAVS 
             TG--DVK--D VV-LLDVTPL SLGIETMGGV FTKLIERNTT IPTSKSQVFS TAADNQPAVD 
             TG--DVK--D VV-LLDVTPL SLGIETMGGV MTTLIERNTT IPTSKSQTFS TAADNQPAVD 
             TG--DVK--D VV-LLDVTPL SLGIETMGGV MTTLIERNTT IPTSKSQTFS TAADNQPAVD 
             TG--DVK--D VV-LLDVTPL SLGIETMGGV MTTLIERNTT IPTSKSQTFS TAADNQPAVD 
             TG--DVK--D VV-LLDVTPL SLGIETMGGV MTPLIERNTT IPTSKSQTFS TAADNQPAVD 
             KG--EVQ--D VL-LLDVTPL SLGIETLGGV FTKLIEKNTT VPTRKSQVFS TAADNQSAVT 
             KG--EVK--D VL-LLDVTPL SLGIETLGGV FTRLIDRNTT IPTRKSQVFS TAEDNQTAVT 
             AG--NVT--D VL-LLDVTPL SLGIETMGGV MTTLIEKNTT IPTKKSQVFS TAEDNQSAVT 
             QG--DVK--D VL-LLDVTPL SLGIETLGGV FTRLIDRNTT IPTKKSQTFS TADDNQTAVT 
             SG--DVK--D VL-LLDVTPL TLGIETMGGV ATPLIEKNTT IPTKKSQIFS TADDNQTAVT 
             AG--DVT--D VL-LLDVTPL SLGIETMGGV MTKLIDRNTT IPTEKSQIFS TAVDNQPAVD 
             QG--DVK--D VL-LLDVTPL SLGIETLGGV FTRLIDRNTT IPTKKSQVFS TAEDNQNAVT 
             QG--DVK--D VL-LLDVTPL SLGIETLGGV FTRLIERNTT IPTKKSQVFS TAEDSQSAVT 
             AG--DRK--D VL-LLDVTPL SLGIETLGGV MTKMITKNTT IPTKFAQTFS TADDNQPAVT 
             QG--DVK--D VL-LLDVTPL SLGIETLGGV MTKLIQKNTT IPTKASQVFS TAEDNQSAVT 
             GG--QVK--D VL-LLDVTPL SLGIETLGGV MTKLIEKNTT IPTKATQVFS TAEDNQTAVT 
             AG--EVK--D VL-LLDVTPL SLGIETLGGV FTKLIERNTT IPTSKSQIFS TAADNQTTVE 
             KG--EVK--D VL-LLDVTPL SLGIETKGGV MTKLIERNTT IPTKRSETFT TADDNQPSVQ 
             KG--EVK--D VL-LLDVTPL SLGIETKGGV MTKLIERNTT IPTKRSETFT TADDNQPSVQ 
             KG--EVK--D VL-LLDVTPL SLGIETKGGV MTKLIERNTT IPTKRSETFT TADDNQPSVQ 
             KG--EVK--D VL-LLDVTPL SLGIETKGGV MTKLIERNTT IPTKRSETFT TADDNQPSVQ 
             KG--EVK--D VL-LLDVTPL SLGIETKGGV MTKLIERNTT IPTKRSETFT TADDNQPSVQ 
             KG--EVK--D VL-LLDVTPL SLGIETKGGV MTRLIERNTT IPTKRSETFT TADDNQPSVQ 
             KG--EVK--D VL-LLDVTPL SLGIETKGGV MTRLIERNTT IPTKRSETFT TADDNQPSVQ 
             KG--EVK--D VL-LLDVTPL SLGIETKGGV MTKLIERNTT IPTKRSETFT TADDNQPSVQ 
             KG--EVK--D VL-LLDVTPL SLGIETKGGV MTKLIERNTT IPTKRSETFT TADDNQPSVQ 
             KG--EVK--D VL-LLDVTPL SLGIETKGGV MTKLIERNTT IPTKRSETFT TADDNQPSVQ 
             KG--EVK--D VL-LLDVTPL SLGIETKGGV MTRLIERNTT IPTKRSETFT TADDNQPSVQ 
             KG--EVK--D VL-LLDVTPL SLGIETKGGV MTRLIERNTT IPTKRSETFT TADDNQPSVQ 
             KG--EVK--D VL-LLDVTPL SLGIETKGGV MTKLIERNTT IPTKRSETFT TADDNQPSVQ 
             KG--EVK--D VL-LLDVTPL SLGIETKGGV MTKLIERNTT IPTKRSETFT TADDNQPSVQ 
             AG--EVT--D IL-LLDVTPL SLGIETMGGV MTKLIERNTT IPAKRTQIFS TATDNQPAVD 
             RG--DVK--D IL-LLDVTPL TLAIETLGGV ATPIIKRNTT IPVSKSQIFS TAQDNQESVD 
             RG--DVK--D VL-LLDVTPL TLSIETLGGV ATPLIKRNTT IPVSKSQIFS TAQDNQESVD 
             AG--EIS--D VL-LLDVTPL TLGIETLGGI ATPLIPRNTT IPVTKSQIFS TAEDNQTEVT 
             AG--EIS--D VL-LLDVTPL TLGIETLGGI ATPLIPRNTT IPVTKSQIFS TAEDNQTEVT 
             AG--EIS--D VL-LLDVTPL TLGIETLGGI ATPLIPRNTT IPVTKSQIFS TAEDNQTEVT 
             SG--DIN--D VL-LLDVTPL TLGIETQGGI ATPLIQRNTT IPTTKSQIFS TAADNQSEVT 
             AG--EVT--D IL-LLDVTPL SLGIETMGGV MTKLIERNTT IPAKRTQIFS TATDNQPAVD 
             MG--DVK--D IL-LLDVTPL TLSIETMGGV STPLIKRNST IPISKSQIFS TAADNQPAVD 
             RG--DVK--D VL-LLDVTPL TLSIETLGGV ATPLIKRNTT IPVSKSQIFS TAQDNQESVD 
             AG--DIN--D VL-LLDVTPL TLGIETLGGV ATPLIPRNTT IPVTKSQVFS TAADNQSEVT 
             AG--HID--D IL-LLDVTPL TLGIETLGGV ATPLIPRNTT IPATKSQVFS TAADNQTEVT 
             KG--EVK--D VL-LLDVTPL SLGVETAGGV FTKIIDKNTT IPCKKSQVFS TAVDNQPLVS 
             SG--GRS--D VL-LLDVTPL SLGIETMGGV MTKLIQKNTT IPTKASQVFS TAEDNQSAVT 
             SG--GRS--D VL-LLDVTPL SLGIETMGGV MTKLIQKNTT IPTKASQVFS TAEDNQSAVT 
             SG--GRS--D VL-LLDVTPL SLGIETMGGV MTKLIQKNTT IPTKASQVFS TAEDNQSAVT 
             SG--GRS--D VL-LLDVTPL SLGIETMGGV MTKLIQKNTT IPTKASQVFS TAEDNQSAVT 
             AGGSDAQ--D IV-LLDVTPL SLGIETLGGV FTKLIDRNTT IPTKRSQTFS TAEDNQSAVT 
             QG--DVK--D VL-LLDVTPL SLGIETLGGV FTRIIDRNTT IPTKKSQVFS TAEDSQNAVT 
             QG--DVK--D VL-LLDVTPL SLGIETLGGV FTRIIDRNTT IPTKKSQVFS TAEDNQNAVT 
             GG--EVK--E VL-LLDVTPL SLGIETLGGV MTKLIEKNTT IPTRKTQVFS TAEDNQTAVT 
             KG--DVK--D VL-LLDVTPL SLGIETLGGV MTKLIQKNTT IPTKAQQVFS TADDNQTAVT 
             QG--DVK--D VL-LLDVTPL SLGIETLGGV MTKLIQKNTT IPTKAQQIFS TAEDSQTAVT 
             QG--AVK--D VL-LLDVTPL SLGIETLGGV MTKLIQKNTT IPTKANQVFS TADDNQTAVT 
             KG--EVK--D VL-LLDVTPL SLGIETKGGV MTKLIERNTT IPTKRSETFT TADDNQPSVQ 
             KG--EVK--D VL-LLDVTPL SLGIETKGGV MTTLIERNTT IPTKRSEIFT TADDNQPSVE 
             GG--EVT--G IL-LLDVTPL SLGVETLGGV MTKIIPRNTT IPTKKSEVFS TAVDGQTNVE 
             QG--DVK--D VL-LLDVTPL SLGIETLGGI MTKMIDRNTT IPTKKSQVYS TAEDNQQAVT 
             QG--DVK--D VL-LLDVTPL SLGIETMGAV TTKLIERNTT IPTSASQTFS TAADNQTAVD 
             TG--DVK--D VV-LLDVTPL SLGIETMGGV MTKLIDRNTT IPTSKSQVFS TAANNQPAVD 
             SG--DVK--D ILTLLDVTPL SLGIETLGNV FTKLIERNST IPTSEKQVFS TAADNLPAVD 
             TG--VVK--D VL-LLDVTPL TLGIETLGGV MTPLVERNTT IPTQKKQIFS TAADNQPAVT 
             QG--DVK--D VV-LLDVTPL SLGIETLGGV FTRLIDRNTT IPTKKSQIFS TAEDNQNAVT 
             AG--DVK--D VL-LLDVTPL SLGIETMGGV MTTLIEKNTT IPTKKSQVFS TAEDNQSAVT 
             TG--DVK--D VV-LLDVTPL SLGIETMGGV FTKLIDRNTT IPTSKSQVFS TAADNQPAVD 
             KG--EVK--D VL-LLDVTPL SLGIETLGSI MTKLIEKNTT IPCKKSQIFS TAADNQPAVS 
             KG--DVK--D VL-LLDVTPL SLGIETLGGV MTKLIEKNTT IPCRKSQVFS TAADNQPAVS 
             KG--DVT--D VL-LLDVTPL SLGIETLGGV MTKLIDANTT IPTRKQEVFS TAGDNQTSVE 
             AG--DVK--D VL-LLDVTPL SLGIETMGGV MTKLIEKNTT IPTKANQVFS TAEDNQSAVT 
             AG--DVK--D VL-LLDVTPL SLGIETMGGV MTSLIVKNTT IPTKHSQVFS TAEDNQSAVT 
             AG--DRN--D VL-LLDVTPL TLGIETEGGV MTALVERNTT IPAEKKNVFS TAADNQTAVT 
             SG--DRT--D VL-LLDVTPL SLGIETMGGV MTKMIKKNTT IPTKFAQTFS TAEDNQPAVT 
             SG--DRS--D VL-LLDVTPL SLGIETMGGV MTKMIKKNTT IPTKFAQTFS TAEDNQPAVT 
             SG--DRK--D VL-LLDVTPL SLGIETLGGV MTKMIPKNTT IPTKHSQVYS TAEDNQPAVT 
             TG--EVK--D VL-LLDVTPL SLGIETMGGV MTRLIDANTT IPTKKSEIFT TAVDNQPSVE 
             AG--EVK--D IL-LLDVTPL SLGVETLGGV MTKMINRNTT VPTKKSETYS TAVDGQTNVE 
             AG--EVK--D IL-LLDVTPL SLGVETLGGV MTKMITRNTT VPTKKTETYS TAVDGQTNVE 
             AG--EVK--D IL-LLDVTPL SLGVETLGGV MTKMITRNTT VPTKKSETYS TAVDGQTNVE 
             AG--EVK--D IL-LLDVTPL SLGVETLGGV MTKMITRNTT VPTKKSETYS TAVDGQTNVE 
             AG--EVK--D IL-LLDVTPL SLGVETLGGV MTKMINRNTT VPTKKSETYS TAVDGQTNVE 
             AG--EVK--D IL-LLDVTPL SLGVETLGGV MTKMITRNTT VPTKKSETYS TAVDGQTNVE 
             AG--EVK--D IL-LLDVTPL SLGVETLGGV MTKMINRNTT VPTKKSETYS TAVDGQTNVE 
             AG--EVK--D IL-LLDVTPL SLGVETLGGV MTKMITRNTT VPTKKSETYS TAVDGQTNVE 
             AG--EVK--D IL-LLDVTPL SLGVETLGGV MTKMISRNTT VPTKKAETYS TAVDGQTNVE 
             AG--EVK--D IL-LLDVTPL SLGVETLGGV MTKMISRNTT VPTKKAETYS TAVDGQTNVE 
             KG--EVK--D VL-LLDVTPL SLGIETKGGV MTKIIERNTT IPTKRSEVFT TAEDNQPSVM 
             KG--DVT--D VL-LLDVTPL SLGIETLGGV MTKLIDANTT IPTKKQEVFS TAGDNQTSVE 
             SG--DVK--D VL-LLDVTPL SLGIETMGGV MTALIEKNTT VPTKKSQTFS TAEDNQSAVT 
             AG--DVK--D VL-LLDVSPL SLGIETMGSV MTALIEKNTT IPTKKSQTFS TAEDNQSAVT 
             AG--DVK--D VL-LLDVTPL TLGIETLGGV MTGLIEKNTT IPTKKSQVFS TADDNQGAVT 
             AG--DVK--D VL-LLDVTPL TLGIETLGGV MTGLIEKNTT IPTKKSQVFS TADDNQGAVT 
             AG--DVK--D VL-LLDVSPL TLGIETMGGV MTALIEKNTT IPTKKSQVFS TADDNQGAVT 
             AG--DVK--D VL-LLDVSPL TLGIETMGGV MTALIEKNTT IPTKKSQVFS TADDNQGAVT 
             AG--DVK--D VL-LLDVSPL TLGIETMGGV MTALIEKNTT IPTKKSQVFS TADDNQGAVT 
             AG--DVK--D VL-LLDVSPL TLGIETMGGV MTALIEKNTT IPTKKSQVFS TADDNQSAVT 
             AG--DVK--D VL-LLDVSPL TLGIETMGGV MTALIEKNTT IPTKKSQVFS TADDNQNAVT 
             AG--DVK--D VL-LLDVSPL TLGIETMGGV MTALIEKNTT IPTKKSQVFS TADDNQNAVT 
             AG--DVK--D VL-LLDVSPL TLGIETMGGV MTALIEKNTT IPTKKSQVFS TADDNQNAVT 
             SG--EKT--D VL-LLDVTPL TLGIETMGGI LTPIIEKNTM IPTKKSQVFS TAEDNQPAVS 
             SG--EKT--D VL-LLDVTPL TLGIETMGGI LTPIIEKNTM IPTKKSQVFS TAEDNQPAVS 
             SG--EKT--D VL-LLDVTPL SLGIETMGGV LTKVIDKNTT IPTKQSQTFS TAEDNQSAVT 
             SG--DRT--D VL-LLDVTPL SLGIETLGGV MTKMITKNTT IPTKHAQVFS TADDNQPAVT 
             SG--DRK--D VL-LLDVTPL SLGIETLGGV MTKMITKNTT IPTKHAQVFS TADDNQPAVT 
             SG--DRT--D VL-LLDVTPL SLGIETLGGV MTKMINKNTT IPTKHAQVFS TADDNQPAVT 
             GG--DRK--D VL-LLDVTPL SLGIETLGGV MTKMIGKNTT IPTKFSQTFS TADDNQPAVT 
             QG--DVK--D VL-LLDVTPL SLGIETLGGV FTRLIERNTT IPTKKSQTFS TAEDNQQAVT 
             QG--DVK--D VL-LLDVTPL SLGIETLGGV FTRLIERNTT IPTKKSQTFS TAEDNQQAVT 
             QG--DVK--D VV-LLDVTPL SLGIETLGGV FTRLIDRNTT IPTKKSQVFS TAEDNQNAVT 
             QG--DVK--D VV-LLDVTPL SLGIETLGGV FTRLIDRNTT IPTKKSQVFS TAEDNQNAVT 
             KG--EVK--D VL-LLDVTPL SLGIETKGGV MTKLIERNTT IPTKRSETFT TADDNQPSVQ 
             SG--DRK--D VL-LLDVTPL SLGIETLGGV MTKMITKNTT IPTKFAQTFS TADDNQPAVT 
             QG--DVK--D VL-LLDVTPL SLGIETLGGV FTRIIDRNTT IPTKKSQVFS TAEDNQNAVT 
             QG--DVK--D VL-LLDVTPL SLGIETLGGV FTRIIERNTT IPTKKSQVFS TAEDNQNAVT 
             QG--DVK--D VL-LLDVTPL SLGIETLGGV FTRIIERNTT IPTKKSQVFS TAEDNQNAVT 
             QG--DVK--D VL-LLDVTPL SLGIETLGGV FTRIIDRNTT IPTKKSQVFS TAEDNQNAVT 
             QG--DVK--D VL-LLDVTPL SLGIETLGGV FTRIIERNTT IPTKKSQVFS TAEDNQNAVT 
             KG--DVK--D VL-LLDVTPL SLGIETLGGV FTRLIDRNTT IPTRKSQTFS TAEDSQTAVT 
             NK--EVT--D IL-LLDVTPL SLGIETLGGV FTRLIDRNTT IPSKKSQVFS TADDNQHAVT 
             NK--EVT--D IL-LLDVTPL SLGIETLGGV FTRLIDRNTT IPTKKSQIFS TADDNQHAVT 
             NR--EVT--D IL-LLDVTPL SLGIETLGGV FTRLIDRNTT IPTKKSQVFS TADDNQHAVT 
             NK--EVT--D IL-LLDVTPL SLGIETLGGV FTRLIDRNTT IPSKKSQVFS TADDNQHAVT 
             NK--EVT--D IL-LLDVTPL SLGIETLGGV FTRLIDRNTT IPSKKSQVFS TADDNQHAVT 
             QG--DVK--D VV-LLDVTPL SLGIETLGGV FTRLIDRNTT IPTKKSQIFS TAEDNQNAVT 
             AG--EVK--D VL-LLDVTPL SLGIETKGGV FTKLIERNTT IPTRKSEIFT TAEDNQQSVE 
             SG--DVK--D VL-LLDVTPL SLGIETMGGV ATPLIEKNTT IPTKKSQVFS TADDNQTAVT 
             RG--EVK--D VL-LLDVTPL SLGIETKGGI MTKLIERNTT IPTKRSETFT TADDNQPSVQ 
             SG--DVD--D VL-LLDVTPL NLGIETLGGV MTTLIEANTT IPTKESEVFS TAADNQTSVE 
             KG--EVK--D VL-LLDVTPL SLGIETKGGI FTKLIERNTT IPTKRSEVFT TADDNQPSVL 
             TG--DVK--D VL-LLDVTPL SLGIETMGGV MTPLITKNTT IPTKHSQVFS TAEDNQSAVT 
             TG--DVK--D VL-LLDVTPL SLGIETMGGV MTPLITKNTT IPTKHSQVFS TAEDNQSAVT 
             TG--DVK--D VL-LLDVTPL SLGIETMGGV MTPLITKNTT IPTKHSQVFS TAEDNQSAVT 
             TG--DVK--D VL-LLDVTPL SLGIETMGGV MTPLITKNTT IPTKHSQVFS TAEDNQSAVT 
             TG--DVK--D VL-LLDVTPL SLGIETMGGV MTPLITKNTT IPTKHSQVFS TAEDNQSAVT 
             SG--DVK--D VL-LLDVTPL SLGIETMGSV MTKLIEKNTT IPTKAQQVFS TADDNQSAVT 
             SG--DVK--D VL-LLDVTPL SLGIETMGSV MTKLIEKNTT IPTKAQQVFS TADDNQSAVT 
             SG--DVK--D VL-LLDVTPL SLGIETMGSV MTKLIEKNTT IPTKAQQVFS TADDNQSAVT 
             SG--DVK--D VL-LLDVTPL SLGIETMGSV MTKLIEKNTT IPTKAQQVFS TADDNQSAVT 
             AG--DVK--D VL-LLDVTPL SLGIETMGSV MTKLIEKNTT IPTKASQVFS TADDNQSAVT 
             SG--DVK--D VL-LLDVTPL SLGIETMGSV MTKLIEKNTT IPTKAQQVFS TADDNQSAVT 
             SG--EVK--D VL-LLDVTPL SLGIETMGSV MTKLIDKNTT IPTKAQQVFS TADDNQSAVT 
             SG--EVK--D VL-LLDVTPL SLGIETMGSV MTKLIEKNTT IPTKAQQVFS TADDNQSAVT 
             AG--DVK--D VL-LLDVTPL SLGIETMGSV MTKLIEKNTT IPTKASQTFS TADDNQSAVT 
             SG--DVK--D VL-LLDVTPL SLGIETMGSV MTKLIEKNTT IPTKAQQVFS TADDNQSAVT 
             TG--DVK--D VL-LLDVTPL SLGIETMGGV MTTLIAKNTT IPTKHSQVFS TAEDNQSAVT 
             TG--DVK--D VL-LLDVTPL SLGIETMGGV MTTLIAKNTT IPTKHSQVFS TAEDNQSAVT 
             TG--DVK--D VL-LLDVTPL SLGIETMGGV MTTLIAKNTT IPTKHSQVFS TAEDNQSAVT 
             TG--DVK--D VL-LLDVTPL SLGIETMGGV MTTLIAKNTT IPTKHSQVFS TAEDNQSAVT 
             TG--DVK--D VL-LLDVTPL SLGIETMGGV MTTLIAKNTT IPTKHSQVFS TAEDNQSAVT 
             TG--DVK--D VL-LLDVTPL SLGIETMGGV MTTLIAKNTT IPTKHSQVFS TAEDNQSAVT 
             QG--DVK--D VV-LLDVTPL SLGIETLGGV FTRLIDRNTT IPTKKSQVFS TAEDNQNAVT 
             QG--DVK--D VV-LLDVTPL SLGIETLGGV FTRLIDRNTT IPTKKSQVFS TAEDNQNAVT 
             QG--DVK--D VL-LLDVTPL SLGIETLGGV FTRLIERNTT IPTKKSQVFS TADDNQSAVT 
             AG--DVK--D VL-LLDVTPL SLGIETMGGV MTPLIAKNTT IPTKHSQVFS TAEDNQSAVT 
             GG--EVK--D VL-LLDVTPL SLGIETMGGV FTKLIERNTT IPTRKSEVFS TASDNQPSVE 
             QG--DVE--D VL-LLDVTPL SLGIETLGGV FTRMIDRNTT IPTKKTQTYS TADDNQQAVT 
             TG--DVK--D VV-LLDVTPL SLGIEILGGR MNTLIERNTT IPTSKSQIYS TAVDNQPSVD 
             TG--DVK--D VV-LLDVTPL SLGIEILGGR MNTLIERNTT IPTSKSQIYS TAVDNQPSVD 
             TG--DVK--D VV-LLDVTPL SLGIEILGGR MNTLIERNTT IPTSKSQIYS TAVDNQPSVD 
             TG--DVK--D VV-LLDVTPL SLGIEILGGR MNTLIERNTT IPTSKSQIYS TAVDNQPSVD 
             TG--DVK--D VV-LLDVTPL SLGIEILGGR MNTLIERNTT IPTSKSQIYS TAVDNQPSVD 
             TG--DVK--D VV-LLDVTPL SLGIEILGGR MNTLIERNTT IPTSKSQIYS TAVDNQPSVD 
             TG--DVK--D VV-LLDVTPL SLGIEILGGR MNTLIERNTT IPTSKSQIYS TAVDNQPSVD 
             TG--DVK--D VV-LLDVTPL SLGIEILGGR MNTLIERNTT IPTSKSQIYS TAVDNQPSVD 
             TG--DVK--D VV-LLDVTPL SLGIEILGGR MNTLIERNTT IPTSKSQIYS TAVDNQPSVD 
             TG--DVK--D VV-LLDVTPL SLGIEIMGGR MNTLIERNTT IPTSKSQVYS TAADNQPAVD 
             TG--DVK--D VV-LLDVTPL SLGIEIMGGR MNTLIERNTT IPTSKSQVYS TAADNQPAVD 
             TG--DVK--D VV-LLDVTPL SLGIEIMGGR MNTLIERNTT IPTSKSQVYS TAADNQPAVD 
             TG--DVK--D VV-LLDVTPL SLGIEIMGGR MNTLIERNTT IPTSKSQVYS TAADNQPAVD 
             TG--DVK--D VV-LLDVTPL SLGIETMGGV FTKLIDRNTT IPTSKSQVFS TAADNQPAVD 
             TG--DVK--D VV-LLDVTPL SLGIETMGGV FTKLIDRNTT IPTSKSQVFS TAADNQPAVD 
             TG--DVK--D VV-LLDVTPL SLGIETMGGV FTKLIDRNTT IPTSKSQVFS TAADNQPAVD 
             TG--DVK--D VV-LLDVTPL SLGIETMGGV FTKLIDRNTT IPTSKSQVFS TAADNQPAVD 
             TG--DVK--D VV-LLDVTPL SLGIETMGGV FTKLIDRNTT IPTSKSQVFS TAADNQPAVD 
             TG--DVK--D VV-LLDVTPL SLGIETMGGV FTKLIDRNTT IPTSKSQVFS TAADNQPAVD 
             TG--DVK--D VV-LLDVTPL SLGIETMGGV FTKLIDRNTT IPTSKSQVFS TAADNQPAVD 
             TG--DVK--D VV-LLDVTPL SLGIETMGGV FTKLIDRNTT IPTSKSQVFS TAADNQPAVD 
             TG--DVK--D VV-LLDVTPL SLGIETMGGV FTKLIDRNTT IPTSKSQVFS TAADNQPAVD 
             TG--DVK--D VV-LLDVTPL SLGIETMGGV FTKLIDRNTT IPTSKSQVFS TAADNQPAVD 
             TG--DVK--D VV-LLDVTPL SLGIETMGGV FTKLIDRNTT IPTSKSQVFS TAADNQPAVD 
             TG--DVK--D VV-LLDVTPL SLGIETMGGV FTKLIDRNTT IPTSKSQVFS TAADNQPAVD 
             TG--DVK--D VV-LLDVTPL SLGIETMGGV FTKLIDRNTT IPTSKSQVFS TAADNQPAVD 
             TG--DVK--D VV-LLDVTPL SLGIETMGGV FTKLIDRNTT IPTSKSQVFS TAADNQPAVD 
             TG--DVK--D VV-LLDVTPL SLGIETMGGV FTKLIDRNTT IPTSKSQVFS TAADNQPAVD 
             TG--DVK--D VV-LLDVTPL SLGIETMGGV FTKLIDRNTT IPTSKSQVFS TAADNQPAVD 
             TG--DVK--D VV-LLDVTPL SLGIETMGGV FTKLIDRNTT IPTSKSQVFS TAADNQPAVD 
             TG--DVK--D VV-LLDVTPL SLGIETMGGV FTKLIDRNTT IPTSKSQVFS TAADNQPAVD 
             TG--DVK--D VV-LLDVTPL SLGIETMGGV FTKLIDRNTT IPTSKSQVFS TAADNQPAVD 
             TG--DVK--D VV-LLDVTPL SLGIETMGGV FTKLIDRNTT IPTSKSQVFS TAADNQPAVD 
             SG--DVK--D VV-LLDVTPL SLGIETMGGV FTKLIERNTT IPTSKSQVFS TAADNQPAVD 
             SG--DVK--D VV-LLDVTPL SLGIETMGGV FTKLIERNTT IPTSKSQVFS TAADNQPAVD 
             SG--DVK--D VV-LLDVTPL SLGIETMGGV FTKLIERNTT IPTSKSQVFS TAADNQPAVD 
             KG--EVK--D VL-LLDVTPL SLGIETKGGI MTKLIERNTT IPTKRSEIFT TAEDNQPSVQ 
             KG--EVK--D VL-LLDVTPL SLGIETKGGI MTKLIERNTT IPTKRSEIFT TAEDNQPSVQ 
             KG--DVK--D VL-LLDVTPL SLGIETLGGV FTKLIERNTT IPTRKSQIFS TAADGQTQVE 
             AG--EVK--D IL-LLDVTPL SLGVETLGGV MTKMITRNTT VPTKKSETYS TAVDGQTNVE 
             AG--EVK--D IL-LLDVTPL SLGVETLGGV MTKMITRNTT VPTKKTETYS TAVDGQTNVE 
             AG--EVK--D IL-LLDVTPL SLGVETLGGV MTKMITRNTT VPTKKSETYS TAVDGQTNVE 
             AG--EVK--D IL-LLDVTPL SLGVETLGGV MTKLIPRNTT IPTKKSETFS TAADGQTNVE 
             AG--EVK--D IL-LLDVTPL SLGVETLGGV MTKLIPRNTT IPTKKSETFS TAADGQTNVE 
             AG--EVK--D IL-LLDVTPL SLGVETLGGV MTKMITRNTT VPTKKTETYS TAVDGQTNVE 
             SG--EVK--D IL-LLDVSPL SLGVETLGGV MTKIIPRNTT IPTKKSETFS TAVDGQSNVE 
             KG--DVK--D VL-LLDVTPL SLGIETLGGV MTRLIERNTT IPTRKSQIFS TATDNQTAVS 
             TG--EVT--D VV-LLDVTPL SLGIETLGGV FTRIIDRNST IPTAKSQVFT TAADNQTSVD 
             GG--EVK--D VL-LLDVTPL SLGIETLGGV MTKLIEKNTT IPTRKSQIFS TAADNQPAVS 
             AG--EIK--D IL-LLDVTPL SLGIETLGGV FTKIIERNTT IPVRKSQIFT TAADNQTSVE 
             KG--DVK--D VL-LLDVTPL SLGIETKGGV FTKLIERNTA IPTKRSEIFT TAEDNQPSVQ 
             AG--EVK--D IL-LLDVTPL SLGVETLGGV MTKIIPRNTT IPTKKSEVFS TAVDGQTNVE 
             AGTEGAKGRD IV-LVDVTPL TLGIEVKGGL FEPIIPRNTK IPVRKSKIFT TVEDGQTEVE 
             MGE--VR--D VV-LLDVTPL SLGVETKGGV MTVLIPRNTT IPTRKCEIFT TAEHNQTAVE 
             MGE--VR--D VV-LLDVTPL SLGVETKGGV MTVLIPRNTT IPTRKCEIFT TAEHNQTAVE 
             QG--EVK--D VL-LLDVTPL SLGIETLGGV MTKLIPKNTT IPTKASQVFS TADDNQSAVT 
             SG--DVN--D VL-LLDVTPL SLGIETMGGV MTKLIEKNTT IPTRKSQTFS TAEDNQSAVT 
             RG--DVK--D VL-LLDVTPL SLGIETLGGV ATKIIEKGTT IPVKKSQIFS TAEDNQPAVS 
             GG--DVK--D VL-LLDVTPL SLGIETMGGV FTPLINRNTT IPTRKSQVFS TAADGQTAVS 
             GG--DVK--D VL-LLDVTPL SLGIETMGGV FTPLISRNTT IPTRKSQVFS TAADGQTAVS 
             AG--EVK--D IL-LLDVTPL SLGVETLGGV MTKIIPRNTT IPTKKSEVFS TAVDGQTNVE 
             RG--ERK--D VL-LIDVTPL SLGIETKGGI MTKLIERNTA IPTKRSEVFT TAEDNQPSVS 
             RG--ERK--D VL-LIDVTPL SLGIETKGGI MTKLIERNTA IPTKRSEVFT TAEDNQPSVS 
             AG--EID--D IL-LLDVTPL TLSIETMGGV ATPLIPRNTK IPVSKSQIFS TAADNQPSVD 
             TG--ERK--D VL-LLDVTPL SLGIETLGGV MTKMITKNTT IPTKFAQTFS TADDNQPAVT 
             AG--EVK--D VL-LLDVTPL SLGIETMGGV MTKLIEKNTT IPTKANQVFS TAEDNQSAVT 
             AG--DVK--D VL-LLDVTPL SFGIETMGGV MTKLIEKNTT IPTKADQTFS TAEDNQSAVT 
             AG--EVK--D VL-LLDVTPL SLGIETMGGV MTKLVEKNTT IPTKANQVFS TAEDNQSAVT 
             AG--DVK--D VL-LLDVTPL SLGIETMGGV MTKLVEKNTT IPTKANQVFS TAEDNQSAVT 
             AG--DVK--D VL-LLDVTPL SLGIETMGGV MTKLVEKNTT IPTKANQVFS TAEDNQSAVT 
             AG--DVK--D VL-LLDVTPL SLGIETMGGV MTTLISKNTT IPTKHSQIFS TAEDNQSAVT 
             QG--DVR--D VL-LLDVTPL SLGIETLGGV FTPLIERNTT IPTKKSQVFS TAEDNQTAVT 
             QG--DVR--D VL-LLDVTPL SLGIETLGGV FTPLIERNTT IPTKKSQVFS TAEDNQTAVT 
             KG--DVK--D VL-LLDVTPL SLGIETLGGV MTKIIDRGTT IPVKKSQVFS TAEDNQPAVT 
             AG--DVK--D VL-LLDVTPL SLGIETMGGV FTKIIEKNTT IPTKASQTFS TAEDNQSAVT 
             AG--DVK--D VL-LLDVTPL SLGIETMGGV FTKIIEKNTT IPTKASQTFS TAEDNQSAVT 
             AG--DVK--D VL-LLDVTPL SLGIETMGGV FTKIIEKNTT IPTKASQTFS TAEDNQSAVT 
             AG--DVK--D VL-LLDVTPL SLGIETMGGV FTKIIEKNTT IPTKASQTFS TAEDNQSAVT 
             AG--DVK--D VL-LLDVTPL SLGIETMGGV FTKIIEKNTT IPTKASQTFS TAEDNQSAVT 
             AG--DVK--D VL-LLDVTPL SLGIETMGGV FTKIIEKNTT IPTKASQTFS TAEDNQSAVT 
             AG--DVK--D VL-LLDVTPL SLGIETMGGV FTKIIEKNTT IPTKASQVFS TAEDGQSAVT 
             AG--DVK--D VL-LLDVTPL SLGIETMGGV FTKIIEKNTT IPTKASQVFS TAEDGQSAVT 
             SG--EVK--D VL-LLDVTPL SLGIETMGGV MTPLITKNTT IPTKHSQVFS TAEDNQSAVT 
             SG--EVK--D VL-LLDVTPL SLGIETMGGV MTPLITKNTT IPTKHSQVFS TAEDNQSAVT 
             SG--EVK--D VL-LLDVTPL SLGIETMGGV MTPLITKNTT IPTKHSQVFS TAEDNQSAVT 
             SG--EVK--D VL-LLDVTPL SLGIETMGGV MTPLITKNTT IPTKHSQVFS TAEDNQSAVT 
             SG--EVK--D VL-LLDVTPL SLGIETMGGV MTPLITKNTT IPTKHSQVFS TAEDNQSAVT 
             SG--EVK--D VL-LLDVTPL SLGIETMGGV MTPLITKNTT IPTKHSQVFS TAEDNQSAVT 
             SG--EVK--D VL-LLDVTPL SLGIETMGGV MTPLITKNTT IPTKHSQVFS TAEDNQSAVT 
             SG--EVK--D VL-LLDVTPL SLGIETMGGV MTPLITKNTT IPTKHSQVFS TAEDNQSAVT 
             QG--DVK--D VL-LLDVTPL SLGIETLGGV FTRMIDRNTT IPTKKSQVYS TAEDNQNAVT 

             ---------- ---------- ---------- ---------- ---------- ---------- 
             ---------- ---------- ---------- ---------- ---------- ---------- 
             ---------- ---------- ---------- ---------- ---------- ---------- 
             ---------- ---------- ---------- ---------- ---------- ---------- 
             IHVLQGERPM AGQNRTLGKF HLTGLPPAPR GVPQIEVTFD IDANGILNVT AKDNATGKDQ 
             IQVYQGEREI AAYNKKLGMF ELTGLPPAPR GVPQIEVTFD IDANGIVHVS AKDLATGKEQ 
             IKVFQGEREI ASANKLLGEF NLEGIPPASR GTPQIEVTFD IDANGILHVG AKDKGTGKEN 
             IKVFQGEREI ASANKLLGEF NLEGIPPAGR GVPQIEVTFD IDANGILHVS AKDKGTGKEN 
             ISVYQGERKM AQQNKLLGNF QLGDIPPAPR GVPQIEVSFD INADGILKVS AKDKSTGKEQ 
             ISVYQGERKM AQQNKLLGNF QLGDIPPAPR GVPQIEVSFD INADGILKVS AKDKSTGKEQ 
             IHVLQGERKQ ASANKSLGQF NLEGINPAPR GMPQIEVTFD IDANGVINVS AKDKNTGKEQ 
             IHVLQGERKR ASDNKSLGQF NLEGIRPAPR GLPQIEVTFD IDANGILHVS AKDKETNKEQ 
             IHVLQGERKR ASDNKSLGQF NLEGIRPAQR GLPQIEVTFD IDANGILHVS AKDKETNKEQ 
             IRVSQGEREM AQDNKLLGQF DLVGLPPSPR GVPQIEVTFD IDANGIVQVS AKDKGTGKEQ 
             IRVSQGEREM AQDNKLLGQF DLVGLPPSPR GVPQIEVTFD IDANGIVQVS AKDKGTGKEQ 
             VHVLQGERKQ ASQNKSLGQF NLEDIPPAPR GMPQIEVTFD IDANGILHVG AKDKATGKEQ 
             VHVLQGEREM AKDNKSLGRF DLTDIPPAPR GVPQIEVTFD IDANGILHVS AKDKATGKEN 
             IHVLQGEREF ANDNKSLGTF RLDGIPPAPR GVPQIEVVFD IDANGILNVT AKDKGTGKEQ 
             VHVLQGEREM AADDKTLGRF ELVGIPPAPR GVPQIEVTFD IDANGIVHVS AKDLGTGKQQ 
             IKVYQGERKM AVDNKLLGQF SLEGIPSAPR GIPQIEVTFD IDANGIVHVS AKDKASGKEQ 
             IKVYQGERKM AIDNKLLGQF SLEGIPHAPR GVPQIEVTFD IDANGIVHVS AKDKASGKEQ 
             IHVLQGERPL AKDNKSLAKF YLTGIPPAPR GVPKIEVCFD IDADGILHVT AKDLGTGKEQ 
             IQVFQGEREF TRDNKPLGTF ELTGIAPAPR GVPQVEVTFD IDANGIVHVS AKDKGTGKEQ 
             VVVLQGEREL AADNRVLGRF QLTDIRPAPR GEPQVEVTFD VDANGILNVT ARDKDTGKEQ 
             IHVLQGERPL AADNKTLGRF QLTDIPPAPR GIPQIEVTFD LDANGIVSVK AKDLGTNKEQ 
             IHVLQGEREM ASGNKSLGQF NLSDIPPAPR GMPQIEVTFD IDANGILHVS AKDKATGKEN 
             IHVLQGEREM ASGNKSLGQF NLSDIPPAPR GMPQIEVTFD IDANGILHVS AKDKATGKEN 
             IHVLQGERPM SADNKTLGRF QLTDLPPAPR GIPQIEVTFD IDANGIVNVR AKDLGTSKEQ 
             IHVLQGERPM SADNKTLGRF QLTDLPPAPR GIPQIEVTFD IDANGIVNVR AKDLGTSKEQ 
             IHVLQGERPM SADNKTLGRF QLTDLPPAPR GIPQIEVTFD IDANGIVNVR AKDLGTSKEQ 
             IHVLQGERPM SADNKTLGRF QLTDLPPAPR GIPQIEVTFD IDANGIVNVR AKDLGTSKEQ 
             IHVLQGERPM SADNKTLGRF QLTDIPPAPR GIPQIEVTFD IDANGIVNVR AKDLGTSKEQ 
             IHVLQGERPM SADNKTLGRF QLTDLPPAPR GIPQIEVTFD IDANGIVNVR AKDLGTSKEQ 
             IHVLQGEREM AADNKTLGRF QLTDIPPAPR GVPQIEVTFD IDANGIVNVK AKDLGTNKEQ 
             IHVLQGEREM AADNKTLGRF QLTDIPPAPR GVPQIEVTFD IDANGIVNVK AKDLGTNKEQ 
             IHVLQGERPM AADNKTLGRF QLTDIPPAPR GVPQIEVSFD IDKNGIVNVS AKDLGTGKEQ 
             IHVLQGERPM AADNKTLGRF QLTDIPPAPR GVPQIEVSFD IDKNGIVNVS AKDLGTGKEQ 
             IHVLQGERPM SADNKTLGRF QLTDIPPAPR GVPQIEVSFD IDKNGIVNVR AKDLGTGKEQ 
             IHVLQGERPM SADNKTLGRF QLTDLPPAPR GIPQIEVTFD IDANGIVNVR AKDLGTSKEQ 
             IHVLQGERPM SADNKTLGRF QLTDLPPAPR GIPQIEVTFD IDANGIVNVR AKDLGTSKEQ 
             IHVLQGERPM AAQNKSIGQF NLTGIAPARR GVPQIEVTFD IDANGILKVS AKDKATGKEQ 
             IHVLQGERPM AAQNKSIGQF NLTGIAPARR GVPQIEVTFD IDANGILKVS AKDKATGKEQ 
             IHVLQGERPM AAQNKSIGQF NLSGIAPARR GVPQIEVTFD IDANGILKVS AKDKATGKEQ 
             IRVFQGEREM ANDNKLLAQF DLVGIPPAPR GVPQIEVTFD IDANGIVNVS AKDKGTGKEH 
             IRVFQGEREM ANDNKLLGQF DLVGIPPAPR GVPQIEVTFD IDANGIVNVS AKDKGTGKEH 
             IRVFQGEREM ANDNKLLAQF DLVGIPPAPR GVPQIEVTFD IDANGIVNVS AKDKGTGKEH 
             IHVLQGERKR AMDNKSLGQF NLDGIAPAMR GIPQIEVTFD IDADGILHVS AKDNNSGREQ 
             IHVLQGERKM AGDNKTLGRF ELVGIPPAPR GVPQVEVTFD IDANGILHVS AKDMSSGKSQ 
             IQVYQGEREF ARDNKPLGTF ELTGIAPAPR GVPQIEVTFD IDANGIVHVS AKDKGTGKEQ 
             IQVYQGEREF ARDNKPLGTF ELTGIAPAPR GVPQIEVTFD IDANGIVHVS AKDKGTGKEQ 
             IKVFQGEREI AAGNKGLGEF NLEGIPPAPR GLPQIEVTFD IDANGILHVS AKDKGTGKEN 
             IKVFQGEREI AAGNKGLGEF NLEGIPPAPR GLPQIEVTFD IDANGILHVS AKDKGTGKEN 
             IKVFQGEREI AAGNKGLGEF NLEGIPPAPR GLPQIEVTFD IDANGILHVS AKDKGTGKEN 
             IKVLQGEREM AAQNRILGNF ILDGIPAAPR GVPQIEVSFD IDANGIVHVS AKDMGTGKEQ 
             IKVLQGEREM AAQNRILGNF ILDGIPAAPR GVPQIEVSFD IDANGIVHVS AKDMGTGKEQ 
             IKVLQGEREM AAQNRILGNF ILDGIPAAPR GVPQIEVSFD IDANGIVHVS AKDMGTGKEQ 
             IRVFQGEREM AADNKMLGQF DLMGIPPAPR GMPQIEVTFD IDANGIVNVS AKDKATGKEQ 
             IRVFQGEREM AADNKLLGQF DLVGIPPAPR GVPQIEVTFD IDANGIVNVS AKDKGTGKEH 
             IRVFQGEREM AADNKLLGQF DLVGIPPAPR GVPQIEVTFD IDANGIVNVS AKDKGTGKEH 
             IRVFQGEREM AADNKLLGQF DLVGIPPAPR GVPQIEVTFD IDANGIVNVS AKDKGTGKEH 
             IRVFQGEREM AADNKLLGQF DLVGIPPAPR GVPQIEVTFD IDANGIVNVS AKDKGTGKEH 
             IHVLQGERKR SIDNKSLGQF NLDGIQPAPR GMAQIEVTFD IDSDGILHVS AKDKNTGKEQ 
             IHILQGERKR ALDNKSLGQF NLDGIQAAPR GVPQIEVTFD IDADGILHVS AKDKNTGKEQ 
             IHILQGERKR ALDNKSLGQF NLDGIEPAPR GTAQIEVTFD IDSDGILHVS AKDKKTGKEQ 
             IHVLQGERKR SSDNKSLGQF NLDGINPAPR GTAQIEVTFD IDSDGILHVS AKDKKTGKEQ 
             IKVFQGEREM AAGNKLLGEF NLEGIPPAPR GVPQIEVTFD IDANGILHVG AKDKATGKEN 
             IKVFQGEREM AAGNKLLGEF NLEGIPPAPR GVPQIEVTFD IDANGILHVG AKDKATGKEN 
             IKVFQGEREM AAGNKLLGEF NLEGIPPAPR GVPQIEVTFD IDANGILHVG AKDKATGKEN 
             IKVFQGEREM AAGNKLLGEF NLEGIPPSPR GVPQIEVTFD IDANGILHVG AKDKATGKEN 
             IKVFQGEREM AAGNKLLGEF NLEGIPPAPR GVPQIEVTFD IDANGILHVG AKDKATGKEN 
             IKVFQGEREM AAGNKLLGEF NLEGIPPAPR GVPQIEVTFD IDANGILHVG AKDKATGKEN 
             IKVFQGEREM AAGNKLLGEF NLEGIPPAPR GVPQIEVTFD IDANGILHVG AKDKATGKEN 
             IKVFQGEREM AAGNKLLGEF NLEGIPPAPR GVPQIEVTFD IDANGILHVG AKDKATGKEN 
             IKVFQGEREM AAGNKLLGEF NLEGIPPAPR GVPQIEVTFD IDANGILHVG AKDKATGKEN 
             IKVFQGEREM AAGNKLLGEF NLEGIPPAPR GVPQIEVTFD IDANGILHVG AKDKATGKEN 
             IKVFQGEREM AAGNKLLGEF NLEGIPPAPR GVPQIEVTFD IDANGILHVG AKDKATGKEN 
             IKVFQGEREM AAGNKLLGEF NLEGIPPAPR GVPQIEVTFD IDANGILHVG AKDKATGKEN 
             IKVFQGEREM AAGNKLLGEF NLEGIPPAPR GVPQIEVTFD IDANGILHVG AKDKATGKEN 
             IKVFQGEREM AAGNKLLGEF NLEGIPPAPR GVPQIEVTFD IDANGILHVG AKDKATGKEN 
             IKVFQGEREM AAGNKLLGEF NLEGIPPAPR GTPQIEVSFD IDANGILHVG AKDKATGKEN 
             INVLQGEREF AKDNKSLGNF NLEGIMPAPR GVPQIEVTFD IDANGILTVS AKDKASGKAQ 
             INVLQGEREF SRDNKSLGNF NLEGIPPAPR GMPQIEVTFD IDANGILTVS AKDKATGKAQ 
             INVLQGEREF SRDNKSLGNF NLEGIPPAPR GMPQIEVTFD IDANGILTVS AKDKATGRAQ 
             INVLQGEREF SRDNKSLGNF NLEGIPPAPR GMPQIEVTFD IDANGILTVS AKDKATGKAQ 
             IHVLQGERKR ASDNKSLGQF NLDGIAPAMR GIPQIEVTFD IDADGILHVS AKDKNSGREQ 
             IHVLQGERKR ASDNKSLGQF NLDGIAAAMR GIPQIEVTFD IDADGILHVS AKDKNSGREQ 
             IRVLQGEREM ASDNKMLGNF ELVGIAPAPR GVPQIEVTFD IDANGIVSVS AKDKGTGKEQ 
             VHVLQGERNM SSANKSLGQF NLEGIPNAPK GQPQVEVTFD IDSDGILDVS AKDKNTGKEQ 
             IHVLQGERPM AADNVSLGRF TLTGIPPAPR GVPQIEVRFD IDVNGIVHVS AKDLGTGREQ 
             IRVFQGERPM AQDNKMLGQF DLVGIPPAPR GVPQIEVTFD IDANGIVQVH AKDKATNKEH 
             IVVLQGERPM AKDNKEIGRF DLTDIPPAPR GHPQIEVTFD IDANGILHVS AKDAASGREQ 
             IVVLQGERPM AKDNKEIGRF DLTDIPPAPR GHPQIEVTFD IDANGILHVS AKDAASGREQ 
             IVVLQGERPM AKDNKEIGRF DLTDIPPAPR GHPQIEVTFD IDANGILHVS AKDAASGREQ 
             IVVLQGERPM AKDNKEIGRF DLTDIPPAPR GHPQIEVTFD IDANGILHVS AKDAASGREQ 
             IVVLQGERPM AKDNKEIGRF DLTDIPPAPR GHPQIEVTFD IDANGILHVS AKDAASGREQ 
             IVVLQGERPM AKDNKEIGRF DLTDIPPAPR GHPQIEVTFD IDANGILHVS AKDAASGREQ 
             IVVLQGERPM AKDNKEIGRF DLTDIPPAPR GHPQIEVSFD IDANGIFHVS AKDVASGKEQ 
             IVVLQGERPM AKDNKEIGRF DLTDIPPAPR GHPQIEVSFD IDANGIFHVS AKDVASGKEQ 
             IVVLQGERPM AKDNKEIGRF DLTDIPPAPR GHPQIEVSFD IDANGIFHVS AKDVASGKEQ 
             IVVLQGERPM AKDNKEIGRF DLTDIPPAPR GHPQIEVSFD IDANGIFHVS AKDVASGKEQ 
             VHVLQGERPM AADNKTLGRF HLGDIPPAPR GIPQVEVIFD IDANGILHVS AKDKATGKEQ 
             VHVLQGERPM ASDNKTLGRF HLGDIPPAPR GLPQIEVTFD IDSNGILSVS AKDKATGKEQ 
             VHVLQGERPM ASDNKTLGRF HLSDIPPAPR GVPQIEVTFD IDANGILNVS AKDKATGKEQ 
             IHVLQGEREK AAANKSLGQF NLGDIPPAPR GIPQIEVEFN IDANGILHVS AKDKATGKQA 
             IHVLQGERKQ SSGNKSLGRF DLADIPPAPR GVPQIEVAFD LDANGILNVS AKDKATGKEQ 
             INIVQGERKM AADNKSLGRF TLDGIAPAPR GVPQIEVTFD IDANGIVNVS AKDKGTGKES 
             IHVLQGERSM AYDNTTLGRF QLTDIPPAQR GIPQIEVTFD IDANGIVNVS AKDLGTGKEQ 
             IHIVQGERKM AGDNKTLGRF QLSGIAPAPR GIPQIEVSFD IDANGILNVS AKDKGTGKEA 
             IHVVQGERQM AADNKTLGRF TLSGIAPAPR GIPQIEVAFD IDANGIVKVS ATDKATGKEA 
             IHVVQGERQM AADNKTLGRF TLSGIAPAPR GIPQIEVAFD IDANGIVKVS ATDKATGKEA 
             IHVVQGERQM AADNKTLGRF TLSGIAPAPR GIPQIEVAFD IDANGIVKVS ATDKATGKEA 
             IHVVQGERQM AADNKTLGRF TLSGIAPAPR GIPQIEVTFD IDANGIVNVS AKDKGTGKEA 
             VRVFQGERAM AADNKLLGEF TLDGIPPAPK GVPQIEVTFD IDANGIVHVS AKDLGTGKEQ 
             VHVCQGERKQ ASANKSLGQF NLEGIEPAQR GTPQIEVTFD IDADGILHVT AKDKNTGKEQ 
             IQVFQGEREI AAHNKLLGSF ELGGIAPAPR GVPQIEVTFD IDANGIVHVT AKDKGTGKEN 
             IQVFQGEREI ASANKLLGSF ELGGIAPAPR GVPQIEVTFD IDANGIVHVT AKDKGTGKEN 
             IQVFQGEREI ATANKLLGSF ELGGIAPAPR GVPQIEVTFD IDANGIVHVT AKDKGTGKEN 
             IQVFQGEREI ATANKLLGSF ELGGIAPAPR GVPQIEVTFD IDANGIVHVT AKDKGTGKEN 
             IQVFQGEREI ATANKLLGSF ELGGIAPAPR GVPQIEVTFD IDANGIVHVT AKDKGTGKEN 
             IQVFQGEREM AAHNKLLGSF ELAGIAPAPR GVPQIEVTFD IDANGIVSVS AKDKATGKEN 
             VHVLQGEREM ASANKSLGRF DLSDIPPAPR GVPQIEVTFD IDANGILHVS AKDKATGKEQ 
             IHVLQGERAM AKDNKTLGRF QLTGIPPAPR GVPQIEVSFD IDANGILKVS AREKGTGIEQ 
             IHVVQGEREL ARDNKSLGRF KLDGIPPAPR GVPQIEVTFD IDANGILKVT AKDKGSGKEQ 
             IHVLQGERAF AKDNRSIGRF HLGDIPPAPR NVPQIEVTFD IDANGILNVS AKDKGTGKEQ 
             IHVLQGEREV ASGNKSLGQF NLEGIPPAPR GTPQIEVIFD IDANGIMHVT AKDKATGKEN 
             IHVLQGERPM AADNRTLGRF MLDGILPAPR GVPQIEVTFD IDANGMLSVK AKDKGTGREQ 
             IHVLQGERPM AADNRTLGRF MLDGILPAPR GVPQIEVTFD IDANGILSVK AKDKGTGREQ 
             IVVLQGERPM AADNKSLGRF KLEGIPPMPA GRPQIEVTFD IDANGILHVT AKEKTSGKEA 
             INVLQGERPM AADNKSLGRF KLEGIPPMPA GRAQIEVTFD IDANGILHVT AKEKTSGKES 
             IHVLQGEREM AAYNKTLGRF QLSGIPPAPR GIPQIEVKFD IDANGIVHVS AKDMATGNEQ 
             IHVLQGEREM AEGNKTIGRF ELADIPTAPR GVPQIEVTFD LDANGILNVS AKDMGTGKEQ 
             IHVLQGERQM AADNKTLGRF QLSGIPPAPR GVPQIEVKFD IDVNGIVSVS AKDMGTGTVQ 
             IHVMQGERPM ASDNMTLGRF ELTGIPAAPR GMPQIEVSFD IDANGIVNVS AKDLGTGKEQ 
             IHVLQGERPM ASDNMTLGRF ELTGIPPAMR GVPQIEVSFD IDANGIVNVA AKDLGTGKEQ 
             IHVLQGERPM ASDNMTLGRF ELTGIPPAMR GVPQIEVSFD IDANGIVNVA AKDLGTGKEQ 
             IKVYQGERKM AADNKLLGQF SLEGIPSAPR GMPQIEVTFD IDANGIVHVS AKDKASGKEQ 
             IKVYQGERKM AADNKLLGQF SLEGIPSAPR GMPQIEVTFD IDANGIVHVS AKDKASGKEQ 
             IKVFQGERKM ANDNKLLGQF SLEGIPPAPR GMPQIEVTFD IDANGIVHVS AKDKASGKEQ 
             IKVFQGERKM ANDNKLLGQF SLEGIPPAPR GMPQIEVTFD IDANGIVHVS AKDKASGKEQ 
             IKVFQGERKM ANDNKLLGQF SLEGIPPAPR GMPQIEVTFD IDANGIVHVS AKDKASGKEQ 
             IHVLQGERPM AADNKTLGRF QLTDIPAAPR GVPQIEVSFD IDKNGIVNVR AKDLGTQKEQ 
             IHVLQGERKR AHDNKSLGQF NLDGIQAAPR GMPQIEVTFD IDADGILHVS AKDKNSGREQ 
             IRVFQGEREM AADNKLLGQF DLVGIPAAPR GVPQIEVTFD IDANGIVNVS AKDKGTGKEQ 
             IHVLQGERKR AADNKSLGQF NLDGINPAPR GMPQIEVTFD IDADGILHVS AKDKNSGKEQ 
             IHVLQGERKR AADNKSLGQF NLDGINPAPR GMPQIEVTFD IDADGILHVS AKDKNSGKEQ 
             IHVLQGERKR AADNKSLGQF NLDGINPAPR GMPQIEVTFD IDADGILHVS AKDKNSGKEQ 
             IHVLQGERKR AADNKSLGQF NLDGINPAPR GMPQIEVTFD IDADGILHVS AKDKNSGKEQ 
             IHVLQGERKR AADNKSLGQF NLDGINPAPR GMPQIEVTFD IDADGILHVS AKDKNSGKEQ 
             IHVLQGERKR AADNKSLGQF NLDGINPAPR GMPQIEVTFD IDADGILHVS AKDKNSGKEQ 
             IHVLQGERKR AADNKSLGQF NLDGINPAPR GMPQIEVTFD IDADGILHVS AKDKNSGKEQ 
             IHVLQGERKR AADNKSLGQF NLDGINPAPR GMPQIEVTFD IDADGILHVS AKDKNSGKEQ 
             IHVLQGEREM ASANKSLGRF DLADIPPAPR GMPQIEVTFD IDANGILNVS AKDKATGKEQ 
             IHVLQGEREM ASANKSLGRF DLADIPPAPR GMPQIEVTFD IDANGILNVS AKDKATGKEQ 
             IHVLQGEREM ASANKSLGRF DLADIPPAPR GMPQIEVTFD IDANGILNVS AKDKATGKEQ 
             IHVLQGEREM ASANKSLGRF DLADIPPAPR GMPQIEVTFD IDANGILNVS AKDKATGKEQ 
             IHVLQGEREM ASANKSLGRF DLADIPPAPR GMPQIEVTFD IDANGILNVS AKDKATGKEQ 
             IHVLQGEREM ASANKSLGRF DLADIPPAPR GMPQIEVTFD IDANGILNVS AKDKATGKEQ 
             IQVFQGEREM AAYNKKLGMF ELTGLPPAPR GMPQIEVTFD IDANGIVHVS AKDLGTGKEQ 
             IQVFQGEREM AAYNKKLGMF ELTGLPPAPR GLPQIEVTFD IDANGIVHVS AKDLGTGKEQ 
             INVLQGERSR ATDNHKLGEF NLEGIPAAPR GVPQIEVTFD IDANGIVHVS AKDLGTGKEN 
             IHVLQGERPM AADNKSLGRF QLTGIPPAPR GVPQIEVTFD IDANGIVHVR AKDLGTNKEQ 
             IHVLQGERPM AADNKTLGRF QLTDIPPAPR GVPQIEVTFD IDANGIVHVR AKDLGTNKEQ 
             IHVLQGEREM ASDNKTLGNF ELTGIPPAPR GVPQIEVTFD IDANGIVHVS AKDLGTGKEQ 
             IHVLQGEREM AIDNKTLGNF ELTGIPPAPR GVPQIEVTFD IDANGIVHVS AKDLGTGKEQ 
             IHVIQGERSM AGDNKSLGRF RLDGIPPAPR GVPQVEVTFD IDANGILSVT AKDKASGKAQ 
             IKVYQGEREM AADNKLLGNF DLQGIAPAPR GVPQIEVTFD IDANGIVNVS AKDKATNKEQ 
             IHVLQGERPM ATDNKTIGRF HLDGIPPSPR GTPQIEVTFD IDANGIIKVS ATDKATGKSQ 
             IKVYQGEREM AADNKSLGQF DLTGLPPAPR GVPQIEVTFD IDANGIVNVS AKDKATGKEQ 
             IHVLQGERKR AADNKSLGQF NLEGINPAPR GMPQIEVTFD IDANGIINVS AKDKNTGKEQ 
             IHVLQGERKR AADNKSLGQF NLEGINPAPR GMPQIEVTFD IDANGVINVS AKDKNTGKEQ 
             IHVLQGERKR AADNKSLGQF NLEGINPAPR GMPQIEVTFD IDANGVINVS AKDKNTGKEQ 
             IHVLQGERKQ ASANKSLGQF NLEGINPAPR GMPQIEVTFD IDADGIIHVS AKDKGTGKEQ 
             IHVLQGERKQ AQMNKSLGRF DLTGLPPAPR GVPQVEVTFD IDANGIMHVS AKDKATGKEQ 
             VHVLQGEREM AKDNKSLGRF DLTDIPPSPR GVPQIEVAFD IDANGILNVS AKDKATGKET 
             IMVLQGERDL ARDNKSLGKF DLQGIAPAPR GVPQIEVTFD IDANGILTVS AQDKNTGKSQ 
             INVLQGEREL ARDNKSLGRF DLSGIPAAPR GVPQIEVTFD IDANGILTVS AKDKATGKSQ 
             IMVLQGEREL ARDNKSLGKF DLQGIAPAPR GVPQIEVTFD IDANGILTVS AQDKNTGKSQ 
             IMVLQGEREL ARDNKSLGKF DLQGIAPAPR GVPQIEVTFD IDANGILTVS AQDKNTGKSQ 
             IMVLQGEREL ARDNKSLGKF DLQGIAPAPR GMPQIEVTFD IDANGILTVS AQDKNTGKSQ 
             IKVFQGEREM AVGNKALGEF NLEGIPPSAR GTPQIEVTFD IDANGILHVG AKDKATGKEN 
             IKVAQGEREM ASDNKQLGQF NLEGIAPAPR GLPQIEVTFD IDANGIVSVS AKDKATGKEQ 
             IHVIQGERKR AGDNKSLGQF NLEGIRAAAR GVPQIEVTFD IDADGILHVS AKDKDTGKEQ 
             LRVFQGEREM AADNKILGQF NLEGIPPAPR GVPQIEVTFD IDANGIVSVG AKDKGTGKEQ 
             VHVLQGERPM AADDKTLGRF ELTDIPPAPR GVPQIQVTFD IDKNGIVNVS AKDMGTGKEQ 
             IHVLQGERPM AADNKTLGNF QLTDIPAAPR GVPQIQVTFD IDKNGIVNVS AKDMGTNKEQ 
             IHVLQGERPM AADDKTLGRF ELTDIPPAPR GVPQIEVKFD IDKNGIVQVS AKDLGTGKSQ 
             IHVLQGERPM AADNKTLGRF ELTDIPAAPR GVPQIQVTFD IDKNGIVNVS AKDLGTGKEQ 
             IHVLQGERPM AADNKTLGRF ELTDIPAAPR GVPQIQVTFD IDKNGIVNVS AKDLGTGKEQ 
             VHVLQGERPM AADDKTLGRF ELTDIPPAPR GVPQIQVTFD IDKNGIVNVS AKDMGTGKEQ 
             VHVLQGERPM AADDKTLGRF ELTDIPPAPR GVPQIQVTFD IDKNGIVNVS AKDMGTGKEQ 
             IHVLQGERPM AADNKTLGRF QLTDIPAAPR GVPQIEVKFD IDKNGIVNVS AKDMGTNKEQ 
             IHVLQGERPM AADNKTLGRF QLTDIPAAPR GVPQIEVKFD IDKNGIVNVS AKDLGTNKEQ 
             IHVLQGERPM AADNKTLGRF QLTDIPVAPR GVPQIEVKFD IDKNGIVNVS AKDLGTNKEQ 
             IHVLQGERPM AADNKTLGRF QLTDIPAAPR GIPQIEVTFD IDKNGIVSVK AKDLGTQKEQ 
             IHVLQGERPM AADNKTLGRF QLTDIPAAPR GIPQIEVTFD IDKNGIVSVK AKDLGTQKEQ 
             IHVLQGERPM AADNKTLGRF QLTDIPAAPR GIPQIEVTFD IDKNGIVSVK AKDLGTQKEQ 
             IHVLQGERPM ASDNMTLARF DLTGIPPAPR GVPQIEVAFN IDANGIVNVS AKDLGTGKEQ 
             VHVLQGEREQ ASANKSLGRF DLRDIPPAPR GVPQIEVTFD IDANGILNVS AKDKATGKAQ 
             VHVLQGEREQ ASANKSLGRF DLRDIPPAPR GVPQIEVTFD IDANGILNVS AKDKATGKAQ 
             VHVLQGEREQ ASANKSLGRF DLRDIPPAPR GVPQIEVTFD IDANGILNVS AKDKATGKAQ 
             IQVFQGEREF TRDNKPLGTF ELTGIAPAPR GIPQVEVTFD IDANGIVHVS AKDKGTGKEQ 
             IHVLQGEREM ASANRTLGRF DLIGIPPAPR GVPQIEVTFD IDANGIVHVS AKDLGTGKEQ 
             IHVLQGEREM ASANRTLGRF DLIGIPPAPR GVPQIEVTFD IDANGIVHVS AKDLGTGKEQ 
             IHVLQGEREM ASANRTLGRF DLIGIPPAPR GVPQIEVTFD IDANGIVHVS AKDLGTGKEQ 
             IHVLQGEREM ASANRTLGRF DLIGIPPAPR GVPQIEVTFD IDANGIVHVS AKDLGTGKEQ 
             IHVLQGERSM AADNKTLGRF QLADIPAAPR GVPQIEVTFD IDRNGIVNVS AKDLGTQKEQ 
             IHVLQGERPM AKDNKTLGRF QLADIPPAPR GIPQIEVSFD IDKNGIVTVR AKDLGTGKEQ 
             IHVLQGERPM AKDNKTLGRF QLADIPPAPR GIPQIEVSFD IDKNGIVTVR AKDLGTGKEQ 
             IHVLQGERPM AKDNKTLGRF QLADIPPAPR GIPQIEVSFD IDKNGIVTVR AKDLGTGKEQ 
             IHVLQGERPM AKDNKTLGRF QLADIPPAPR GIPQIEVLFD IDKNGIVTVR AKDLGTGKEQ 
             IRVAQGEREM FSDNKTLGQF DLVGIAPAPR GMPQIEVTFD IDANGMVHVS AKDKGTGKEQ 
             IRVFQGEREM AADNKVLGQF DLVGIPPAPR GVPQVEVTFD IDANGLVNVS AKDKATGKEQ 
             IHVLQGERKQ ASANKSLGQF NLEGINPAPR GMPQIEVTFD IDADGIIHVS AKDKGTGKEQ 
             IRVSQGEREM AADNKLLGQF DLVGIPPSPR GLPQIEVTFD IDANGIVNVS AKDKATGKEQ 
             IHVVQGERKQ AAQNKSLGRF DLADIPPAPR GVPQIEVTFD IDANGILNVS AKDKATGKEQ 
             INVLQGERPM AADNKSLGQF QLTGIKPAPK GTPQIEVTFK IDVNGIVSVI AKDKATNEEK 
             IRVFQGEREM AADNKLLGQF DLVGIPPAPR GMPQIEVTFD IDANGIVNVS AKDKGTGKEQ 
             IRVFQGEREM AADNKALGQF DLVGIPPAPR GVPQIEVTFD IDANGIVNVS AKDKGTGKEH 
             IKVFQGEREL ASGNKMLGEF NLEGIAPAPR GMPQIEVSFD IDANGILHVG AKDKGTGKEN 
             IHVLQGEREM ASGNKSLGQF NLTDIPPAPR GMPQIEVTFD IDANGILHVS AKDKATGKEN 
             IHVLQGEREM ARDNKSLGRF DLSDIPMAPR GVPQIEVTFD IDANGILNVS AKDKATGKQQ 
             IHVLQGERAM AADNKTLGRF QLTGIPPAPR GVPQIEVKFD IDANGIVHVS AKDLGTGKQQ 
             IQVFQGEREI ASHNKLLGSF ELTGIPPAPR GVPQIEVTFD IDANGIVHVT AKDKGTGKEN 
             IQVFQGEREI ASHNKLLGSF ELTGIPPAPR GVPQIEVTFD IDANGIVHVT AKDKGTGKEN 
             IQVFQGEREI ASHNKLLGSF ELTGIPPAPR GVPQIEVTFD IDANGIVHVT AKDKGTGKEN 
             IQVYQGEREI AAHNKLLGSF ELTGIPPAPR GVPQIEVTFD IDANGIVHVT AKDKGTGKEN 
             IQVYQGEREI AAHNKLLGSF ELTGIPPAPR GVPQIEVTFD IDANGIVHVT AKDKGTGKEN 
             IQVYQGEREI AAHNKLLGSF ELTGIPPAPR GIPQIEVTFD IDANGIVHVT AKDKGTGKEN 
             IQVYQGEREI AAHNKLLGSF ELTGIPPAPR GIPQIEVTFD IDANGIVHVT AKDKGTGKEN 
             IQVFQGEREI ASHNKLLGSF ELTGIPPAPR GVPQIEVTFD IDANGIVHVT AKDKGTGKEN 
             IQVYQGEREI ASHNKLLGSF ELTGIPPAPR GVPQIEVTFD IDANGIVHVT AKDKGTGKEN 
             IQVYQGEREI ASHNKLLGSF ELTGIPPAPR GVPQIEVTFD IDANGIVHVT AKDKGTGKEN 
             IQVYQGEREI AAHNKLLGSF ELTGIPPAPR GIPQIEVTFD IDANGIVHVT AKDKGTGKEN 
             IQVYQGEREI AAHNKLLGSF ELTGIPPAPR GIPQIEVTFD IDANGIVHVT AKDKGTGKEN 
             IQVYQGEREI AAHNKLLGSF ELTGIPPAPR GVSQIEVTFD IDANGIVHVT AKDKGTGKEN 
             IQVFQGEREI AAHNKLLGSF ELTGIPPAPR GVPQIEVTFD IDANGIVHVT AKDKGTGKEN 
             INVLQGERAM AADNKSLGQF QLTGIQPAPR GIPQIEVTFE IDANGIVSVS AKDKNTNEEK 
             VSIYQGERPM ARENKSLGTF SLGGIQPAPK GKPQIEITFN IDANGILNVK AKDLTTGKEN 
             VVVCQGERPM SRDNKSLGRF NLGGIQPAPK GKPQIEITFS LDANGILNVK AKDLTTQKEN 
             ISVVQGERQL AADNKMLGRF NLSGIEAAPR GLPQIEVSFS IDVNGITTVS AKDKKTGKEQ 
             ISVVQGERQL AADNKMLGRF NLSGIEAAPR GLPQIEVSFS IDVNGITTVS AKDKKTGKEQ 
             ISVVQGERQL AADNKMLGRF NLSGIEAAPR GLPQIEVSFS IDVNGITTVS AKDKKTGKEQ 
             INVVQGERQM AADNKSLGQF NLGGIEKAPR GTPQIEVSFS IDVNGIIKVS ATDKKTNKIQ 
             INVLQGERAM AADNKSLGQF QLTGIQPAPR GVPQIEVTFE IDANGIVSVS AKDKNTNEEK 
             VHVLQGERQM AADNKSLGRF ILDGIEPAPR GVPQIEITFN IDANGILNVK AVDKKTNKEA 
             VVVCQGERPM ARDNKSLGRF NLGGIQPAPK GKPQIEITFS LDANGILNVK AKDLTTQKEN 
             ISVVQGERPM ASDNKQLGQF NLSGIEPAPR GVPQIEVSFS IDVNGITTVK AKDLKTNKEQ 
             ISVIQGERQM ASDNKMLGRF NLTGIEAAPR GVPQIEVTFS IDVNGITKVS AKDMKTQKEQ 
             VHVLQGEREM AADNKTLARF ELVGIPPAPR GVPQIEVSFD IDANGIVHVS AKDLGTGKVQ 
             IHVLQGERER ASANKSLGQF NLGDIAPAPR GMPQIEVTFD IDANGILHVS AKDKGTGKAA 
             IHVLQGERER ASANKSLGQF NLGDIAPAPR GMPQIEVTFD IDANGILHVS AKDKGTGKAA 
             IHVLQGERER ASANKSLGQF NLGDIAPAPR GMPQIEVTFD IDANGILHVS AKDKGTGKAA 
             IHVLQGERER ASANKSLGQF NLGDIAPAPR GMPQIEVTFD IDANGILHVS AKDKGTGKAA 
             IRVFQGERQM ASDNKLLGQF SLEGIPPAPR GMPQIEVTFD IDANGIVHVS AKDKGTGKEQ 
             IRVFQGEREM AADNKILGQF DLMGIPPAPR GMPQIEVTFD IDANGIVNVS AKDKATGKEQ 
             IRVFQGEREM AADNKILGQF DLMGIPPAPR GMPQIEVTFD IDANGIVNVS AKDKATGKEQ 
             VHVLQGEREQ AVGNKSLGRF DLVGIPPAHR GMPQIEVTFD IDANGILNVS AKDKATGKEQ 
             IHVLQGEREV ASGNKSLGQF NLTDIPSAPR GMPQIEVIFD IDANGILHVS AKDKATGKEN 
             IHVLQGEREM ASGNKSLGQF NLTDIPPAQR GMPQIEVTFD IDANGILHVS AKDKATGKEN 
             IHVLQGEREM ASGNKSLGQF NLADIPPAPR GMPQIEVTFD IDSNGILHVS AKDKATGKES 
             IQVFQGEREI AAHNKLLGSF ELTGIPPAPR GVPQIEVTFD IDANGIVHVT AKDKGTGKEN 
             IKVAQGERQM WAQNQPLGNF ELTGLPPAPR GIPKIEVTFD IDANGIVHVT AKDQASGKEQ 
             IHVLQGEREF ANDNKSLGTF RLDGIPPAPR GVPQIEVVFD IDANGILNVT AKDKGTGKEQ 
             IRVFQGEREM AQDNKLLGQF DLVGIPPARR GVPQIEVTFD IDANGIVNVS AKDKGTGKEQ 
             IHVLQGEREM ASDNKTLGRF QLTDIPPAPR GMPQIEVSFD IDANGIVNVR AKDLGTNKEQ 
             IHVLQGERPM AADNKTLGNF QLTDIPAAPR GVPQIEVSFD IDRNGIVSVS AKDKGTGKSQ 
             IHVLQGERPL AADNKTLGRF QLTDRPPHRA EFLKLKITFD LDANGIVSVK AKDLGTNKEQ 
             IRVLQGERKM ANDNKEIGRF DLADIPPSPR GTPQIEVAFD IDADGILHVS AKDLSSGKEQ 
             IRVFQGEREM AADNKLLGQF NLENIPPAPR GMPQIEVTFD IDANGIVSVS AKDKGTGKEQ 
             IHVLQGERKR AADNKSLGQF NLEGINPAPR GMPQIEVTFD IDADGIIHVS AKDKGTNKEQ 
             IHVLQGERPM AADNKTLGRF QLTDIPAAPR GIPQIEVKFD IDKNGIVNVS ATDKGTGKEQ 
             VHVLQGEREM AGDNKTIGRF ELVGIPPAPR GVPQVEVTFD IDANGILHVS AKDLGTGKEQ 
             IHVLQGEREM SRDNKTLGNF ELTGIPPAPR GIPQVEVTFD IDANGIVHVS AKDLGTGKEQ 
             VHVLQGERPL AVDNKTLGRF HLGDIPPAPR GMPQIEVTFD IDSNGILNVS AKDKATGKEQ 
             IHVLQGERKQ SSYNKSLGQF NLEGIQAAAR GMPQIEVTFD LDADGILHVS AKDKSTGKEQ 
             IHVLQGERKR AGDNKSLGQF NLDGIQAAPR GMPQIDVTFD IDADGILHVS AKDKNSGREQ 
             VRVFQGERKM ANANRLLAEF NLEDIPAAPR GVPQIEVKFD IDQNGILSVS AKELKTGKEA 
             IKVFQGEREI ASGNKALGEF NLEGIPPAAR GTPQIEVSFD IDANGILHVG AKDKGTGKEN 
             IKVFQGEREI ASGNKALGEF NLEGIPPASR GTPQIEVSFD IDANGILHVG AKDKGTGKEN 
             IKCFQGEREM AAANKLLGEF NLEGIAPAQR GMPQIEVTFD IDANGILHVT AKDKTTGKEN 
             IHVLQGERSL AKDNKSIGRF NLDGIAPAPR QTPQIEVTFD IDANGILNVT AHDKATGKKQ 
             IHVLQGEREM ASDNKSLGTF RLDGIPSAPR GVPQIEVTFD IDANGILSVT AKDKGSGKEQ 
             IHVLQGEREM ASDNKSLGTF RLDGIPPSPR GVPQIEVTFD IDANGILSVT AKDKGSGKEQ 
             IHVLQGEREM ASDNKSLGTF RLDGIPSAPR GVPQIEVTFD IDANGILSVT AKDKGSGKEQ 
             IHVLQGEREM ASDNKSLGTF RLDGIPPAPR GVPQIEVTFD IDANGILSVN AKDKGSGKEQ 
             IHVLQGEREM ASDNKSLGTF RLDGIPSAPR GVPQIEVTFD IDANGILSVT AKDKGSGKEQ 
             IHVLQGEREM ASDNKSLGTF RLDGIPPAPR GVPQIEVTFD IDANGILSVN AKDKGSGKEQ 
             IHVLQGEREM ASDNKSLGTF RLDGIPSAPR GVPQIEVTFD IDANGILSVT AKDKGSGKEQ 
             IHVLQGEREM ASDNKSLGTF RLDGIPSAPR GVPQIEVTFD IDANGILSVT AKDKGSGKEQ 
             IHVLQGEREM ASDNKSLGTF RLDGIPPAPR GVPQIEVTFD IDANGILSVN AKDKGSGKEQ 
             IHVLQGEREM ASDNKSLGTF RLDGIPPAPR GVPQIEVTFD IDANGILSVN AKDKGSGKEQ 
             IQVFQGEREF VRDNKSLGNF ELTGLMPAPR GIPQIEVSFD IDANGIVHVH AKDMATGKEQ 
             VHVLQGERSM ATDNKTLGRF HLGDIPPAPR GLPQIEVAFD IDSNGILHVS AKDKATGKEQ 
             VHVLQGERKQ AAGNKSLGQF NLEGIRPAQR GAPQIEVTFD IDADGILHVS AKDKDTNKEQ 
             IHVLQGERKR SSDNKSLGQF NLEGIRPAQR GTPQIEVTFD VDADGILHVS AKDKDTGKEQ 
             IHVLQGERKQ AAQNKSLGKF DLADIPPAPR GVPQIEVTFD IDANGILHVS AKDKATGKQQ 
             IHVLQGERKQ AAQNKSLGKF DLADIPPAPR GVPQIEVTFD IDANGILHVS AKDKATGKQQ 
             IHVLQGERKQ ASQNKSLGKF DLADIPPAPR GVPQIEVTFD IDANGILHVG AKDKATGKAQ 
             IHVLQGERKQ AAQNKSLGKF DLADIPPAPR GVPQIEVTFD IDANGILHVG AKDKATGKEQ 
             IHVLQGERKQ AAQNKSLGKF DLADIPPAPR GVPQIEVTFD IDANGILHVG AKDKATGKTQ 
             IHVLQGERKQ AAQNKSLGKF DLADIPPAPR GVPQIEVTFD IDANGILHVG AKDKATGKTQ 
             IHVLQGERKQ AGQNKSLGKF DLAEIPPAPR GVPQIEVTFD IDANGILHVG AKDKATGKQQ 
             IHVLQGERKQ AAQNKSLGKF DLAEIPPAPR GVPQIEVTFD IDANGILHVG AKDKATGKQQ 
             IHVLQGERKQ AGQNKSLGKF DLAEIPPAPR GVPQIEVTFD IDANGILHVG AKDKATGKQQ 
             IQVYQGERKI ANQNKQLGRF DLTDIPPAPR GLPQIEVSFD INADGIMNIS ATDKGTGKAQ 
             IQVYQGERKI ANQNKQLGRF DLTDIPPAPR GLPQIEVSFD INADGIMNIS ATDKGTGKAQ 
             IHILQGERKR ATDNKSLGQF NLEGIRKASR GTPQIEVTFD MDADGILHVS AQDKDTKQEQ 
             IKVFQGEREM ASGNKLLGEF NLEGIPPAAR GTPQIEVSFD IDANGILHVG AKDKATGKEN 
             IKVYQGEREM ATGNKLLGEF NLEGIPPSPR GTPQIEVSFD IDANGILHVG AKDKATGKEN 
             IKVYQGEREM ATGNKMLGEF NLEGIAPAPR GTPQIEVSFD IDANGILHVG AKDKATGKEN 
             IKVYQGEREM ASGNKMLGEF NLEGIPPAPR GTPQIEVSFD IDANGILHVG AKDKATGKEN 
             IRVSQGEREM AADNKLLGQF DLVGLPPSPR GVPQIEVTFD IDANGIVQVS AKDKGTGKEQ 
             IRVSQGEREM AADNKLLGQF DLVGLPPSPR GMPQIEVTFD IDANGIVQVS AKDKGTGKEQ 
             IRVFQGEREM AADNKLLGQF NLEDIPPAPR GMPQIEVTFD IDANGIVSVS AKDKGTGKSQ 
             IRVFQGEREM AADNKLLGQF NLEDIPPAPR GMPQIEVTFD IDANGIVSVS AKDKGTGKSQ 
             IQVFQGEREI ASHNKLLGSF ELADLPPAPR GVPQIEVTFD IDANGIVHVT AKDKGTGKEN 
             IKVFQGEREI AAGNKMLGEF NLEGIPPSAR GTPQIEVSFD IDANGILHVG AKDKGTGKEN 
             IRVFQGEREM AADNKVLGQF DLMGIPPSPR GMPQIEVTFD IDANGIVNVS ARDKATGKEQ 
             IRVFQGEREM AADNKILGQF DLMGIPPSPR GMPQIEVTFD IDANGIVNVS ARDKATGKEQ 
             IRVFQGEREM AADNKILGQF DLMGIPPSPR GMPQIEVTFD IDANGIVNVS AKDKATSKEQ 
             IRVFQGEREM AADNKMLGQF DLMGIPPAPR GMPQIEVTFD IDANGIVNVS AKDKATGKEQ 
             IRVFQGEREM AADNKILGQF DLMGIPPAPR GMPQIEVTFD IDANGIVNVS AKDKATGKEQ 
             IRVFQGEREM AADNKMLGQF DLVGLPSAPR GVPQIEVTFD IDANGIVNVS AKDKATGKEQ 
             IRVFQGEREM AKDNKMLGQF NLEGIPPAPR GVPQIEVTFD IDANGIVHVS AKDKASGKEQ 
             IRVFQGEREM AKDNKLLGQF NLEGIPLAPR GLPQIEVTFD IDANGIVHVS AKDKASGKEQ 
             IRVFQGEREM AASNKLLGQF NLEGIPPSPR GVPQIEVTFD IDVNGIVHVS AKDKASGKEQ 
             IRVFQGEREM AKDNKLLGQF NLEGIPPAPR GVPQIEVTFD IDANGIVHVS AKDKASGKEQ 
             IRVFQGEREM AKDNKLLGQF NLEGIPPAPR GVPQIEVTFD IDANGIVHVS AKDKASGKEQ 
             IRVFQGEREM AADNKILGAF NLENIPPAPR GMPQIEVTFD IDANGIVSVG AMDKGTGKEQ 
             IKVYQGEREI AAHNKLIGNF QLVGIPPAPR GVPQIEVTFD IDANGILNVG AKDLGTGKEQ 
             IHVVQGERKQ ASQNKSLGRF DLADIPPAPR GMPQIEVTFD IDANGILNVS AKDKATGKEQ 
             IQVFQGEREI AAHNKKLGMF ELTGLPPAPR GVPQIEVSFD IDANGIVHVN AKDLGTGKEQ 
             VHVLQGDREM AKDNRTLGRF HLDGIPPAPR GTPQIEVTFD INADGILNVS AEDKDTGKEQ 
             IQVFQGEREI AAYNKKLGTF ELTGLPPAPR GMPQIEVTFD IDANGIVNVH AKDTGTGKEQ 
             IHVLQGERKR ASDNKSLGQF NLDGINPAPR GMPQIEVTFD IDADGILHVS AKDKNSGKEQ 
             IHVLQGERKR ASDNKSLGQF NLDGINPAPR GMPQIEVTFD IDADGILHVS AKDKNSGKEQ 
             IHVLQGERKR ASDNKSLGQF NLDGINPAPR GMPQIEVTFD IDADGILHVS AKDKNSGKEQ 
             IHVLQGERKR ASDNKSLGQF NLDGINPAPR GMPQIEVTFD IDADGILHVS AKDKNSGKEQ 
             IHVLQGERKR ASDNKSLGQF NLDGINPAPR GMPQIEVTFD IDADGILHVS AKDKNSGKEQ 
             IHVLQGERKQ ASANKSLGQF NLDGIEPAPR GMPQIEVMFD IDADGILHVS ATDKKTGKKQ 
             IHVLQGERKQ ASANKSLGQF NLDGIEPAPR GMPQIEVMFD IDADGILHVS ATDKKTGKKQ 
             IHVLQGERKQ ASANKSLGQF NLDGIEPAPR GMPQIEVMFD IDADGILHVS ATDKKTGKKQ 
             IHVLQGERKQ ASANKSLGQF NLDGIEPAPR GQPQIEVMFD IDADGILHVS ATDKKTGKKQ 
             IHVLQGERKQ ASANKSLGQF NLEGIEPAPR GMPQIEVTFD IDADGILHVS AKDKKTGKEQ 
             IHVLQGERKQ ASANKSLGQF NLDGIEPAQR GQPQIEVMFD IDADGILHVS ATDKKTGKKQ 
             IHVLQGERKQ ASANKSLGQF NLEGIEPAPR GQPQVEVMFD IDADGILHVS ATDKKTGKKQ 
             IHVLQGERKQ ASANKSLGQF NLEGIEPAPR GQPQVEVMFD IDADGILHVS ATDKKTGKKQ 
             IHVLQGERKQ SSANKSLGQF NLEGIEPAPR GMPQIEVAFD IDADGILHVS ATDKKTGKAQ 
             IHVLQGERKQ ASANKSLGQF NLDGIEPAPR GMPQIEVMFD IDADGILHVS ATDKKTGKKQ 
             IHVLQGERKR AADNKSLGQF NLDGINPAPR GMPQIEVTFD IDADGILHVS AKDKNSGKEQ 
             IHVLQGERKR AADNKSLGQF NLDGINPAPR GMPQIEVTFD IDADGILHVS AKDKNSGKEQ 
             IHVLQGERKR AADNKSLGQF NLDGINPAPR GMPQIEVTFD IDADGILHVS AKDKNSGKEQ 
             IHVLQGERKR AADNKSLGQF NLDGINPAPR GMPQIEVTFD IDADGILHVS AKDKNSGKEQ 
             IHVLQGERKR AADNKSLGQF NLDGINPAPR GMPQIEVTFD IDADGILHVS AKDKNSGKEQ 
             IHVLQGERKR AADNKSLGQF NLDGINPAPR GMPQIEVTFD IDADGILHVS AKDKNSGKEQ 
             IRVFQGEREM AADNKMLGQF NLEDIPPAPR GMPQIEVTFD IDANGIVSVS AKDKGTGKEQ 
             IRVFQGEREM AADNKILGQF NLEDIPPAPR GMPQIEVTFD IDANGIVSVS AKDKGTGKEH 
             IRVSQGEREM AADNKLLGQF DLVGIPPAPR GVPQIEVTFD IDANGIVQVS AKDKGTGKEH 
             IHVLQGERKR SGDNKSLGQF NLDGISPAMR GTPQIEVTFD IDADGILHVS AKDKNSGREQ 
             IKVYQGERAM ARDNRLLGVF QLGNIPPAPR GVPQIEVTFD IDANGILNVT AKDRGTNNEQ 
             IRVFQGEREM AADNKLLGQF DLVGIPPAPR GVPQIEVTFD IDANGIVNVS AKDKGTGKEQ 
             VHVLQGERPM AADNKTLGRF QLTDIPPAER GKPQIEVTFD IDKNGIVNVT AKDLGTNKEQ 
             VHVLQGERPM AADNKTLGRF QLTDIPPAER GKPQIEVTFD IDKNGIVNVT AKDLGTNKEQ 
             VHVLQGERPM AADNKTLGRF QLTDIPPAER GKPQIEVTFD IDKNGIVNVT AKDLGTNKEQ 
             VHVLQGERPM AADNKTLGRF QLTDIPPAER GKPQIEVTFD IDKNGIVNVT AKDLGTNKEQ 
             VHVLQGERPM AADNKTLGRF QLTDIPPAER GKPQIEVTFD IDKNGIVNVT AKDLGTNKEQ 
             VHVLQGERPM AADNKTLGRF QLTDIPPAER GKPQIEVTFD IDKNGIVNVT AKDLGTNKEQ 
             VHVLQGERPM AADNKTLGRF QLTDIPPAER GKPQIEVTFD IDKNGIVNVT AKDLGTNKEQ 
             VHVLQGERPM AADNKTLGRF QLTDIPPAER GKPQIEVTFD IDKNGIVNVT AKDLGTNKEQ 
             VHVLQGERPM AADNKTLGRF QLTDIPPAER GKPQIEVTFD IDKNGIVNVT AKDLGTNKEQ 
             IHVLQGERPM ASDNKTLGRF QLTDIPPAPR GVPQIEVTFD IDKNGIVNVT AKDLGTNKEQ 
             IHVLQGERPM ASDNKTLGRF QLTDIPPAPR GVPQIEVTFD IDKNGIVNVT AKDLGTNKEQ 
             IHVLQGERPM ASDNKTLGRF QLTDIPPAPR GVPQIEVTFD IDKNGIVNVT AKDLGTNKEQ 
             IHVLQGERPM AADNKTLGRF QLTDIPAAPR GVPQIEVTFD IDKNGIVNVT AKDLGTNKEQ 
             IHVLQGERPM AADNKTLGRF QLTDIPAAPR GIPQIEVTFD IDKNGIVSVK AKDLGTQKEQ 
             IHVLQGERPM AADNKTLGRF QLTDIPAAPR GIPQIEVTFD IDKNGIVSVK AKDLGTQKEQ 
             IHVLQGERPM AADNKTLGRF QLTDIPAAPR GIPQIEVTFD IDKNGIVSVK AKDLGTQKEQ 
             IHVLQGERPM AADNKTLGRF QLTDIPAAPR GVPQIEVTFD IDKNGIVSVK AKDLGTQKEQ 
             IHVLQGERPM AADNKTLGRF QLTDIPAAPR GIPQIEVTFD IDKNGIVSVK AKDLGTQKEQ 
             IHVLQGERPM AADNKTLGRF QLTDIPAAPR GIPQIEVTFD IDKNGIVSVK AKDLGTQKEQ 
             IHVLQGERPM AADNKTLGRF QLTDIPAAPR GIPQIEVTFD IDKNGIVSVK AKDLGTQKEQ 
             IHVLQGERPM AADNKTLGRF QLTDIPAAPR GIPQIEVTFD IDKNGIVSVK AKDLGTQKEQ 
             IHVLQGERPM AADNKTLGRF QLTDIPAAPR GIPQIEVTFD IDKNGIVSVK AKDLGTQKEQ 
             IHVLQGERPM AADNKTLGRF QLTDIPAAPR GIPQIEVTFD IDKNGIVSVK AKDLGTQKEQ 
             IHVLQGERPM AADNKTLGRF QLTDIPAAPR GIPQIEVTFD IDKNGIVSVK AKDLGTQKEQ 
             IHVLQGERPM AADNKTLGRF QLTDIPAAPR GIPQIEVTFD IDKNGIVSVK AKDLGTQKEQ 
             IHVLQGERPM AADNKTLGRF QLTDIPAAPR GIPQIEVTFD IDKNGIVSVK AKDLGTQKEQ 
             IHVLQGERPM AADNKTLGRF QLTDIPAAPR GIPQIEVTFD IDKNGIVSVK AKDLGTQKEQ 
             IHVLQGERPM AADNKTLGRF QLTDIPAAPR GIPQIEVTFD IDKNGIVSVK AKDLGTQKEQ 
             IHVLQGERPM AADNKTLGRF QLTDIPAAPR GIPQIEVTFD IDKNGIVSVK AKDLGTQKEQ 
             IHVLQGERPM AADNKTLGRF QLTDIPAAPR GIPQIEVTFD IDKNGIVSVK AKDLGTQKEQ 
             IHVLQGERPM AADNKTLGRF QLTDIPAAPR GIPQIEVTFD IDKNGIVSVK AKDLGTQKEQ 
             IHVLQGERPM AADNKTLGRF QLTDIPAAPR GIPQIEVTFD IDKNGIVSVK AKDLGTQKEQ 
             IHVLQGERPM AADNKTLGRF QLTDIPAAPR GIPQIEVTFD IDKNGIVSVK AKDLGTQKEQ 
             IHVLQGERPM AADNKTLGRF QLTDIPAAPR GVPQIEVTFD IDKNGIVSVK AKDLGTQKEQ 
             IHVLQGERPM AADNKTLGRF QLTDIPAAPR GVPQIEVTFD IDKNGIVSVK AKDLGTQKEQ 
             IHVLQGERPM AADNKTLGRF QLTDIPAAPR GVPQIEVTFD IDKNGIVSVK AKDLGTQKEQ 
             IQVYQGEREI AAYNKKLGMF ELTGLPPAPR GVPQIEVAFD IDANGIMHVT AKDLGTGKEQ 
             IQVYQGEREI AAYNKKLGMF ELTGLPPAPR GVPQIEVAFD IDANGIMHVT AKDLGTGKEQ 
             IHVLQGEREM AAYNKTLGRF ILDGIPPAPR GVPKIEVTFD IDVNGIVHVS AKDLGTGKEQ 
             IHVLQGEREM ASDNKSLGTF RLDGIPSAPR GVPQIEVTFD IDANGILSVT AKDKGSGKEQ 
             IHVLQGEREM ASDNKSLGTF RLDGIPPAPR GVPQIEVTFD IDANGILSVT AKDKGSGKEQ 
             IHVLQGEREM ASDNKSLGTF RLDGIPPAPR GVPQIEVTFD IDANGILSVT AKDKGSGKEQ 
             IHVLQGEREM ASDNKSLGTF RLDGIPPAPR GVPQIEVIFV IDANGILNVT AKDKGSGKEQ 
             IHVLQGEREM ASDNKSLGTF RLDGIPPAPR GVPQIEVIFD IDANGILNVT AKDKGSGKEQ 
             IHVLQGEREM ASDNKSLGTF RLDGIPPAPR GVPQIEVTFD IDANGILSVT AKDKGSGKEQ 
             IHVLQGEREM ANDNKSLGTF RLDGIPPAPR GVPQIEVTFD IDANGILNVT AKDRGTGKEQ 
             IHVLQGEREM ASNNKTLGRF ELVGIPSAPR GIPQIEVTFD IDANGIVHVS AKDLATQKEQ 
             IHVLQGERKM AGNNVTLGRF QLSGIPSAPR GIPQIEVKFD IDVNGIVNVT AKDTATGKEQ 
             IHVLQGERSM AGDNRTLGRF DLVGIPPAPR GIPQIEVTFD IDANGIVHVS AKDLGTGKEQ 
             IHVLQGERPL AKDNKSLGRF ILSGIPPAPR GVPQIEVTFD IDANGIVHVS AKDLATGKSQ 
             IQVYQGEREI AKYNKKLGVF DLTGIPPAPR GVPQIEVTFD IDANGIVNVT AKDLGTGKEQ 
             IHVLQGEREM AADNKSLGTF RLDGIPPAPR GVPQIEVTFD IDANGILNVT ARDKGTGKQQ 
             IRVYQGERPI ARENIFLGSF KLVGIPPAPR GVPQIEVTFD IDSDGIVHVS AKDLGSGKEQ 
             IHVLQGERPM AQDNKSLGRF RLEGIPPMPA GVPQIEVCFD IDANGILHVT AKERSTGREA 
             IHVLQGERPM AQDNKSLGRF RLEGIPPMPA GVPQIEVCFD IDANGILHVT AKERSTGREA 
             VHVLQGEREM ASGNKSLGQF NLSDIPPAPR GMPQIEVTFD IDANGILHVS AKDKATGKEN 
             IHVLQGEREV SSGNKSLGQF NLDEIPPAPR GTPQIEVTFD IDANGILNVS AKDKATNKEQ 
             ISVVQGEREF ARDNKSLGLF ELGNIAAAPR GVPQIEVTFD IDANGILTVS STDKGTGKSQ 
             IHVLQGERGM ASQNRTLGNF DLVGIPPAPR GVPQIEVTFD IDANGIVHVS AKDLGTGKEQ 
             IHVLQGERGM ANQNRTLGNF DLVGIPPAPR GVPQIEVTFD IDANGIVHVS AKDLGTGKEQ 
             IHVLQGEREM SSDNKSLGTF RLDGIPAAPR GVPQIEVTFD IDANGILNVT AKDKGTGKEQ 
             IQVFQGEREL TQDNKNLGTF ELTGIAPAPR GLPQIEVTFD IDANGIVHVS AKDKGTGKEQ 
             IQVFQGEREL TQDNKNLGTF ELTGIAPAPR GLPQIEVTFD IDANGIVHVS AKDKGTGKEQ 
             IRIVQGERSL AADNKLLGNF ELSGIEPAPR GVPQIEIKFN IDANGIMSVN AKDLKTQKET 
             IKVFQGEREM ASGNKLLGEF NLEGIPPAAR GVPQIEVSFD IDANGILHVG AKDKGTGKEN 
             IHVLQGERKQ AMYNKSLGQF NLEGINPAPR GMPQIEVIFD LDADGILHVS AKDKQTGKEQ 
             IHVLQGERKQ ATYNKSLGQF NLEGIQPAPR GMPQIEVTFD LDADGILNVS AKDKATGKEQ 
             IHVLQGERKQ AMYNKSLGQF NLEGIQPAPR GMPQIEVTFD LDADGILHVS AKDKQTGKEQ 
             IHVLQGERKQ AMYNKSLGQF NLEGINPAPR GMPQIEVTFD LDADGILHVS AKDKQTGKEQ 
             IHVLQGERKQ AMYNKSLGQF NLEGINPAPR GMPQIEVTFD LDADGILHVS AKDKQTGKEQ 
             IHVLQGERKR SIDNKSLGQF NLDGIAPAMR GMPQIEVTFD IDADGILHVS AKDKNSGREQ 
             IKVHQGERKL AVDNKLLGQF SLEGIPPAPR GIPQIEVTFD IDANGIVHVS AKDKATGKEQ 
             IKVHQGERKL AVDNKLLGQF SLEGIPPAPR GRPQIEVTFD IDANGIAHVS AKDKATGKEQ 
             IQVLQGEREL ARDNKSLGMF ELSGIPAAPR GVPQIEVTFD IDANGILTVS AKDKATGKSQ 
             VHVLQGEREQ ARFNKSLAKF DLSGIEPAPR GMPQVEVSFD IDANGILHVS AKDKKTNKEQ 
             VHVLQGEREQ ARFNKSLAKF DLSGIEPAPR GMPQVEVSFD IDANGILHVS AKDKKTNKEQ 
             VHVLQGEREQ ARFNKSLAKF DLSGIEPAPR GMPQVEVSFD IDANGILHVS AKDKKTNKEQ 
             VHVLQGEREQ ARFNKSLAKF DLSGIEPAPR GMPQVEVSFD IDANGILHVS AKDKKTNKEQ 
             VHVLQGEREQ ARFNKSLAKF DLSGIEPAPR GMPQVEVSFD IDANGILHVS AKDKKTNKEQ 
             VHVLQGEREQ ARFNKSLAKF DLSGIEPAPR GMPQVEVSFD IDANGILHVS AKDKKTNKEQ 
             VHVLQGEREQ ARFNKSLAKF DLAGIEPAPR GQPQIEVSFD IDANGILHVS AKDKKTNKEQ 
             VHVLQGEREQ ARFNKSLAKF DLAGIEPAPR GQPQIEVSFD IDANGILHVS AKDKKTNKEQ 
             IHVLQGERKR AQDNKSLGQF NLDGIQPAPR GMAQIEVTFD IDADGILHVS AKDKNTGREQ 
             IHVLQGERKR AQDNKSLGQF NLDGIQPAPR GMAQIEVTFD IDADGILHVS AKDKNTGREQ 
             IHVLQGERKR AQDNKSLGQF NLDGIQPAPR GMAQIEVTFD IDADGILHVS AKDKNTGREQ 
             IHVLQGERKR AQDNKSLGQF NLDGIQPAPR GMAQIEVTFD IDADGILHVS AKDKNTGREQ 
             IHVLQGERKR AQDNKSLGQF NLDGIQPAPR GMAQIEVTFD IDADGILHVS AKDKNTGREQ 
             IHVLQGERKR AQDNKSLGQF NLDGIQPAPR GMAQIEVTFD IDADGILHVS AKDKNTGREQ 
             IHVLQGERKR AQDNKSLGQF NLDGIQPAPR GMAQIEVTFD IDADGILHVS AKDKNTGREQ 
             IHVLQGERKR AQDNKSLGQF NLDGIQPAPR GMAQIEVTFD IDADGILHVS AKDKNTGREQ 
             IRVFQGEREM AADNKLLGQF DLVGIPPAPR GVPQIEVTFD IDANGIVNVS AKDKGTGKEQ 

             ---------- ---------- ---------- ---------- ---------- ---------- 
             ---------- ---------- ---------- ---------- ---------- ---------- 
             ---------- ---------- ---------- ---------- ---------- ---------- 
             ---------- ---------- ---------- ---------- ---------- ---------- 
             KITIT-SSSG LSKEEVERMA KEADAHAAED KAKKEEIEAR NQLDGMVYQI EKMNAARERL 
             SMTIT-GGSA LPKEEIERMM RDAEAHAEED RRRREEAEAR NQADTLIYQT EKIRSATEQL 
             KITIK-ANSG LSEDEIQKMV KDAELNAADD KKKLELVQAR NQGEAAVHTV TKIDEKTTAL 
             KITIK-ANSG LSEDEIQKMV KDAELNAADD KKKLELVQAR NQGEAAVHSV TKIEEKTNAL 
             SIQIK-ANSG LSDAEIEAMI KDAEANAEED RKFEELAKAR NEADALISSS NKIKAKTEAL 
             SIQIK-ANSG LSDAEIEAMI KDAEANAEED RKFEELAKAR NEADALVSSS NKIKAKTEAL 
             QIRIQ-ASSG LSDEEIEQMV RDAEANAEAD KKFEELVQAR NQADGIAHAT RKIDAKTEAL 
             KITIQ-ASSG LSDDEIERMV REAEANAAED KKFEELVQTR NQADGLVHSV RKIEAKQQAL 
             KITIQ-ASSG LSDEEIERMV REAEANAAED KKFEELVQTR NQADGLVHSV RKIEAKQQAL 
             QIRIQ-ASGG LSDADIEKMV KDAEANAEAD KKRRAGVEAK NQAESLIHST EKIQAKTQTL 
             QIRIQ-ASGG LSDADIEKMV KDAEANAEAD KKRRAGVEAK NQAESLIHST EKIQAKTQTL 
             TIQIK-ASSG LSDEEIDQMV QDAEAHADED KKFEELVQTR NQADHLVHAT RKIEAKIKAL 
             KIVIK-ASSG LSEEEIENMV KDAEAHAEED RKARELVEAR NQADNMIHAT NKIEAKTQQL 
             SISIT-GAST LDKTDIDRMV REAEQNASSD KERREKIERK NQADSLAYQA EKIKKLTPEL 
             QIRIT-ASSG LSEEEIQRMI RDADANKADD RVKKELADLK NNAEGLIYTT EKIKDALTRL 
             TIKIQ-SSGG LSEEEIKKMV QDAQDRAEED EKRKKRVELK NSAEALIHST EKIQQKYDAL 
             TIKIQ-SSGG LSDEEIKKMV KDAQDRAEDD EKRKKHVELK NSSEGLIHSV EKLQQKYDAL 
             SVRVE-ISSG LTPEEIERII KEAEEHAEED RKKKELIEAK NQLDHLVYQL EKVKQVTEKV 
             SMTIT-GGTA LSKEDIDRMV KDAEEHAAED KARREATDTR NTAEQLAYSV DKVKTAFEKL 
             GITIS-EGSN LDAKEVERMI AEAESHRSED VQNRERIDTL NELDAVAYRV ERARELISEL 
             KITIS-GSGA LKEEEIQRMI REAEENAEAD RLKKESIDAR NEAENMIFHT KKIKEKTGSL 
             KIKIQ-ANSG LSDEEVERMV RDAAAHAEED KKAHELVDAR NQCDALIHST KKIEAKSQAL 
             KIKIQ-ANSG LSEDEIQRMV QDAAAHAEED KKAHELVDIR NQCDALVHSV KKIEARMQAL 
             AITIQ-SSSG LSDEEVERMV QEAEANADAD QKRKEEVELR NEADQLVFQT DKIRAKKDAL 
             AITIQ-SSSG LSDEEVERMV QEAEANADAD QKRKEEVELR NEADQLVFQT DKIRAKKDAL 
             AITIQ-SSSG LSDEEVERMV QEAEANADAD QKRKEEVELR NEADQLVFQT DKIRAKKDAL 
             AITIQ-SSSG LSDEEVERMV QEAEANADAD QKRKEEVELR NEADQLVFQT DKIRAKKDAL 
             AITIQ-SSSG LSDEEVDRMV KEAEANADAD QKRKEEVELR NEADQLVFQT DKIRAKKDAL 
             AITIQ-SSSG LSDEEVERMV QEAEANADAD QKRKEEVELR NEADQLVFQT DKIRAKKDAL 
             SITIT-SSSG LSEEEIDKMV QEAEANAEAD KKRREQVELR NEADQLVFST EKIKAAKDEL 
             SITIT-SSSG LTDEEIDQMV KDAEANAEAD KKRREEVELR NEADQLVFTT EKIRTAKEEL 
             NITIK-SSSG LSDDEIERMV KEAEENAEAD AKKKEEIELR NEADQLVFTT EKIKAKKDEL 
             NITIK-SSSG LSDDEIERMV KEAEENAEAD AKKKEEIELR NEADQLVFTT EKIKAKKDEL 
             NITIK-SSSG LSDEEIERMV KEAEENADAD AKKKEEIEVR NEADQLVFQT EKIKAKKDEL 
             AITIQ-SSSG LSDEEVERMV QEAEANADAD QKRKEEVELR NEADQLVFQT DKIRAKKDAL 
             AITIQ-SSSG LSDEEVERMV QEAEANADAD QKRKEEVELR NEADQLVFQT DKIRAKKDAL 
             AIRIE-ASSG LSKEEIEKMK AEAEANAEAD KKEREKIDKL NQADSLIFQT ETIDSAMAEL 
             AIRIE-ASSG LSKEEIEKMK AEAEANAEAD KKEREKIDKL NQADSLIFQT ETIDSAMAEL 
             AIRIE-ASSG LSKEEIEKMK AEAEANAEAD KKEREKIDKL NQADSVIFQT ENIDTAMAEI 
             QIRIQ-ASGG LSDADIENMV KDAESHAAED KKRRENVEAK NQAEALIHST EKVKAKMQKL 
             QIRIQ-ASGG LSDADIEKMV KDAEEHAAED KKRREGVEAR NQAEALIHST EKVKAKMQKL 
             QIRIQ-ASGG LSDADIEKMV KDAEEHAAED KKRREGVEAR NQAEALIHST EKVTAKMQKL 
             KITIK-ASSG LSEEEIKKMV REAEANAESD RKFEELVQTR NQADNLMHST RKIETNIQSL 
             QIKIT-AQSG MSEDEIKRAV ADAEGHAEED KRKAEAATQR NNLDNLVYQT EKLKGAFERL 
             SMTIT-GGSG LPKDEIDRMV KEAEAHEAED KKRKEDAETR NQAESFAYQT EKIKSAQTEL 
             SMTIT-GGSG LPKDEIDRMV KEAEAHEAED KKRKEDAETR NQAEAFAYST EKVKTAQTEL 
             KITIK-ANSG LSEDEIQRMV KDAEANAEED HRLAELAQAR NQADALVHAT RKIDAKVEAL 
             KITIK-ANSG LSEDEIQRMV KDAEANAEED HRLAELAQAR NQADALVHAT RKIDAKVEAL 
             KITIK-ANSG LSEDEIQRMV KDAEANAEED HRLAELAQAR NQADALVHAT RKIDAKVEAL 
             KIRIE-SSSG LSESEIDRMV KDAEAHAEED KKLKENIEAK NTANSLIYQT EKIKSKTEEL 
             KIRIE-SSSG LSESEIDRMV KDAEAHAEED KKLKENIEAK NTANSLIYQT EKIKSRTEEL 
             KIRIE-SSSG LSESEIDRMV KDAEAHAEED KKLKENIEAK NTANSLIYQT EKIKSRTEEL 
             QIRIQ-ASGG LSEADIEKMV KDAEANAEAD KKRREAVTAK NEADGLVHST EKIKAKTQTL 
             QIRIQ-ASGG LSDADIEKMV KDAEANAEAD KKRRESVEAK NQAESLVHST EKIKAKTQAL 
             QIRIQ-ASGG LSDADIEKMV KDAEANAEAD KKRRESVEAK NQAESLVHST EKIKAKTQAL 
             QIRIQ-ASGG LSDADIEKMV KDAEANAEAD KKRRESVEAK NQAESLVHST EKIKAKTQAL 
             QIRIQ-ASGG LTDADIEKMV KDAEANAEAD KKRRESVEAK NQAESLVHST EKIKAKTQAL 
             KITIK-ASSG LNETEIKKMI LDAEQNSESD QKFEELVKVR NQGDQISHST KKIEEKIQEV 
             KITIQ-SSSG LNDDEIKKMI LDAQENSEKD LQFEELIKTK NQGDQILHNT KKIEDNIQKI 
             KITIK-ASSG LNEEEIKKMI NDAEANSEAD RKFEELIQVR NQGDQLIHSI RKIEKNIQNL 
             KITIK-ASSG LNEEEIKKMV NDAEANSEAD QKFEELIQTR NQGDQLVHSI KKIEKNIQNL 
             KITIK-ANSG LSEAEIDQMI KDAEANAAED HKLRELADSR NQGDALVHST KKIDAKVEEL 
             KITIK-ANSG LSEAEIDQMI KDAEANAAED HKLRELADSR NQGDALVHST KKIDAKVEEL 
             KITIK-ANSG LSEAEIDQMI KDAEANAAED HKLRELADSR NQGDALVHST KKIDAKVEEL 
             KITIK-ANSG LTDAEIDQMI KDAEANAAED HKLRELADSR NQGDALVHST KKIDAKVEEL 
             KITIK-ANSG LSEAEIEKMV KDAEANAAED HKLRELAESR NQGDALVHST KKIDAKVEAV 
             KITIK-ANSG LSEAEIEKMV KDAEANAAED HKLRELAESR NQGDALVHST KKIDAKVEAV 
             KITIK-ANSG LSEAEIEKMV KDAEANAAED HKLRELAESR NQGDALVHST KKIDAKVEAV 
             KITIK-ANSG LSEAEIEKMV KDAEANAAED HKLRELAESR NQGDALVHST KKIDAKVEAV 
             KITIK-ANSG LSEAEIEKMV KDAEANAAED HKLRELAESR NQGDALVHST KKIDAKVEAV 
             KITIK-ANSG LSEAEIEKMV KDAEANAAED HKLRELAESR NQGDALVHST KKIDAKVEAV 
             KITIK-ANSG LSEAEIEKMV KDAEANAAED HKLRELAESR NQGDALVHST KKIDAKVEAV 
             KITIK-ANSG LSEAEIEKMV KDAEANAAED HKLRELAESR NQGDALVHST KKIDAKVEAV 
             KITIK-ANSG LSEAEIEKMV KDAEANAAED HKLRELAESR NQGDALVHST KKIDAKIETV 
             KITIK-ANSG LSDAEIDQMI KDAEANAAED HKLRELADSR NQGDALVHST KKIDAKVEEL 
             RITIK-ANSG LSEAEIEKMV KDAEANAEED HKLRELADAR NQGDALVHST KKIEAKIEVV 
             NITIS-GSSG LSEEEINKMV NDAEAHKEDD KKRKEAVEAR NAADSLAHQT EKIDVKVKAL 
             EIKIT-GSSG LSEEEINNMV KDAELHKEED KKRKEAVDAR NAADSLAHQV EKIESKMKAL 
             EIKIT-GSSG LSEEEINNMV KDAELHKEED KKRKEAVDAR NAADSLAHQV EKIESKMKAL 
             EIKIT-GSSG LSEEEINNMV KDAELHKEED KKRKEAVDAR NAADSLAHQV EKIESKMKAL 
             KITIK-ASSG LNEEEIKKMV QEAEANAESD RKFEELVQIR NQADHLLHST RKIESKVQEL 
             KITIK-ASSG LNEEEINKMV QEAEANAESD RKFEELVQIR NQADHLLHST KKIESKIQSL 
             KIQIQ-ASGG LSDEEIEKMV KDAEANKEED KKKRESVDVR NQADTLLHST EKIKKKTETL 
             SITIK-ASSG LSDEEVEKMI KDAEAHADED KKFQELVASK NMADSLIHST KKIDAKIQTL 
             SITIT-NTSN LSEAEIKRMV EEAERYAEED RKRKEEVETR NQADSLIYQA EKMRAKMEEL 
             SIRIQ-ANGG LSDSDIERMV KEAEANKAAD EKKKQLVEAK NQGEAILHST EKIQAKTQAL 
             KIRIE-ASSG LKEEEIQQMI RDAELNKEED KKRREASDIK NEADGMIFRA EKIKAASDEL 
             KIRIE-ASSG LKEDEIQQMI RDAELHKEED KQRKEASDVK NEADGMIFRA EKIKAASDEL 
             KIRIE-ASSG LKEDEIQQMI RDAELHKEED KQRKEASDVK NEADGMIFRA EKIKAASDEL 
             KIRIE-ASSG LKEDEIQRMI NDAEKNKEED KKRREASDVR NEADSMIFRA EKIKEASDEL 
             KIRIE-ASSG LKEDEIQRMI NDAEKHKEED KKRREASDAR NEADSMIFRA EKIKDASEEL 
             KIRIE-ASSG LKEDEIQRMI RDAEQNKEED KKRREASDVR NEADSMIFRA EKIKEASEEL 
             KIRIE-ASSG LQEDEIQRMV RDAEINKEED KKRREASDAK NEADSMIFRA EKIKEVTEDL 
             KIRIE-ASSG LQEDEIQRMV RDAEINKEED KKRREASDAK NEADSMIFRA EKIKEVTEDL 
             KIRIE-ASSG LQEDEIQRMV RDAEINKEED KKRREASDAK NEADSMIFRA EKIKEVTEDL 
             KIRIE-ASSG LQEDEIQRMV RDAEINKEED KKRREASDAK NEADSMIFRA EKIKEVTEDL 
             SIRIE-ASSK LSDAEINKMK DDAKQHADED KKRKEEIDIK NSADALIFST EKIKSAMDDL 
             SIKIE-ASGK LSDAEIEKMK RDAKEHAAED MKKKEEIDSK NAADGLIFST EKIKNAMDEL 
             SIKIE-ASGK LTEAEIEKMK EDAKAHAAED QKRKEEIELK NSADSLIFST EKIKPAMDEL 
             NITIQ-ASSG LSEAEIERMV KDAEANAEED KKLHELVTAR NHAEGLIHSI KKIEAKAEEL 
             SIVIK-ASGG LSDEEIDQMV KDAEAHEAED KKFEELVQLR NQADGMVHAA RKIQAKLDAL 
             HITIT-ASTN LSDEEIDKAV KDAEKFAEED KKKKENIEVK NNADQIVFQT DKIKKATEDL 
             KITIT-SNTN LSEAEIEQKI KEAEMNAEAD KQKKEKIEAF NQAESTIYQT EKLKKATDEV 
             NITIT-ASTN LSDDEIDKAV KEAEKFAAED EKRKESVEVK NNADSALYQT EKIKKATTEL 
             NITIT-ASTN LSDAEIDKAV KEAEQFAEED KKRKEAIEVK NNAEQTVYQT EKIKKAMEDL 
             NITIT-ASTN LSDAEIDKAV KEAEQFAEED KKRKEAIEVK NNAEQTVYQT EKIKKAMEDL 
             NITIT-ASTN LSDAEIDKAV KEAEQFAEED KKRKEAIEVK NNAEQIVYQT EKIKKAMEDL 
             NITIT-ASTN LSDDEVEKAV NDAKKFEEED KKRKESVEVK NNAEQIFYQT EKIKKATEDL 
             HITIT-ASTN LSEAEIEKAI NEAKKYEEED RKRKESAETR NNADSMVFQA EKIKKATEDL 
             KITIK-ASSG LSDEEVEQMV RDAEANADAD AKFEELVTAR NQADGMIHAT RKIEAKTQAL 
             TIKIQ-DGSG LSQEEIDRMV KDAEAHAEED KKRREEQETR NSAESMAYQT RKIKTAVEKL 
             TITIQ-DGSG LSQEEIDRMI KDAEAHAEED KKRREEQEIR NNAESLVYQT HKIKTAVDKL 
             TITIQ-DGSG LSQDEIDRMI KDAEAHADED KKRREEQEVR NNAESLVYQT RKIKAAVEKL 
             TITIQ-DGSG LSQDEIDRMI KDAEAHADED KKRREEQEVR NNAESLVYQT RKIKAAVEKL 
             TITIQ-DGSG LSQDEIDRMI KDAEAHADED KKRREEQEVR NNAESLVYQT RKIKAAVEKL 
             TIKIQ-DGSG LSQEEIDRMV KDAETHAEED KKRREEQEVR NSAESMAYQT RKIKDAVEKL 
             SIVIK-ASSG LSDEEVEKMV KDAEAHRDSD RKFHELVDAR NQADAMIHAA EKIEAKTKAL 
             SIKIT-NHGG LSSSEIERMR REAEAYAEED RRRRQLVEAR NQADSLLYNY EKLRNAMEEL 
             SISIT-GAST LDSKEVERMI AEAEKYAAED RARREKIERR NKADSLAYQA ERIQSKEREL 
             KIRIE-ASSG LSADEIERMR NEAKANEGKD REEKEKIEKI NQADSMIFQT EKIDTAMAAI 
             KITIK-ANSG LSEAEIQAMV KDAELHAEED KKAHELADAR NQADGMVHMV KKITAKTEAL 
             KITIT-ASSG LSKEEVEKMT REAEAHAVED TKRKEEIEAR NVADNLAYNA EKIKKTTQEL 
             KITIT-ASSG LSKEEVEKMT REAEAHAAED SKRKEEIEAR NVADNLAYNA EKIKTTTQEL 
             SIRIE-NTTT LDKSDVERMV KEAEQNAEAD RKRRERVEKR NNLDSLRVQA LGIERAQKQL 
             SITIE-NTTT LDKTDVERMV QEAEQNAAAD KQRKEKVEKR NNLDSLRVQA VQIADAQKKL 
             KVTIT-ASTG LSQEEIEKMK KDAEAHADED KKRKELIDAK NQADSMVYQT EKIKEKTEGV 
             SIKIT-ASSG LTDEEIDRMT KDAELHADED KKRKELVEAR NSADGLIHST EKIKAAIEAL 
             SISITGGTGG LSDDEINRMV NEAEKFAEED KKRKEAVEVK NQADSLIYQA EKIKNKLEEL 
             SIRIT-ASSG LSEDEIQNLV KEAEAHADED KKKKELIEAR NQADSLIYTT EKIKKATDEL 
             SIRIT-ASSG LSEDEIQRLV KEAEAHADDD KKKQELIEAR NQADGLIYGT EKIKKASDEL 
             SIRIT-ASSG LSEDEIQRLV KEAEAHADDD KKKQELIEAR NQADGLIYGT EKIKKASDEL 
             AIKIQ-SSGG LSDDEIQRMI KEAEQKAGED EKRKKFIELK NNGENLVHST EKLQQKVDHL 
             AIKIQ-SSGG LSDDEIQRMI KEAEQKAGED EKRKKFIELK NNGENLVHST EKLQQKVDHL 
             AIRIQ-SSGG LTDDEIQNMI KEAESKAEED EKRKKFVEVK NNAENLVHST EKMQNKLDHL 
             AIRIQ-SSGG LTDDEIQNMI KEAESKAEED EKRKKFVEVK NNAENLVHST EKMQNKLDHL 
             AIRIQ-SSGG LTDDEIQNMI KEAESKAEED EKRKKFVEVK NNAENLVHST EKMQNKLDHL 
             TITIK-SSSG LSDDEIERMV KDAEANAEAD KQRKEEVDLR NDADALLFTV DKMKAKRDSL 
             KITIK-ASSG LNEEEIQKMV RDAEANAEAD RKFEELVQAR NQGDHLLHST RKIEAKIQAL 
             QIRIQ-ASGG LNESDIEQMV QDAEKFAEED KKRREGAEAR NQADSLVHAT QKINAKAQAL 
             KITIK-ASSG LNEDEIQKMV RDAEANAEAD RKFEELVQTR NQGDHLLHST RKIEAKMQEL 
             KITIK-ASSG LNEDEIQKMV RDAEANAEAD RKFEELVQTR NQGDHLLHST RKIEAKMQEL 
             KITIK-ASSG LNEDEIQKMV RDAEANAEAD RKFEELVQTR NQGDHLLHST RKIEAKMQEL 
             KITIK-ASSG LNEDEIQKMV RDAEANAEAD RKFEELVQTR NQGDHLLHST RKIEAKMQEL 
             KITIK-ASSG LNEDEIQKMV RDAEANAEAD RKFEELVQTR NQGDHLLHST RKIEAKMQEL 
             KITIK-ASSG LNEDEIQKMV RDAEANAEAD RKFEELVQTR NQGDHLLHST RKIEAKMQEL 
             KITIK-ASSG LNEDEIQKMV RDAEANAEAD RKFEELVQTR NQGDHLLHST RKIEAKMQEL 
             KITIK-ASSG LNEDEIQKMV RDAEANAEAD RKFEELVQTR NQGDHLLHST RKIEAKMQEL 
             NIVIK-SSSG LSEEDIEKMV QDAEANAEAD KKFHDLVTAR NTADNLIHSS RKIESKTKAL 
             NIVIK-SSSG LSEEDIEKMV QDAEANAEAD KKFHDLVTAR NTADNLIHSS RKIEAKTKAL 
             NIVIK-SSSG LSEEDIEKMV QDAEANAEAD KKFHDLVTAR NTADNLIHSS RKIEAKTKAL 
             NIVIK-SSSG LSEEDIEKMV QDAEANAEAD KKFHDLVTAR NTADNLIHSS RKIEAKTKAL 
             NIVIK-SSSG LSEEDIEKMV QDAEANAEAD KKFHDLVTAR NTADNLIHSS RKIEAKTKAL 
             NIVIK-SSSG LSEEDIEKMV QDAEANAEAD KKFHDLVTAR NTADNLIHSS RKIESKTKAL 
             SMTIT-GGSA LPKDDIDRMV RDAEQYAEED RRRREEAETR NKAETLVYST ERIREAADAL 
             SMTIT-GGSA LPRDDIDRMV RDAEQYAEED RNRREEAETR NKAETLVYST ERIREAADAL 
             KVTIS-GSSN LSKEEIERMT KEAEAHAEED KKFQELVEAR NKADQLISAT EKIDSAMEKL 
             SITIK-SSSG LSEEEIQRMI KEAEENAEAD RKRKEAAELR NEADQLIFMT DKIRKKKDAL 
             SITIK-SSSG LSEEEIQRMI KEAEENAEAD RKRKEAADLR NEADQLIFTT EKIRKKKDAL 
             SIRIT-ASSG LSKEEIDKMV REAESHAADD KKKRELIEAR NHADTLAYST EKIKQATDAL 
             SIRIT-ASSG LSKEEIDKMV KEAEAHSAED KKKRELVEAR NHADTLSYST EKLKKATDEL 
             TISIT-GAST LSKDDVAKMV NEAESFAGED KKRREAVDLK NEADSLAYQA ERVASLKADL 
             QIKIQ-ASGG LSDADIDRMV KDAEANASAD KAKRELVELR NSTESLIHQT EKLKAASEKL 
             DIRIE-ASSG LTEEEIEKMK KEAEANADAD KQTKEKVDKL NEADAMIFQT EKITPALDKI 
             QIRIQ-ASGG LSDADIQRMV QEAEANAEAD KQRRALVEAR NQAESLVHQV EKLTQATERL 
             QIKIQ-ASSG LSDEEVEQMV RDAEANAESD RQFEELVQTR NQADSIAHAT RKIEAKIEAV 
             QIRIQ-ASSG LSDEEIQQMV RDAEANADAD RKFEEVVQAR NQADGIAHAT RKIEAKIEAV 
             QIRIQ-ASSG LSDEEIQQMV RDAEANADAD RKFEEVVQAR NQADGIAHAT RKIEAKIEAV 
             KITIK-ASSG LSDEEIQQMV RDAEANAEAD RKFEELVQAR NQADHLVHST RKIDAKVQAL 
             SIVIK-ASSG LSEDEIDKMV QDAEAHAAED KKFEELAASR NQADALVHAT QKIESRMQKL 
             GIEIK-ASSG LTEDEIERMV KEAEENAEED RRQRELVEAR NQAENMIHST RKIEQKTQEL 
             EIKIS-GSSG LSDSEIEKMV KDAELHKEED ARKKEVIEAR NHADSLAHQT QKLEDKTKAL 
             EIKIS-GSSG LSDAEIEKMV KEAELHKEED TKKKAIIELR NNADSLVYQT KKLEEKIKNL 
             EIKIS-GSSG LSDSEIEKMV KDAELHKEED AKKKEVIEAR NHADSLAHQT QKLEDKTKLL 
             EIKIS-GSSG LSDSEIEKMV KDAELHKEED ARKKEVIEAR NHADSLAHQT QKLEDKTKAL 
             EIKIS-GSSG LSDSEIEKMV KDAELHKEED ARKKEVIEAR NHADSLAHQT QKLEDKTKAL 
             KITIK-ANSG LTEEEIQKMV QDAEANAEED KRLKEVAEAH NHGDALVHST RKIDEKSAAL 
             QITIQ-ADGG LSEADIKNMM ADAESNASTD KARRELVEAK NHAEALIHQT EKIAAKHQAL 
             KITIK-ASSG LDESEVDKMV KDAEAHAEED KKFEEMVQAR NQADGLVHAT RNIDAKSQAL 
             QITIQ-ASGG LSDDDIEAMV REAEENAEAD KDRKDLVETR NQAESLVHGT EKIKGGIQNV 
             KITIK-SSSG LSDEEIKRMQ KDAEEHAEED KKRKDEADLR NEVDQLIFTT EKMKEKKDAL 
             KITIK-SSDG LSDEEIEKMM NEAKENEEAD KKRKEEVDTK NEVDQLLFQT DKMKAKKDDL 
             NITIK-SSSG LSDEEIERMK KEAEENADAD EKRKEEVDLK NDVDQLLFQT DKMKQKRDDL 
             KITIQ-SASG LSDEEIERMK KEAEEHAEED AKKKEEVDLR NEVDGLIFQT EKMKEKKDAL 
             KITIQ-SASG LSDEEIERMK KEAEEHAEED AKKKEEVDLR NEVDGLIFQT EKMKEKKDAL 
             KITIK-SSSG LSDEEIKKMQ KDAEEHAEED KKRKEEVDLR NEVDQLIFTT EKMKEKKEAL 
             KITIK-SSSG LSDEEIKKMQ KDAEEHAEED KKRKEEVDLR NEVDQLIFTT EKMKEKKEAL 
             KITIK-SSSG LSDDEIDQMV KEAKENEEAD KKRKEEVDLK NEVDQLIFTT DKMKAKKDDL 
             KITIK-SNSG LSDEEIDRMM KEAQENEEAD TKRKEEVDLK NDVDQLIFQT DKMKTKRDAL 
             KITIK-SSSG LSDEEIDRMV KEAKENEAAD KKRKEEVDLR NEVDQLLFQT DKMKAKKDEL 
             TIVIK-SNSG LSDEEIDKMM KDAEANADAD AKRKEEVDTR NEADALVFQT EKIKAKSEAL 
             TIVIK-SNSG LSDEEIDKMM KDAEANADAD AKRKEEVDTR NEADALVFQT EKIKAKSEAL 
             TIVIK-SNSG LSDEEIDKMM KDAEANADAD AKRKEEVDTR NEADALVFQT EKIKAKSEAL 
             SIQIT-ASSG LSEADIEKLI REAESHASED KKKQEIIEVR NHADGLIYST EKIKKATDEL 
             SIVIK-ASSG LSEEEVAAMV KDAQSHAEED KKFKEMAELR NQADSLIHSC EKIEDKLKVL 
             SIVIK-ASSG LSEEEVAAMV KDAQSHAEED KKFKEMAELR NQADSLIHSC EKIEDKLKVL 
             SIVIK-ASSG LSEEEVAAMV KDAQSHAEED KKFKEMAELR NQADSLIHSC EKIEDKLKVL 
             SMTIT-GGSS LPKDDIERMV REAEEHAAED KKRRESAETR NQAEQLVYSI EKVKTAYDKL 
             KIRIE-SSSG LSEDEIQKMV KDAEAHAAAD KAQREVIEAK NELDTLAYSL EKMESAKASI 
             KIRIE-SSSG LSEDEIQKMV KDAEAHAAAD KAQREVIEAK NELDTLAYSL EKMESAKASI 
             KIRIE-SSSG LSEDEIQKMV KDAEAHAAAD KAQREVIEAK NELDTLTYSL EKIESAKASI 
             KIRIE-SSSG LSEDEIQKMV KDAEAHAAAD KAQREVIEAK NELDTLTYSL EKIESAKASI 
             KITIQ-AAGG LSDEEIEKMM NDAKANEEAD AKKKEAVDTR NEADQLIFQT EKLKAKSEEL 
             NIVIK-SSSG LTDEEIEKMV QDAEANAEED KKNKENAELR NNADQLVFTV DKIKEKTDSL 
             NIVIK-SSSG LTDEEIEKMV QDAEANAEED KKNKENAELR NNADQLVFTV DKIKEKTESL 
             NIVIK-SSSG LTDEEIEKMV QDAEANAEED KKNKENAELR NNADQLVFTV DKIKEKTESL 
             NIVIK-SSSG LTDEEIEKMV QDAEANAEED KKNKENAELR NNADQLVFTV DKIKEKTESL 
             SIHIE-ASGG LTSEEIDRMV HEAESHAEED AKKRALIEAR NNADSLVYSS EKISSKTQAL 
             QIRIQ-ASGG LSDADIEKMV KEAEAHAAED KKRKELIEAR NHADGLIHTT EKIKAKTESL 
             QITIK-ASSG LSDEEIQQMV RDAEANAEAD RKFEELVQAR NQADALVHST RKIEAKIQAL 
             QIRIQ-ASGG LSDDDIEQMV KDAEANADAD KKKKELVEAH NGAEAMIHQT EKIQQKTQAL 
             SIVIK-ASSG LNDDEIEKMV RDAEANAEED RKFEELVQAR NQGDAMVHAV RKIEAKTQKL 
             SITIS-NSGA LSDADIEKMI KEAEANAEAD EIKRKNIELK HKAESYVAII ESLETKVNEL 
             QIRIQ-ASGG LSDAEIEKMV KDAEANAEAD KKRRETVEVK NQAEALIHST EKIRAKTTAL 
             QIRIQ-ASGG LSDADIEKMV KDAEANAETD KKRRAVVEAR NQAEALVHSS EKIEAKSQAL 
             KITIK-ANSG LSEEEIQKMV KDAELNAAED KKKLELVQAR NQADAMVHSV KKIEAKTEAL 
             KITIK-ANSG LSDEEIKRME EEAAKYADED KKLRELVDAR NSADSAIHSV KKIESKTNAL 
             SIVIR-ASSG LSEDEIKRMV KDAELHAEED RRMHELVSAR NHADAVVHAT NKIEQRTSAL 
             AITIT-SSSG LSEEEIQRMV KEAEASAEAD RRRKEEIETR NQADSLIYQA ERIKEKMEAL 
             TIRIQ-EGSG LSKEEIDRMI KDAEAHADED RKRREEADVR NQAETLVYQT EKIKAAMEKL 
             TIRIQ-EGSG LSKEEIDRMI KDAEAHADED RKRREEADVR NQAETLVYQT EKIKAAMEKL 
             TIRIQ-EGSG LSKEEIDRMI KDAEAHADED RKRREEADVR NQAETLVYQT EKIKAAMEKL 
             TIKIQ-EGSG LSKEEIDRMI KDAEAHAEED RKRREEADVR NQAESLVYQT EKIKSAMEKL 
             TIKIQ-EGSG LSKEEIDRMI KDAEAHAEED RKRREEADVR NQAESLVYQT EKIKSAMEKL 
             TIRIQ-EGSG LSKEDIDRMI KDAEAHAEED RKRREEADVR NQAETLVYQT EKIKSAMEKL 
             TIRIQ-EGSG LSKEDIDRMI KDAEAHAEED RKRREEADVR NQAETLVYQT EKIKSAMEKL 
             TIKIQ-EGSG LSKEEIDRMI KDAEAHADED RKRREEADVR NQAESLVYQT EKIKSAMEKL 
             TIKIQ-EGSG LSKEEIDRMV KDAEAHAEED RKRREEADVR NQAETLVYQT EKIKSAMEKL 
             TIKIQ-EGSG LSKEEIDRMI KDAEAHAEED RKRREEADVR NQAESLVYQT EKIKSAMEKL 
             TIRIQ-EGSG LSKEDIDRMI KDAEAHAEED RKRREEADVR NQAETLVYQT EKIKSAMEKL 
             TIRIQ-EGSG LSKEDIDRMI KDAEAHAEED RKRREEADVR NQAETLVYQT EKIKSAMEKL 
             TIRIQ-EGSG LSKDEIDRMI KDAEAHAAED HKRREEADVR NQAETLVYQT EKIKSAMEKL 
             TIKIQ-EGSG LSKEEIDRMI KDAEAHADED RQRREEADVR NQAESLVYQT EKIKSAMEKL 
             TITIS-NSGN LSEAEVERMI KEAQENAAND EAKKKNIELK NKAENYINII ETLEQKMAEL 
             SITIS-NSSE LDENEIQRMI RDAEANKERD AIVKQRIEMR YEGEGIVNTI NELKEQIDGF 
             SITIS-DNGN LSEEEIQKMI RDAEANKERD NIIRERIELR NEGEGIVNTI KELKVEIENF 
             TITIK-NTST LSEEEINKMI QEAEENREAD ALKKDKIETT VRAEGLINQL EKLKLKLDQI 
             TITIK-NTST LSEEEINKMI QEAEENREAD ALKKDKIETT VRAEGLINQL EKLKLKLDQI 
             TITIK-NTST LSEEEINKMI QEAEENREAD ALKKDKIETT VRAEGLINQL EKLKLKLDQI 
             TITIE-NSTS LTEEEIKKMI DDAEKNKEAD AKKKEKIDVT VRAETLINQL EKLKIKLDQI 
             TITIS-NSGN LSEAEVERMI KEAQENAAND EVKKKNIELK NKAENYINII ENLEQKMAEL 
             TITIK-DSSG LSQEEIDKMI KEAEENKEKD AQLKEQQEIR YKAESLINMF KTLKTKINQF 
             SITIS-DNGN LSEEEIQKMI RDAEANKERD NVIRERIELR NEGESIVSTI KELKAEIENF 
             EITIK-NSSK LSDEEVEKMV KEAEENREAD KAKKEKVEVI VRAESLISQL EKLKVKLEQI 
             TITIE-NSSK LSEEEIQKFI KDAEANKEAD AKRKEEAETI VRAESLIDQV KKLKAKLEEV 
             QVRVV-SNSG LSEAEIQAMI SDAQSHASDD KKKKELAELR NNADGLIYTT EKLKESFQRL 
             NITIQ-GSSG LSEEEIERMV KDAEANAEED KKLTELVASR NQAEALIHSV KKIDAKAEAL 
             NITIQ-GSSG LSEEEIERMV KDAEANAEED KKLTELVASR NQAEALIHSV KKIDAKTEAL 
             NITIQ-GSSG LSEEEIERMV KDAEANAEED KKLTELVASR NQAEALIHSV KKIDAKTEAL 
             NITIQ-GSSG LSEEEIERMV KDAEANAEED KKLTELVASR NQAEALIHSV KKIDAKAEAL 
             TVKIQ-ASGG LTEEEIKKMV DEAASKADED KKRRELVEAK NSAESLIHST EKIKEKTDAL 
             QIRIQ-ASGG LSEADIDKMV KDAEANAIED KKRREAVDAK NHADSLVHST EKIKAKTNTL 
             QIRIQ-ASGG LSEADIEKMV KDAEANAAED KKRREAVDAK NQADSLVHST EKIKAKTNTL 
             SIVIK-ASSG LAEGEIERMV SDAEAHVEED RKFRELVDLR NQGDNLIHAT EKIEARIKDL 
             KIKIQ-ASSG LSEDEIQKMV KDAEAHAEED KKALDLVNSR NQCDAMIHSV RKIDAKTQAL 
             KIKIQ-ASSG LSEDEIQKMV KDAETHAEED KKALELVNSR NQCDAMIHSV KKIDAKTQVL 
             KIKIQ-ASSG LSEEEVQRMV KDAEAHAEED HKAMELVTAR NQCDAMIHSV QKIEAKTQAL 
             TIKIQ-DGSG LSKEEIDRMI KDAEQHAAED KARREEAETR NQAETLVHQT EKVKAAVEKL 
             SMTIS-GGSA LGKDEIDRMV REAEQYAEED AKRREAVETR NQAEQLVYTT EKIRAGVTKL 
             SISIT-GAST LDKTDIDRMV REAEQNASSD KERREKIERK NQADSLAYQA EKIKKLTPEL 
             QIRIQ-ASGG LSDADIDQMV RDAEKFAEED KKRRAAAEAK NNAESLIHAT ERMNAKAQAL 
             SITIK-SSSG LSDDEVDRMV KEAEENADAD KQRREEVDLR NEADQLIFTT DKVKAKKDAL 
             KITIQ-NPGN LSEDEINKMV KDAESNEEAD KKKKEEVDLH NQVDQLIFSS EKLKEKKDAL 
             KITIS-GSGA LKEEEIQRMI REAEENAEVD RVKKESIDAR NEAENMIFHT KKIKEKTASL 
             KIRIE-AQSG LQEEEIKRMV RDAEEHAEED KKRKEEVEIR NEADSLAFRA QKIRSAKDEL 
             KITIQ-ASGG LSDDEIDRMV KDAEANAEAD KQRKELVEAK NQAESLIHTT KKIKGGIQNL 
             KITIK-ASSG LTDEEIQQMV RDAEANAEAD RKFEELVQAR NQADHLVHGT RKIETKVQAL 
             KITIK-SSSG LSDEEIDRMM KEAKENEEAD KKRKEEVDLR NEVDQLIFTT DKMKAKKDDL 
             SIRIT-ASSG LSDEEIDKMV KDAEAHSSED KKKREIIEAR NQADGLAYST EKIRQKSEAL 
             SIRIT-ASSG LSKEEIDKMV RDAESHADED KKKRDAIEAR NHADSMVYST EKIKKATDEL 
             SIKIE-SSSK LTDAEVEKMK EDAKVHAEED QKRKEEIEVK NSADSLIFST EKIKGAMDEL 
             KITIQ-SSSG LSEEDIEKMV QEAEANKESD KKFEELVTAR NQADQLIHGT RKIDAKVQAL 
             QITIK-ASSG LNEEEIQRMV RDAEANAESD RKFEELVQVR NQADQLVHGT RKIEAKIQAL 
             NVEIK-DSGA LSDSDIEQMQ KDAEANAEED KRQFELVEAR NKVNQQVYQL EKIKAASDEL 
             KITIK-ANSG LSEAEIQQMV KDAELHSADD KKKVEFVQAK NNAEAMVHSV RKIEAKNTAL 
             KITIK-ANSG LTEAEIQQMV KDAELNAEDD KKKVEFVQAK NSAEAMVHSV KKIEAKNAAL 
             KITIK-ANSG LTEEEIQRMV KDAEANAAED KKALELVTAR NTADALAHST KKIEAKTEAL 
             NIRIE-ASSG LSDDEIKRMK EEAQANAEAD KKEKERIDKI NQADSMIFQT EKIDTAMAEL 
             SISIT-GAST LSDNEVEKMV KDAESNASAD KEKREKIDLK NQAETLVYQT EKMKKLLEEL 
             SISIT-GAST LSDNEVEKMV KDAETNATAD KEKRDRIDIK NQAETLVYQT EKMKTLVEDL 
             SISIT-GAST LSDNEVDKMV KDAESNASVD KEKREKIDLK NQAETLVYQT EKMKKLLEEL 
             SISIT-GAST LSENEVEKMV KDAETNASAD KEKRERIDIK NQAETLVYQA EKMKSLLEEL 
             SISIT-GAST LSDNEVEKMV KDAESNASAD KEKREKIDLK NQAETLVYQT EKMKKLLEEL 
             SISIT-GAST LSENEVEKMV KDAETNASAD KEKRERIDIK NQAETLVYQA EKMKSLLEEL 
             SISIT-GAST LSDNEVEKMV KDAESNASAD KDKREKIDLK NQAETLVYQT EKMKKLLEEL 
             SISIT-GAST LSDNEVDKMV KDAESNASVD KEKREKIDLK NQAETLVYQT EKMKKLLEEL 
             SISIT-GAST LSDNEVEKMV KDAEMNASTD KEKREKIDIK NQAETLVYQA EKMKKLVEEL 
             SISIT-GAST LSDNEVDKMV KDAEMNASAD KEKREKIDIK NQAETLVYQA EKMKTLVEEL 
             SMTVT-GGSA LGKDEIDRMV KEAEANAEAD KKRREAVEMR NEADALAFRT EKVKAAMDDL 
             SIKIE-ASSK LTDAEIEKMK EDAKAHAEED KKLKEEIDIK NSADALIFST EKIQSGMEEL 
             KITIK-ASSG LSDDEVEKMV QDAEANKEAD KQFEEMVQAR NQADGLIHGT RKIESKTQEL 
             KITIQ-ASSG LSDEEVEQMI RDAEAHAEDD KKFEELVATR NQADAMVHGT RKIEAKTQAL 
             SIVIK-ASSG LSEDEIQQMV RDAEANAEED RKFEELAAAR NQGDALVHAT RKIEAKMNAL 
             SIVIK-ASSG LSEDEIQQMV RDAEANAEED RKFEELAAAR NQGDALVHAT RKIEAKMNAL 
             SIVIK-ANSG LSDEEVERMV RDAEANAEED RKFEELAAAR NQGDALVHST RKIDAKVEEL 
             KITIK-ANSG LSDEEIQKMV RDAELNAEED RKFEELAAAR NQGDALVHST RKIDAKVEEL 
             SIVIK-ANSG LSDEEIQQMI RDAEANSEED RKFEELATAR NQGDALVHST RKIDAKVEEL 
             SIVIK-ANSG LSDEEIERMV RDAEANAEED RKFEELAAAR NQGDALVHST RKIDAKVEEL 
             SIVIK-ANSG LSEEEIQQMV RDAEVNSEED RKFEELASAR NQGDALVHST RKIEAKVEEL 
             SIVIK-ANSG LSEEEIQQMV RDAEVNSEED RKFEELASAR NQGDALVHST RKIEAKVEEL 
             SIVIK-ANSG LSEEEIQQMV RDAEVNSEED RKFEELASAR NQGDALVHST RKIEAKVEEL 
             SIQIK-ADSG LSDEEVEQMI RDAEANAAED EKFANLAQVR NEADGRIHAV QKIKAKLEAL 
             SIQIK-ADSG LSDEEVEQMI RDAEANAAED EKFANLAQVR NEADGRIHAV QKIKAKLEAL 
             KITIK-SSSG LSEEEVEKMV NDAEANAEAD KKFEEVVKAR NQADAIVHTT RKIEAKTTAV 
             RITIK-ANSG LSEDEIQRMV KDAEANAEED KKARELADAR NQADALIHST KKIDAKVNAL 
             RITIK-ANSG LSEDEIQRMV KDAEANAEED KKARELADAR NQADALVHST KKIDAKVTAL 
             RITIK-ANSG LSEDEIQRMV KDAEANAEED KRARELADAR NQADALIHST RKIDAKVNAL 
             KITIK-ASSG LSEAEIERMV KDAEANAEED KKLRELVDSR NQGEALVHST RKIDAKVEAL 
             QIRIQ-ASGG LSDADIEKMV KDAESHAAED KKRRETVEAK NQAESLIHST EKIKAKTQTL 
             QIRIQ-ASGG LSDADIEKMV KDAEAHATED KKRREAVEAR NQAESLIHSS EKIKAKTQTL 
             NITIQ-ASGG LSDEDIEKMV RDAEANAEAD KKRRELVETK NQGESLLHST RKIKGGIQNL 
             NITIQ-ASGG LSDEDIEKMV RDAEANAEAD KKRRELVETK NQGESLLHST RKIKGGIQNL 
             TIKIQ-DGSG LSKEEIERMV KDAEAHAEED KARREEAEVR NQAESLVHQT EKVKTAVEKL 
             KITIK-ANSG LTEAEIQQMV KDAELNAADD KRKLDLVQAK NQADASLHSV KKIEEKSTAL 
             QIRIQ-ASGG LSEADIDKMV KDAEINAAED KKRREAVDAK NHADALVHST EKIKTKTNTL 
             QIRIQ-ASGG LSEADINKMV KDAEINAAED KKRREAVDAK NHADALVHTT EKIKAKSNTL 
             QIRIQ-ASGG LSDADIDKMV KDAEANASED KRRREAVDAK NHADALVHST EKIKTKTNTL 
             QIRIQ-ASGG LSDSEIDKMV KDAEANAAED KKRREAVDAK NHADALVHST EKIKAKSNTL 
             QIRIQ-ASGG LSDSDIDKMV KDAEANAAED KKRREAVDAK NHADALVHST EKIKAKTNTL 
             AIRIQ-ASGG LSDNDIERMV KEAELNAEAD RKRKEAVEAR NHADGLIHAT EKIKAKTDAL 
             RVTIQ-ASGG LSDAEIEQMV KDAEKNADED KKHKELIEAK NAADSLIYST EKIKEKTESL 
             KVTIQ-ASGG LSDAEIEQMV KDAEQNADED KKRKELIEAK NAADSLVYST EKIKEKTESL 
             KVTIQ-ASGG LSDAEIEQMV KDAEQNADED KKRKELIEAK NAADSLVYST EKIKEKTESL 
             KVTIQ-ASGG LSDAEIEQMV KDAEHNADED KKRKELIETK NAADSLVYST EKIKEKTGNL 
             KVTIQ-ASGG LSDSEIEQMV KDAEHNADED KKRKELIETK NAADSLVYST EKIKEKTNNL 
             KITIQ-ASGG LSDEDIEKMV KDAEENADAD KARRELIEAK NQAESLIHST EKIKSGIQNV 
             KITIT-ASSG LSDQEIEQMV RDAEAHAEED RRKREEAEIR NNADNLVYSV ERIKRKQEAL 
             SIVIK-ASSG LSDDEIEKMV QDAEANADAD RKFEEVVTAR NTLEGLIHAT KKMEAATKKL 
             SMTIT-GGSA LPKDDIDRMV KDAEAHAEED KKRREEAEAR NQAETLVYQT EKIKTAVEKL 
             SIRVE-ANSG LSDEEIEKMK EEAEQHAEED ERRKERADTI NEANSMAYSV EQLEDALEEL 
             KMTVT-AGSS LPKEDIERMR RDAEEHAEED KQRREEAETR NVAEALQWQT EKIKSAHAQL 
             KITIK-ASSG LNEEEIQKMV RDAEANAESD RKFEELVQTR NQGDHLLHST RKIEAKMQEL 
             KITIK-ASSG LNEEEIQKMV RDAEANAESD RKFEELVQTR NQGDHLLHST RKIEAKMQEL 
             KITIK-ASSG LNEEEIQKMV RDAEANAESD RKFEELVQTR NQGDHLLHST RKIEAKMQEL 
             KITIK-ASSG LNEEEIQKMV RDAEANAESD RKFEELVQTR NQGDHLLHST RKIEAKMQEL 
             KITIK-ASSG LNEEEIQKMV RDAEANAESD RKFEELVQTR NQGDHLLHST RKIEAKMQEL 
             NITIK-ASSG LSEEEVAQMV RDAEAHAEED KKFEELVQSR NQADGLVHAT KKIEKATQEL 
             NITIK-ASSG LSEEEVAQMV RDAEAHAEED KKFEELVQSR NQADGLVHAT KKIEKATQEL 
             NITIK-ASSG LSEEEVAQMV RDAEAHAEED KKFEELVQSR NQADGLVHAT KKIEKATQEL 
             NITIK-ASSG LSEEEVAQMV RDAEAHADED KKFEELVQAR NQADGLVHAT KKIEKASQEL 
             KITIK-ASSG LSDEEVAQMV RDAEAHADED KKFEELAQAR NQADGLVHAT KKIDTATQSL 
             NITIK-ASSG LSEEEVAQMV RDAEAHADED KKFEELVQSR NQADGLVHAT KKIEKATQEL 
             NITIK-ASSG LSDEEVEQMV RDAEAHADED AKFEALVQAR NQADGLVHAT KKIEKATQAL 
             NITIK-ASSG LSDEEVEQMV RDAEAHADED AKFEELVQAR NQADGLAHST KKIDTATQAL 
             NITIK-ASSG LSDEEVEAMV RDAEAHADED AKFEELVSAR NQADGMVHAT KKIEKATQAL 
             NITIK-ASSG LSEEEVAQMV RDAEAHAEED KKFEELVQSR NQADGLVHAT KKIEKATQAL 
             KITIK-ASSG LNEDEIQKMV RDAEANAEAD RKFEELVQTR NQGDHLLHST RKIEAKMQEL 
             KITIK-ASSG LNEDEIQKMV RDAEANAEAD RKFEELVQTR NQGDHLLHST RKIEAKMQEL 
             KITIK-ASSG LNEDEIQKMV RDAEANAEAD RKFEELVQTR NQGDHLLHST RKIEAKMQEL 
             KITIK-ASSG LNEDEIQKMV RDAEANAEAD RKFEELVQTR NQGDHLLHST RKIEAKMQEL 
             KITIK-ASSG LNEDEIQKMV RDAEANAEAD RKFEELVQTR NQGDHLLHST RKIEAKMQEL 
             KITIK-ASSG LNEDEIQKMV RDAEANAEAD RKFEELVQTR NQGDHLLHST RKIEAKMQEL 
             KITIQ-ASGG LSDEDIEKMV KDAEDNAEAD KERRELIEAR NQAESLIHST EKIKSGIQNV 
             KITIQ-ASGG LSDEDIEKMV KDAEENAEAD KARKELVEAR NQAESLIHST EKIKSGLQNV 
             QIRIQ-ASGG LSDAEIEKMV KDAEANAEAD KKRREGVEAK NQAESLVHSS EKIKAKTNTL 
             KITIK-ASSG LNEEEIQKMV QEAEANAESD RKFEALVQTR NQADHLLHST RKIEAKMQAL 
             KITIT-SSSG LSKDEVEKMA RDAEANAADD RKLKDTIDAR NRADAMVYNV EKINAAVDRL 
             QIRIQ-ASGG LSEADIDQMV RDAEKFAEED KKRREAAEAR NQADSLVHAT EKINAKAQAL 
             RITIQ-SSSS LSDEEIDRMV KDAEVNAEAD KKRREEVDLR NEADSLVFQV EKIKSKKEEL 
             RITIQ-SSSS LSDEEIDRMV KDAEVNAEAD KKRREEVDLR NEADSLVFQV EKIKSKKEEL 
             RITIQ-SSSS LSDEEIDRMV KDAEVNAEAD KKRREEVDLR NEADSLVFQV EKIKSKKEEL 
             RITIQ-SSSS LSDEEIDRMV KDAEVNAEAD KKRREEVDLR NEADSLVFQV EKIKSKKEEL 
             RITIQ-SSSS LSDEEIDRMV KDAEVNAEAD KKRREEVDLR NEADSLVFQV EKIKSKKEEL 
             RITIQ-SSSS LSDEEIDRMV KDAEVNAEAD KKRREEVDLR NEADSLVFQV EKIKSKKEEL 
             RITIQ-SSSS LSDEEIDRMV KDAEVNAEAD KKRREEVDLR NEADSLVFQV EKIKSKKEEL 
             RITIQ-SSSS LSDEEIDRMV KDAEVNAEAD KKRREEVDLR NEADSLVFQV EKIKSKKEEL 
             RITIQ-SSSS LSDEEIDRMV KDAEVNAEAD KKRREEVDLR NEADSLVFQV EKIKSKKEEL 
             NITIQ-SSSS LSDEEIDRMV KDAEENAEAD KKRREEVDLR NEADSLVFQV EKIKAKKEEL 
             NITIQ-SSSS LSDEEIDRMV KDAEENAEAD KKRREEVDLR NEADSLVFQV EKIKAKKEEL 
             NITIQ-SSSA LSDEEIDRMV KDAEENAEAD KKRREEVDLR NEADSLVFQV EKIKAKKEEL 
             NITIQ-SSSA LSDDEIDRMV KDAEENAEAD KKRREESDLR NEADSLVFQV EKIKAKKEDL 
             HIVIQ-SNSG LTDEEIDKMM KDAEANAEAD AKRKEEVDLK NEVDQAIFAT EKMKAKLEAL 
             HIVIQ-SNSG LTDEEIDKMM KDAEANAEAD AKRKEEVDLK NEVDQAIFAT EKMKAKLEAL 
             HIVIQ-SNSG LTDEEIDKMM KDAEANAEAD AKRKEEVDLK NEVDQAIFAT EKMKAKLEAL 
             TIVIQ-SNSG LTDEEIDKMM KDAEANAEAD AKRKEEVDLK NEVDQAIFTT EKMKAKLEAL 
             TIVIQ-SNSG LTDEEIDRMM KDAEANAEAD KKRKEEVDLR NEVDQAIFAT EKMKAKLEAL 
             TIVIQ-SNSG LTDEEIDRMM KDAEANAEAD KKRKEEVDLR NEVDQAIFAT EKMKAKLEAL 
             TIVIQ-SNSG LTDEEIDRMM KDAEANAEAD KKRKEEVDLR NEVDQAIFAT EKMKTKLEAL 
             HIVIK-SNDG LSEEEIDRMM KDAEANAEAD AKRKEEVDLK NEVDQAIFAT EKMKAKLEAL 
             HIVIK-SNDG LSEEEIDRMM KDAEANAEAD AKRKEEVDLK NEVDQAIFAT EKMKAKLEAL 
             HIVIK-SNDG LSEEEIDRMM KDAEANAEAD AKRKEEVDLK NEVDQAIFAT EKMKAKLEAL 
             HIVIK-SNDG LSEEEIDRMM KDAEANAEAD AKRKEEVDLK NEVDQAIFAT EKMKAKLEAL 
             HIVIK-SNDG LSEEEIDRMM KDAEANAEAD AKRKEEVDLK NEVDQAIFAT EKMKAKLEAL 
             HIVIK-SNDG LSEEEIDRMM KDAEANAEAD AKRKEEVDLK NEVDQAIFAT EKMKAKLEAL 
             HIVIK-SNDG LSEEEIDRMM KDAEANAEAD AKRKEEVDLK NEVDQAIFAT EKMKAKLEAL 
             HIVIK-SNDG LSEEEIDRMM KDAEANAEAD AKRKEEVDLK NEVDQAIFAT EKMKAKLEAL 
             HIVIK-SNDG LSEEEIDRMM KDAEANAEAD AKRKEEVDLK NEVDQAIFAT EKMKAKLEAL 
             HIVIK-SNDG LSEEEIDRMM KDAEANAEAD AKRKEEVDLK NEVDQAIFAT EKMKAKLEAL 
             HIVIK-SNDG LSEEEIDRMM KDAEANAEAD AKRKEEVDLK NEVDQAIFAT EKMKAKLEAL 
             HIVIK-SNDG LSEEEIDRMM KDAEANAEAD AKRKEEVDLK NEVDQAIFAT EKMKAKLEAL 
             HIVIQ-SNSG LTDEEIDRMM KDAEANAEAD KKRKEEVDLR NEVDQAIFAT EKMKAKLEAL 
             TIVIQ-SNSG LTDEEIERMM KDAEANAEAD AKRKAEVELR NEVDQAIFAT EKMKAKLEAL 
             TIVIQ-SNSG LTDEEIERMM KDAEANAEAD AKRKAEVELR NEVDQAIFAT EKMKAKLEAL 
             TIVIQ-SNSG LTDEEIERMM KDAEANAEAD AKRKAEVELR NEVDQAIFAT EKMKAKLEAL 
             KMTVT-GGSS LPKDEVDRMR QEAEQYADED HRRREAAETR NQGEQLVYQT EKIRTATEKV 
             KMTVT-GGSS LPKDEVDRMR QEAEKYAEED HARREAAESR NQGEQLVYQT EKIRTATEKV 
             KITIQ-SQTS MSKEEIERAI KEAEAMAAED KKRREEAEIR NNADAAVYNA EKVKQATEKL 
             SISIT-GAST LSDNEVEKMV KDAESNASAD KEKREKIDLK NQAETLVYQA EKMKSLLEEL 
             SISIT-GAST LSDSEVDKMV KDAEANASAD KEKREKIDLK NQAETLVYQA EKMKTLLEEL 
             SISIT-GAST LSDSEVDKMV KDAETNASAD KEKREKIDLK NQAETLVYQA EKMKTLLEEL 
             SISIT-GAST LSDNEVDRMV KDAEANAAAD KERRERIDLK NQADTLVYQS EKIRSIIEQL 
             SISIT-GAST LSDNEVDRMV KDAEANAAAD KERRERIDLK NQADTLVYQS EKIKSIIEQL 
             SISIT-GAST LSDSEVDKMV KDAEANASAD KEKREKIDLK NQAETLVYQA EKMKTLLEEL 
             SISIT-GAST LPDTEVDRMV KEAESNAAAD KERREKIDRK NQADSLVYQA EKIQTVMPEL 
             SIQIT-ASSG LNKDEIQNLV KEAEVHAEED KKKRELVETR NQADTLIYST ERIQKDMDQL 
             RITIT-SSSG LSDEEIDRMV EDAEKFAEED EKRLEEIEAR NAADSMIYQA EKIKKKTESL 
             SIKIT-ASSG LSETEIEKLV REAESHGEED RKKKELVEAR NSADAMAYGV EKIRSAQDEL 
             QITIT-GSTN LSEEEIQRMI NEAKQYEEQD RKKREEIEIR NRADSLIYQA EKIKAASEKL 
             SVTIT-GGSA LPKEDIERMI REAEEYAEQD RKRREEAETR NNAESLVYQT EKIRSASEKV 
             SISIT-GAST LPKEEVERMV REAEMNAAAD KAKREKIETK NQAEQLCYQA EKVKSLMQDL 
             SMVVT-GRHK LSEDEIKRMI EDAKRYEEQD KRLKEEIELK NRADDLAYSV EKVKMLFDDL 
             SITIQ-NTTT LSEEEIQRII EEAKRHAEED RRRREHAELK NALDSARVQA ERLKAATEEL 
             SITIQ-NTTT LSEEEIQRII EEAKRHAEED RRRREHAELK NALDSARVQA ERLKAATEEL 
             KIRIQ-ASSG LSEEEIQRMV KDAEANAAED HKAFELAGAR NAADAMIHSV KKIETKTNAL 
             HITIQ-ASSG LSEDEIEAMV KDAEAHAAED AKLKELVEAR NQADAMVHGT KKIDEKTQAL 
             SITIS-GSSG LSEEEINKMV KDAELHKAED SKRKELVELK NQADALIAQT EKIEPKVKTL 
             HIRIE-SSSG LSESEIDRMV KEAEANAEND KLEKEKVEAK NNADSLIYQT EKIKAKTENL 
             HIRIE-SSSG LSESEIDRMV KEAEANAESD KREREKIEAR NVADSLIYQT EKIKAKTEIL 
             SISIT-GAST LPDTEVDRMV KEAEANATAD KERRDKIDRK NQADSLAYQA EKITSLTTEL 
             SMTIT-GGSG LSQDEIDRMI KEAEEHAAED KNRRARVDQK NQAEQMVYTA EKIKAGTDKL 
             SMTIT-GGSG LSQDEIDRMI KEAEEHAAED KNRRARVDQK NQAEQMVYTA EKIKAGTDKL 
             SITIK-DSQG LSQDEIDKMI KEAEENKEKD AKVKHERELV NRADSLINQL EQLEAEVKKV 
             KITIK-ANSG LSEEEIQQMI KDAELNAADD KRKLELVQVR NQAEAAVHSV TKIADKTTAL 
             KITIQ-ASGG LSDAEIEKMV QEAEANKEAD KKFEELATAR NQADQMIHAT RKIDAKVQAL 
             KITIQ-ASGG LTDEEIEAMV QEAEANKDAD KKFEELVTAR NQADQMIHGT QKIDAKTQEL 
             KITIQ-ASGG LSDDEIEKMV QEAEANKEAD KKFEELATAR NQADQMIHGT RKIDAKVQAL 
             KITIQ-ASGG LSDAEIEKMV QEAEANKEAD KKFEELATAR NQADQIIHGT RKIEAKIQAL 
             KITIQ-ASGG LSDAEIEKMV QEAEANKEAD KKFEELATAR NQADQIIHGT RKIEAKIQAL 
             KITIK-ASSG LSENEIDKML KESEANAELD IKFEELVKTK NQADHLLHST RKIEIKIQSL 
             KIRIQ-SSGG LSESEINRMI REAEEKAQED EKRKKFVEVK NQADSLVHST EKIQQKITNL 
             KIRIQ-SSGG LSDNEINRMV KEAEEKAQED EKRKKFIEVK NQADSLVHST EKIQQKVTNL 
             EIKIT-GSSG LSDSEIEKMV KDAELHKEED SKRKSMIEAK NQADSLLYQT EKIDEKVKAL 
             KVEIK-AGSG LSDEEIQRMV ADAEANREED KKFQELVQTR NQADGLIHAT RTIEARSKTL 
             KVEIK-AGSG LSDEEIQRMV ADAEANREED KKFQELVQTR NQADGLIHAT RTIEARSKTL 
             KVEIK-AGSG LSDEEIQRMV ADAEANREED KKFQELVQAR NQADGLIHAT RTIEARTKTL 
             KVEIK-AGSG LSDEEIQRMV ADAEANREED KKFQELVQAR NQADGLIHAT RTIEARTKTL 
             KVEIK-AGSG LSDEEIQRMV ADAEANREED KKFHELVQAR NQADGLIHAT RTIEARTKTL 
             KVEIK-AGSG LSDEEIQRMV ADAEANREED KKFHELVQAR NQADGLIHAT RTIEARTKTL 
             KVEVK-AGSG LSDSEIQQMV ADAEAHREED KKFQELVQAR NHADGLIHST RSIEAKSKTL 
             KVEVK-AGSG LSDSEIQQMV ADAEAHREED KKFQELVQAR NHADGLIHST RSIEAKSKTL 
             KITIK-ASSG LNEEEIQKMV RDAEANAEAD RKFEELVQTR NQADHLIHGT RKIEAKTQAL 
             KITIK-ASSG LNEEEIQKMV RDAEANAEAD RKFEELVQTR NQADHLIHGT RKIEAKTQAL 
             KITIK-ASSG LNEEEIQKMV RDAEANAEAD RKFEELVQTR NQADHLIHGT RKIEAKTQAL 
             KITIK-ASSG LNEEEIQKMV RDAEANAEAD RKFEELVQTR NQADHLIHGT RKIEAKTQAL 
             KITIK-ASSG LNEEEIQKMV RDAEANAEAD RKFEELVQTR NQADHLIHGT RKIEAKTQAL 
             KITIK-ASSG LNEEEIQKMV RDAEANAEAD RKFEELVQTR NQADHLIHGT RKIEAKTQAL 
             KITIK-ASSG LNEEEIQKMV RDAEANAEAD RKFEELVQTR NQADHLIHGT RKIEAKTQAL 
             KITIK-ASSG LNEEEIQKMV RDAEANAEAD RKFEELVQTR NQADHLIHGT RKIEAKTQAL 
             QIRIQ-ASGG LSEGDIDKMV KDAEKFAADD KHRRELAEAK NNGDSLVHTT ERINEKTQAL 

             ---------- ---------- ---------- ---------- ---------- ---------- 
             ---------- ---------- ---------- ---------- ---------- ---------- 
             ---MSSLKGL ALLSSPPNS- ----SILIDV PATG------ --LVEFNGNP VFIG-----S 
             ---------- ---------- ---------- ---------- ---------- ---------- 
             VIDFVHLHLH TDYSTDHGNI ----YGAVHF AILGGYRN-- --LVKIVSRT MEIG----MR 
             VVDFVHLHVH TEYSTDHGNV ----YGAYDF PIIGGMHN-- --LFRLSSNT LAIG----LR 
             VVDFVHLRLH TEFSTDLNNL ----FGAIKF PILGGYLN-- --LSELLANT VEVG----LR 
             VVDFVHLRLH TEFSTDLHNL ----FGAIKF PVLGGYLN-- --LCEMLANT LEIG----LR 
             VVD------- ----TDLSNL ----HAAVKF PILGGWKG-- --LTEIVSNT YQIG----LR 
             VVDFVHLGIH TEFSTDLSNL ----HAAVKF PILGGWKG-- --LTEIVSNT YYIG----LR 
             VVDFVHLKVH SDFSTDFSNF ----CGLVKF PIIGGYHN-- --ITLLLSNT VQIG----LR 
             VVDFIHLRVH SDFSTDQMNM ----CGLVRF PIVGGYQN-- --ITLLISNT VEIG----LR 
             VVDFIHLRVH SDFSTDQMNM ----CGLVRF PIVGGYQN-- --ITLLISNT VEIG----LR 
             VVDFVHLRVH SAYSTDTNNL ----FVALEF PIIGGYER-- --LVDLVSNT VEIG----LR 
             VVDFVHLRVH SAYSTDTNNL ----FVALEF PIIGGYER-- --LVDLVSNT VEIG----LR 
             VVDFVHLRLH TDYSTDDSNL ----FALIKF PLMGGYQN-- --LTLLISNT VEIG----LR 
             VVDFVHLNVH SEFSTDQGNL ----FGMVKF PIVGGYAA-- --LSRLLSNT VEIG----LR 
             VIDFVPLHIH SDYSTDHGVM ----YGAIEL PIIGGYKN-- --LVKLTTTT EEVG----LR 
             ---FVHLHLH TLYSTDHGNL ----FGAVDF PILGGWAN-- --LRYLSSNT LRIG----LR 
             VVDFVHLRTH SDYSTDSGNL ----FGSLEF PIVGGFVN-- --LISLVSNT PMIG----LR 
             VVDFVHLRTH SDYSTDSGNL ----FGSLEF PIIGGFAN-- --LTNLISNT SLIG----LR 
             EGEFVHLHLH TQFSSDHGNL ----FGSYKF PIIGGLKN-- --LMKLSTNT LEVG----LR 
             IVDFVHLHTH TEYSTDHGYL ----FGAFDF PIIGGMRN-- --LFRASSNT LLIG----LQ 
             IVDFVHLHTH TEYSTDHGYL ----FGAFDF PIIGGMRN-- --LFRASSNT LLIG----LQ 
             VVDRGVFYLQ SFYSSD-DNL ----YGMPTF PILGGIKN-- --LIQISTKM FIYG----LR 
             VVDFIHLRLH TEYSSDLANL ----FGMVKF PIIGGYGQ-- --LCELLTNA VEIG----LR 
             VVDFIHLRLH SEYSSDLANL ----FGMVKF PVVGGYGQ-- --LCELLTNS VEIG----LR 
             VVDFVHLQCQ TVFSTDENVM ----YGVIPF PIIGGYQN-- --LLKISSNT VEIG----LR 
             VVDFVHLQCQ TVFSTDENVM ----YGVIPF PIIGGYQN-- --LLKISSNT VEIG----LR 
             VVDFVHLQCQ TVFSTDENVM ----YGVIPF PIIGGYQN-- --LLKISSNT VEIG----LR 
             VVDFVHLQCQ TVFSTDENVM ----YGVIPF PVIGGYQN-- --LLKISSNT IKIG----LR 
             VVDFVHLQCQ TVFSTDENVM ----YGVIPF PIIGGYQN-- --LLKISSNT VEIG----LR 
             VVDFVHLQCQ TVFSTDENVM ----YGVIPF PIIGGYQN-- --LLKISSNT VEIG----LR 
             VVDALITNVY SEYSTDRHVL ----YGAVPF PLLGGYRQ-- --LVAHSTQA RALG----LR 
             VVDSVHIHVH SEYTTDRHVM ----YGAVPF PIIGGYEH-- --LLKLSTNT KKLG----AR 
             VVDFVHLQVH SGYSTDDEVM ----YGAVEF PIIGGYQN-- --LLKISSNT VKIG----LR 
             VVDFVHLQVH SGYSTDDEVM ----YGAVEF PIIGGYQN-- --LLKISSNT VKIG----LR 
             VVDFVHLQVH SGYSTDDHVM ----YGAIQF PIIGGYQN-- --LLKISSAS VEIG----LR 
             VVDFVHLQCQ TVFSTDENVM ----YGVIPF PIIGGYQN-- --LLKISSNT VEIG----LR 
             VVDFVHLQCQ TVFSTDENVM ----YGVIPF PIIGGYQN-- --LLKISSNT IRIG----LR 
             VQDFVHLHVH TQYSTDHGNM ----FAIKEF PIIGGYHN-- --LIKLVSNT LEIG----AR 
             VQDFVHLHVH TQYSTDHGNM ----FAIKEF PIIGGYHN-- --LIKLVSNT LEIG----AR 
             VQDFVHLHVH TQYSTDHGNM ----FGIKEF PIIGGYHN-- --LIKLVSNT LEIG----AR 
             VVDFIHLRVH SAYSTDTNNL ----FGALEF PIIGGYAC-- --LVRLVSNS VEIG----LR 
             VVDFIHLRVH SAYSTDTNNL ----FGALEF PIIGGYAH-- --LVRLVSNS VEIG----LR 
             VVDFIHLRVH SAYSTDTNNL ----FGALEF PIIGGYAH-- --LVRLVSNS VEIG----LR 
             VVDFIHLRIH SDYSTDVTNL ----YGIIKF PIIGGYQC-- --LTMLISNS VEIG----LR 
             VIDFVHLHVH SEYSTDNGNM ----FGAVEF PILGGYRN-- --LCKLSSNT LQIG----LR 
             VVDFVQLHNH THYSTDHGNM ----HGAYEM PIIGGLVN-- --LMKASTNT LEIG----LQ 
             TVEFVQLHNH THYSTDHGNM ----HGAYEM PIIGGLVN-- --LIKASSNT LVIG----LQ 
             VVDFVHLRVH SEFSTDLSNI ----FGLIKF PVAGGYLN-- --LCELLTNT VEIG----LR 
             VVDFVHLRVH SEFSTDLSNI ----FGLIKF PVAGGYLN-- --LCELLTNT VEIG----LR 
             VVDFVHLRVH SEFSTDLSNI ----FGLIKF PVAGGYLN-- --LCELLTNT VEIG----LR 
             --EFIHLHVH SDYSTDHGNL ----FGAIKF PIIGGYKN-- --LLKLTSNT VRIG----LR 
             --EFIHLHVH SDYSTDHGNL ----FGAIKF PIIGGYKN-- --LLKLTSNT VRIG----LR 
             --EFIHLHVH SDYSTDHGNL ----FGAIKF PIIGGYKN-- --LLKLTSNT VRIG----LR 
             VVDFVHLHVH SAYSTDTDNL ----FGALEF PIVGGYRS-- --LMRLNSST VEIG----LR 
             VVDFVHLRVH SAYSTDTNNL ----FGALEF PIIGGYAN-- --IVRLVSNT VEIG----LR 
             VVDFVHLRVH SAYSTDTNNL ----FGALEF PIIGGYAN-- --IVRLVSNT VEIG----LR 
             VVDFVHLRVH SAYSTDTNNL ----FGALEF PIIGGYAN-- --IVRLVSNT VEIG----LR 
             VVDFVHLRVH SAYSTDTNNL ----FGALEF PIIGGYAN-- --IVRLVSNT VEIG----LR 
             VVDFVHLRVH SDFSTDSSNL ----HGMIKF PIIGGYRN-- --LLLLLSNT IEIG----MR 
             VVDFVHIRIH SDYSTDISNL ----HGVIKF PIIGGYNN-- --IIKLLSNS FEIG----LR 
             VVDFVHLHVH SDYSTDFNNL ----YGAIKF PIIGGYKN-- --LILLISNS VEIG----LR 
             VVDFIHLHVH SDYSTDYNNL ----YGVIKF PIIGGYKN-- --LILLISNS VEIG----IR 
             VVDFVHLRVH SEFSTDLGNA ----FGLVRF PIAGGYLN-- --LCELLSNT VEVG----LR 
             VVDFVHLRVH SEFSTDLGNA ----FGLVRF PIAGGYLN-- --LCELLSNT VEIG----LR 
             VVDFVHLRVH SEFSTDLGNA ----FGLVRF PIAGGYLN-- --LCELLSNT VEIG----LR 
             VVDFVHLRVH SEFSTDLGNA ----FGLVRF PIAGGYLN-- --LCELLSNT VEIG----LR 
             VVDFVHLRVH SEFSTDLGNA ----FGLVRF PIAGGYLN-- --LCELLSNT VEIG----LR 
             VVDFVHLRVH SEFSTDLGNA ----FGLVRF PIAGGYLN-- --LCELLSNT VEIG----LR 
             VVDFVHLRVH SEFSTDLGNA ----FGLVRF PIAGGYLN-- --LCELLSNT VEIG----LR 
             VVDFVHLRVH SEFSTDLGNA ----FGLVRF PIAGGYLN-- --LCELLSNT VEIG----LR 
             VVDFVHLRVH SEFSTDLGNA ----FGLVRF PIAGGYLN-- --LCELLSNT VEIG----LR 
             VVDFVHLRVH SEFSTDLGNA ----FGLVRF PIAGGYLN-- --LCELLSNT VEIG----LR 
             VVDFVHLRVH SEFSTDLGNA ----FGLVRF PIAGGYLN-- --LCELLSNT VEIG----LR 
             VVDFVHLRVH SEFSTDLGNA ----FGLVRF PIAGGYLN-- --LCELLSNT VEIG----LR 
             VVDFVHLRVH SEFSTDLGNA ----FGLVRF PIAGGYLN-- --LCELLSNT VEIG----LR 
             VVDFVHLRVH SEFSTDLGNA ----FGLVRF PIAGGYLN-- --LCELLSNT VEIG----LR 
             VVDFVHLRVH SEFSTDLGNA ----FGLVRF PIAGGYLN-- --LCELLSNS VEIG----LR 
             VIDFTHLHLH TEYSTDHGNM ----YGALDF PIIGGYQN-- --LMYLSSNT NEIG----LR 
             VIDFTHLHLH TEYSTDHGNM ----FGAIDF PIIGGYQN-- --LMYLSSNT QEIG----LR 
             VIDFTHLHLH TEYSTDHGNM ----FGAIDF PIIGGYQN-- --LMYLSSNT QEIG----LR 
             VIDFTHLHLH TEYSTDHGNM ----FGAIDF PIIGGYQN-- --LMYLSSNT QEIG----LR 
             VVDFVHLHVR SDYSTDFSNL ----FGFIKF PIAGGYQH-- --LVELISNT VEIG----LR 
             VVDFIHLHVH SDYSTDFNNL ----FGFIKF PIIGGYYH-- --LIMLISNS VEIG----LR 
             VVDFNHLKIH TQYSSDTSNL ----CGALEF PIIGGYKR-- --IIELSSNN FNLG----LR 
             VVDFVHLHCQ SEFSTDESNL ----FTAVKF PIFGGYLN-- --LSELISNT LEIG----LR 
             VYDFVHLHTH SCYSTDHGNL ----FGVIEF PILGGYQN-- --LLRLVSNT LNIG----LR 
             VVDFVHLRVR SAYSADRANL ----FGALEY PIIGGYLN-- --LSELSSNT LDIG----LR 
             IEDWIPLHCH SQYSTDHGNL ----FGAVDF PIIGGYRN-- --LCLLSSNT LIVG----LR 
             IEDWIPLHCH SQYSTDHGNL ----FGAVEF PIIGGYRN-- --LCLLSSNT CIVG----LR 
             IEDWIPLHCH SQYSTDHGNL ----FGAVEF PIIGGYRN-- --LCLLSSNT CIVG----LR 
             IEEWIPLHCH SQYSTDHGNL ----YGAIEF PIIGGYRN-- --LCLLSSNT LEVG----LR 
             IEEWIPLHCH SQYSTDHGNL ----YGAIEF PIIGGYRN-- --LCLLSSNT LEVG----LR 
             IEEWIPLHCH SQYSTDHGNL ----YGAIEF PIIGGYRN-- --LCLLSSNT LEVG----LR 
             IEEWIPLHCH SQYSTDHGNL ----YGAVDF PIIGGYRN-- --LCILTSNT LEVA----LR 
             IEEWIPLHCH SQYSTDHGNL ----YGAVDF PIIGGYRN-- --LCILTSNT LEVA----LR 
             IEEWIPLHCH SQYSTDHGNL ----YGAVDF PIIGGYRN-- --LCILTSNT LEVA----LR 
             IEEWIPLHCH SQYSTDHGNL ----YGAVDF PIIGGYRN-- --LCILTSNT LEVA----LR 
             V-NFIHLHTH THYSTDYGAM ----FNMPEL LIIGGYRN-- --LCILLSNT LRIG----AR 
             VENFVHLHVH THYSTDYCAA ----FNMPEL LVIGGYRH-- --LCILLSNT VIIG----AR 
             V-NFVHLHTH THYSTDYGAM ----FNMPEL LIMGGYRN-- --MCVILSNT VKIG----AR 
             VVDFVHLRLH SEFSSDLMNL ----FGMVKF PIVSGYRR-- --LCELLTNT VEIG----LR 
             VVDFVHLRVH TEYSTDDSNL ----FGLVKT PVIGGYRH-- --LTELISNS VMIG----LR 
             VVDFVHLHVH TEYSTDHGAM ----YGCVEF PIIGGYKN-- --LMEIVSNT SKIG----LR 
             VVDFAHLHVH TEYSTDHGCM ----FGVIDF PIIGGYKN-- --LIKIVSNT VKIG----LR 
             VVDFVHLHTH TEYSTDHGTM ----FGCVDF PIIGGYKN-- --LMKIVSNT VKIG----LR 
             VVDFCHLHLH SGYSTDHGVM ----YGCVDL PILGGYEN-- --LMKIVSNT LKIG----LR 
             VVDITKFQLL KKSNIDISDI TLKQVVDQHW PVLKGYIKSF FGINSLVEAA SKIGHEESFN 
             VVD------- ---------- ---------- ---------- ---------- ---------- 
             VVDWISLHQH TEYSTDHGVM ----YGCVEF PIIGGYRN-- --LMEIVSNT IKIG----LR 
             VYDFVHLHVH TEYSTDHGVM ----YGVVDF PILGGYKN-- --LMKIVSNT VRIG----FR 
             VVDFIHLRVH SDYSTDQTNL ----CGLVKY PIIGGYKN-- --ITELISNS VEIG----LR 
             VVDFVHLHNH TEYSTDHGNM ----FGSDAF PIIGGLHN-- --LFYLSSNT LWIG----LR 
             VVDFVHLHNH TEYSTDHGNM ----YGSNAF PIIGGLRN-- --LFYLSSNT LWIG----LR 
             VVDFVHLHNH TEFSTDHGNM ----YGSNPF PIIGGLRN-- --LFYLSSNT LWIG----LR 
             VVDFVHLHNH TEFSTDHGNM ----YGSNPF PIIGGLRN-- --LFYLSSNT LWIG----LR 
             VVDFVHLHNH TEFSTDHGNM ----YGSNPF PIIGGLRN-- --LFYLSSNT LWIG----LR 
             VVDFVHLHNH TEYSTDHGNM ----YGADAF PIIGGLRN-- --LFYLSSNT LWVG----LR 
             VVDFVHLKIH SEYSTDEVNL ----FALVKF PIIGGFRH-- --LIQLLSNT VEIG----LR 
             ---FVPLHLH SEYSTDHGVM ----YGAIEL PIIGGYKN-- --LVKLTTNT LKVG----LR 
             VIDFVPLHLH SEYSTDHGVM ----YGALEL PIIGGYKN-- --LVKLTTNT LKVG----LR 
             VTDFAHLHVH SQFSTDHGNM ----HGIFQF PIVGGYKN-- --LIKLCSNT MQIG----AR 
             VVDYVHLRLH SEYSTDLGNL ----FGLVKF PIAGGYQQ-- --LCELLTNT LEIG----LR 
             TVEFCHLHVH TEFSTDHGTM ----HGIPRF PILGGYHN-- --LIQLSSNT AKIG----LR 
             TVEFCHLHVH TEFSTDHGTM ----HGIPRF PILGGYHN-- --LIQLSSNT AKIG----LR 
             VIDFAHLHQH TQYSTDHGNM ----HGAVHF PILGGYQN-- --LCRLSSNT AHIG----AR 
             VIDFAHLHQH TQYSTDHGNM ----HGAVHF PIIGGYQN-- --LCRLSSNT AHIG----AR 
             VVDFVHLHVH TEYSTDHGVM ----YGIIDF PIIGGYKN-- --LIKLVSNT ARIA----FR 
             VVDFTHLHVH TQYSTDHGAM ----YGALEF PIVGGYQN-- --LMKMASST QEIG----LR 
             VVDFVHLHVH TEYSTDHGCM ----FGVVDF PILGGYKN-- --LLKLVSNT LRIG----AR 
             VVDFVHLHCH TEYSTDHGNM ----YGAVYF PIIGGYHN-- --LAKLVTNT VKIG----LR 
             VVDFVHLHCH TEYSTDHGNL ----FGAAYF PIIGGYHN-- --LVRLVTNT GRIG----LR 
             VVDFVHLHCH TEYSTDHGNL ----FGAAYF PIIGGYHN-- --LVRLVTNT GRIG----LR 
             VVDFVHLRSH SDYSTDSGNL ----FGSLEF PIIGGYSN-- --IVNLVSNT VLIG----LR 
             VVDFVHLRSH SDYSTDSGNL ----FGSLEF PIIGGYNN-- --IVNLVSNT VLIG----LR 
             VVDFVHLRSH SDYSTDSGNL ----FGSLEF PIIGGYNN-- --IIDLVSNT LLIG----LR 
             VVDFVHLRSH SDYSTDSGNL ----FGSLEF PIIGGYNN-- --IIDLVSNT LLIG----LR 
             VVDFVHLRSH SDYSTDSGNL ----FGSLEF PIIGGYNN-- --IIDLVSNT LLIG----LR 
             VVDFPQLHTV TSYSTDINVL ----HGAVEF PIIGGYQQ-- --LMQLSSNT IQLK----LR 
             VVDFVHLRVH SDYSTDFTNL ----CGLVKF PIIGGYQN-- --LTLLISNS VEIG----LR 
             VVDFVPLRVL SSYSCDRNGL ----YGAVAF PIIGGYLN-- --LCHLVSNT LVIG----LR 
             VVDFVHLRVH SDYSTDFTNL ----CGLVKF PIVGGYQN-- --LTLLISNT VEIG----LR 
             VVDFVHLRVH SDYSTDFTNL ----CGLVKF PIVGGYQN-- --LTLLISNT VEIG----LR 
             VVDFVHLRVH SDYSTDFTNL ----CGLVKF PIVGGYQN-- --LTLLISNT VEIG----LR 
             VVDFVHLRVH SDYSTDFTNL ----CGLVKF PIVGGYQN-- --LTLLISNT VEIG----LR 
             VVDFVHLRVH SDYSTDFTNL ----CGLVKF PIVGGYQN-- --LTLLISNT VEIG----LR 
             VVDFVHLRVH SDYSTDFTNL ----CGLVKF PIVGGYQN-- --LTLLISNT VEIG----LR 
             VVDFVHLRVH SDYSTDFTNL ----CGLVKF PIVGGYQN-- --LTLLISNT VEIG----LR 
             VVDFVHLRVH SDYSTDFTNL ----CGLVKF PIVGGYQN-- --LTLLISNT VEIG----LR 
             VVDISHLRVH TGYSTDVCNL ----FAAVKF PIFGGYQN-- --IVKLVSNT LAIG----LR 
             VVDISHLRVH TGYSTDVCNL ----FAAVKF PIFGGYQN-- --IVKLVSNT LAIG----LR 
             VVDISHLRVH TGYSTDVCNL ----FAAVKF PIFGGYQN-- --IVKLVSNT LAIG----LR 
             VVDISHLRVH TGYSTDVCNL ----FAAVKF PIFGGYQN-- --IVKLVSNT LAIG----LR 
             VVDISHLRVH TGYSTDVCNL ----FAAVKF PIFGGYQN-- --IVKLVSNT LAIG----LR 
             VVDISHLRVH TGYSTDVCNL ----FAAVKF PIFGGYQN-- --IVKLVSNT LAIG----LR 
             VVDFVHLHVH TEYSTDHGNM ----FGAYEF PIIGGLRN-- --LFRLSSSS LLIG----LR 
             VVDFVHLHVH TEYSTDHGYM ----YGAYDF PIIGGLKN-- --LFRLNSTT LLIG----MR 
             VAEFVHLNLH TEYSTDYANM ----FCAIEF PIIGGYKN-- --LVKLASNA NYIN----IR 
             VVDFVHLHVL SGYSTDRNVL ----YGAIPF PIIGGYRH-- --LLEISTNS LAIG----LR 
             VVDFVHLHVL SGYSTDHQVL ----YGAIPF PIIGGYRH-- --LIEISTNS MNIG----LR 
             VVDFVHLHLH TQYSTDHGVM ----FGAMEF PIIGGYRN-- --LSKLVSNT VKIG----LR 
             VVDFVHLHLH TQYSTDHGAM ----FGAMEF PVIGGYRN-- --LSKLVSNT VKIG----LR 
             VIDYVNLHTH SDYSTDHGVM ----YGAIEL PIVGGYKN-- --LVKLVTTT LEIG----MR 
             VVDFVHLRNH SAYSTDSGNL ----FGALEF PIVGGLAN-- --LQILSSNT LIIG----LR 
             VEDFAHLHNH SQFSTDHANM ----MGAFHF GIVGGYHN-- --LAKMSSNI QEIG----AR 
             VVDFVHLRVH SAYSTDSGNL ----FGILEF PIIGGLAN-- --IQRLSSNT IAIG----LR 
             VVDFVHLKVH SDFSTDFSNF ----CGLVKF PIIGGYHN-- --ITVLLSNS IQIG----LR 
             VVDFIHLRTH TDFSTDFTNF ----CGVVSF PIIGGYRN-- --ITLLLSNT LLIG----LR 
             VVDFVHLRTH TDFSTDFTNF ----CGVVSF PIIGGYRN-- --ITLLLSNT LLIG----LR 
             VVDFVHLRVH SDFSTDFTNF ----CGLVRF PIIGGYHN-- --ITLLLSNT VLIG----LR 
             AVDFIHLRIH TEFSTDQSNM ----CCLVKY PIVGGYRN-- --LTELISNT VEIG----LR 
             VVDFVHLRLH SEFSTDQSNL ----FGMVKF PIIGGYRA-- --LSRLLSTS VRIG----LR 
             VIDFTHLHLH TEYSTDHGNM ----FGAIDF PIIGGYEN-- --LMYLSSNT QEIG----LR 
             VIDFTHLHLH TEYSTDHGNM ----FGALDF PIIGGYKN-- --LMYLSSNT QEIG----LR 
             VIDFTHLHLH TEYSTDHGNM ----FGAIDF PIIGGYEN-- --LMFLSSNT QEIG----LR 
             VIDFTHLHLH TEYSTDHGNM ----FGAIDF PIIGGYEN-- --LMFLSSNT QEIG----LR 
             VIDFTHLHLH TEYSTDHGNM ----FGAIDF PIIGGYEN-- --LMFLSSNT QEIG----LR 
             VVDFIHLRLH SEYSTDLANL ----FGMVKF PIVGGYLQ-- --LCELLSNS VEIG----LR 
             VVDFIHLAIR SSFSTDRNCL ----FGALEL PIMAGYKR-- --LMFLSSNT SEIG----LR 
             VVD------- ----TDQMNF ----CGLVRY PLIGGYQQ-- --ITQLISNT VEIG----LR 
             IVD------- ----TDTNNM ----FCALEF PIIGGYEN-- --LMKLNSNT IEIG----LR 
             AQDVAALQNL SSFTTDINVT ----YGLVNF PLLGGYHN-- --LLRLSSNT WKIG----LR 
             TVDFVPLQVF STYSADKNVM ----YGAVAF PLLGGYQQ-- --LMQLSTMT ASIG----LR 
             TINFTQLQVH SNYTTDTNVV ----YGLVEF PLLGGYHQ-- --LLKISTNA AQIG----LR 
             TVD---MQTI SANTTDINVT ----FGLADF PLLGGYKS-- --LMRLSSNS GKIG----MR 
             TVD---MQTI SANTTDINVT ----FGLADF PLLGGYKS-- --LMRLSSNS GKIG----LR 
             TVDTVSLQNL SSFTTDVNIT ----YGLVNF PLLGGYKN-- --ILRLSSNA EKIG----LR 
             TVDAVSLQNL SGFTTDINIT ----YGLVDF PLLGGYRN-- --ILRLSSNA EEIG----LR 
             TVDYVPLQVL STFSTDVDIM ----YGIVDF PILGGYQN-- --LMRLSTAT AEIG----LR 
             TVDFVQLQVK STYTTDKNVV ----YGLVDF PLLGGYQN-- --ILKISTNT QKIG----LR 
             TVDYAPLQVL SSYSTDINSM ----YGVLDF PIIGGYQN-- --LMNISSNA INVG----LR 
             TFDFAPLNTK TEYSCDVGNL ----HAAFRF PIISGYKN-- --LLRISTNL SALGLSARLR 
             TFDFAPLNTK TEYSCDVGNL ----HAAFRF PVISGYKN-- --LLRISTNL SVLGLSARLR 
             TFDFAPLNTK TEYSCDVGNL ----HAAFRF PVISGYKN-- --LLRISTNL SVLGLSARLR 
             VVDFVHLHCH SEYSTDHGNL ----FAATHF PIIGGYHN-- --LVKLVTNT IKIG----LR 
             VVDFVHLRVH TEFSTDFCNL ----FAAVKV PIIGGYKN-- --LTCLVSNT VEIG----LR 
             VVDFVHLRVH TEFSTDFCNL ----FAAVKV PIIGGYKN-- --LTCLVSNT VEIG----LR 
             VVDFVHLRVH TEFSTDFCNL ----FAAVKV PIIGGYKN-- --LTCLVSNT VEIG----LR 
             VIDFVHLHVH SEYSTDHGNM ----FGAFDF PIIGGMHN-- --LFRMSSNT LTIG----LQ 
             VVD------- ----TDHGNM ----FGAVEF PIIGGYKN-- --LIRLSSNT LEIG----IR 
             VVDFAHLHLH TNYSTDHGNM ----FGAVEF PIIGGYKN-- --LIRLSSNT LEIG----IR 
             VVDFAHLHLH TNYSTDHGNM ----FGAVEF PIIGGYKN-- --LIRLSSNT LEIG----IR 
             VVDFAHLHLH TNYSTDHGNM ----FGAVEF PIIGGYKN-- --LIRLSSNT LEIG----IR 
             TVDYAPLQIL SSYSADVNVM ----YGAIDW PLFGGYQN-- --LMWLSSNN ELLG----LR 
             VVDFVHLQVA SAYDTDKNVL ----YGVVEF PIIGGYHE-- --LLKIASET EKLG----LR 
             VVDFVHLQVA SAYDTDKNVL ----YGVVEF PIIGGYHQ-- --LLKIASET GELG----LR 
             VVDFVHLQVA SAYDTDKNVL ----YGVVEF PIIGGYHE-- --LLKIASET GELG----LR 
             VVDFVHLQVA SAYDTDKNVL ----YGVVEF PIIGGYHQ-- --LLKIASET GKLG----LR 
             VVEFVHLHLH TGYSTDQGNL ----FGAIQF PLLGGWKN-- --LMRLIANT RRIG----LR 
             VVD------- ----TDTANL ----FGALEF PIVGGYLN-- --LLKLVSNT LVIG----LR 
             VVDFVHLRVH SDFSTDFTNF ----CGLVKF PIMGGYKN-- --ITLLLSNT LLIG----LR 
             VVDFVHLRVR SPYSTDTNNL ----FGALEF PIVGGYGN-- --LMALSSNT IEIG----LR 
             AVDFVHLRVH SEYSTEQSNM ----CSLVRF PIIGGYLN-- --LTEVISNT VEIG----LR 
             K--IPLINVR SVYNCENKTM ----YGVAEF PIIGAYKY-- --TCIISSEI GKYG----LR 
             VVDFIHLRVH SAYSADTNNL ----FGALEF PIIGGYAN-- --LVRLMSNT LEVG----LR 
             VVDFVHLRVH SAYSTDTNNL ----FGALEF PIIGGYSN-- --LVRLVSNT VEIG----LR 
             VVDFVHLRTH TEYSTDLSNL ----FGAIKF PLIGGYLN-- --LCELISNT LAIG----LR 
             VVDFIHLRCH SEYSTDLSNL ----FGAIKF PLIGGYLR-- --LCELLSNS VEIG----LR 
             VVDFVHLRIH TEYSTDQCNL ----FALVKF PIAGGYLA-- --LTELISNS VEIG----LR 
             VYDFVHLHVH SEYSTDHGVM ----YGAVEF PIIGGYRN-- --LTALVSNT LAIG----LR 
             VVDFVHLHNH TEYSTDHGNM ----FGASEF PIIGGLRN-- --LFKLSSST LLIG----LR 
             VVDFVHLHNH TEYSTDHGNM ----FGASEF PIIGGLRN-- --LFKLSSST LLIG----LR 
             VVDFVHLHNH TEYSTDHGNM ----FGASEF PIIGGLRN-- --LFKLSSST LLIG----LR 
             VVDFVHLHNH TEYSTDHGNM ----FGASEF PIIGGLRN-- --LFKLSSST LLIG----LR 
             VVDFVHLHNH TEYSTDHGNM ----FGASEF PIIGGLRN-- --LFKLSSST LLIG----LR 
             VVDFVHLHNH TEYSTDHGNM ----FGASEF PIIGGLRN-- --LFKLSSST LLIG----LR 
             VVDFVHLHNH TEYSTDHGNM ----FGASEF PIIGGLRN-- --LFKLSSST LLIG----LR 
             VVDFVHLHNH TEYSTDHGNM ----FGASEF PIIGGLRN-- --LFKLSSST LLIG----LR 
             VVDFVHLHNH TEYSTDHGNM ----FGASEF PIIGGLRN-- --LFKLSSST LLIG----LR 
             VVDFVHLHNH TEYSTDHGNM ----FGASEF PIIGGLRN-- --LFKLSSST LLIG----LR 
             VVDFVHLHNH TEYSTDHGNM ----FGASEF PIIGGLRN-- --LFKLSSST LLIG----LR 
             VVDFVHLHNH TEYSTDHGNM ----FGASEF PIIGGLRN-- --LFKLSSST LLIG----LR 
             VVDFVHLHNH TEYSTDHGNM ----FGASEF PIIGGLRN-- --LFKLSSST LLIG----LR 
             VVDFVHLHNH TEYSTDHGNM ----FGASEF PIIGGLRN-- --LFKLSSST LLIG----LR 
             N--LPLLTIK SEYNNETHTM ----YGVAEF PIIGGYQI-- --LNYLSSKV ISES----LR 
             K--FVNLNTR SYYSTDLNVL ----YGAVEF PIIGGYLN-- --LIKISSRL NDLR----FR 
             K--FVNLHTN SYYNTD-PNL ----FGAVEF PIIGGFQT-- --LNKIALNL NDLN----LR 
             TIDLINLHTR TEYTTDLNSM ----FGVPKF PVIGGYVI-- --LSEFSSRT NYL-----LR 
             TIDLINLHTR TEYTTDLNSM ----FGVPKF PVIGGYVI-- --LSEFSSRT NYL-----LR 
             TIDLINLHTR TEYTTDLNSM ----FGVPKF PVIGGYVI-- --LSEFSSRT NYL-----LR 
             SIDLINLHTN SEYSTDHNTM ----FGVPEF PIIGGYLE-- --LIKLSSNI FYI-----VR 
             N--ISLLTIK NQYDSETHTM ----YGVAEF PIIGGYQI-- --LNFVSSKV INES----LR 
             KN-VLNLNTY SHYSTD-TNL ----YGVIEF PVIGGYLN-- --LVKISSNL NNEG----LR 
             Q--FVNLHTN SYYNTD-PNL ----FGATEF PLIGGYQN-- --LMCLALNL QKLA----LR 
             TVEFINLHTN SEYSTDTN-F ----HGADKF AVLGGFRS-- --LMLFSERI NDI-----LR 
             EV-PIYLHLK TEFSTDKENL ----YALPYL LIIGGYKL-- --INELIYNT LNL-----TR 
             ---FTHLHLH TLYSTDHGNM ----FGAIDF PILGGYAN-- --LRYLSSNT QRIG----LR 
             VVDYIPLRLH TEFSSDLMNE ----FGLVKF PVGAGYLR-- --LSELLTNT VEIG----LR 
             VVDYIPLRLH TEFSSDLMNE ----FGLVKF PVGAGYLR-- --LSELLTNT VEIG----LR 
             VVDYIPLRLH TEFSSDLMNE ----FGLVKF PIGAGYLR-- --LSELLTNT VEIG----LR 
             IVDYIPLRLH TEFSSDLMNE ----FGLVKF PIGAGYLR-- --LSELLTNT VEIG----LR 
             VVDFVHLRVR SDYSTDIDTM ----AGALEF PIIGGYHN-- --MIKLSGNT VLIG----LR 
             VVDFVHLHVH SAYSTDTDNM ----FGALEF PIVGGYRN-- --LMRLNSST IEIG----LR 
             VVDFVHLHVH SAYSTDTDNM ----FGALEF PIVGGYRN-- --LMRLNSST MEIG----LR 
             VVDFVHLRLH TEYSTDQSNV ----FAMIKF PIIGGYRN-- --LSSLLSNT VEIG----LR 
             VVDFIHLRLH SEYSTDLSNL ----FGLVKF PIAGGYLL-- --LSRLLSNS VEIG----LR 
             VVDFVHLRLH SEYSTDLSNL ----FGLVKF PIAGGYLL-- --LSRLLSNS VEIG----LR 
             VVDFIHLRLH SEYSTDLSNL ----FGLIKF PIVGGYLA-- --LCRLLSNT MEIG----LR 
             VVDFVHLHNH TEYSTDHGNM ----YGASEF PIIGGLRN-- --LFKLSSNT LLIG----LR 
             VVDFVHLHVH TEYSTDHGNL ----HGAFDF PIIGGMHN-- --LFRLSSNT LAIG----IR 
             VIDFVPLHIH SDYSTDHGVM ----YGAIEL PIIGGYKN-- --LVKLTTTT EEVG----LR 
             VVDFVPLRIF SSYTTDRNGL ----YGSVAY PVIGGYDN-- --LCHLVSNT LVVG----LR 
             VVDFTHLYIK SGYSTDIGVL ----YGAISF PIIGGYQN-- --LISLSTNT ERIK----IR 
             TVDYTPLQVF SEYDANHDYL ----YGAEKF PIIGGYQN-- --LMKISTNN QHFG----LR 
             VVDFKHLPLV CDLAIEYHID ----FENWDY YIINGFKN-- --EFILST-- -RIG-----S 
             IEEFVHLRTH SQYSTDHGNL ----FGIVDF SIIGGYQN-- --LAKLSSNT QKIG----IR 
             IVDFIHLRTH SEHSTDSNAL ----FAALEF PIIGGWLN-- --LMELSTNT VEIG----LR 
             VVDFVHLRVH SDFSTDFTNF ----CGLVRF PIIGGYHN-- --ITLLLSNT LLIG----LR 
             TVNFVPLQVL SSYSTDHNTM ----YGTVEF PIVGGYRN-- --LMQISSQL DALQ----LR 
             VVDFVHLHVH TQYSTDHGNM ----FGAVEF PIVGGYQN-- --LCRMVSNT VAIG----LR 
             VVDFVHLHVH TQYSTDHGNM ----FGAVEF PLIGGYRN-- --LSYLTSNT LKIG----LR 
             VENFVHLHAH THYSTDYCAI ----FNMPEL LIIGGYRN-- --LCVLLSAT LRIG----AR 
             VVDFIHLHIH SDFSTDFTNL ----CGLVKF PIIGGYQN-- --LTMLISNS VEIG----LR 
             VVDFVHLRVH SDYSTDFTNL ----CGLVRF PIIGGYHN-- --LTLLISNS VEIG----LR 
             AIDFVHLHCH SHYSTDHGNL ----HGALEF PIIGGFKN-- --LIKLASRS QEIG----LR 
             VVDFVHLRIH TEFSTDLSNL ----FGTVKF PLIGGYLN-- --LSELLTNT LEIG----LR 
             VVDFVHLRIH TEFSTDLSNL ----FGTVKF PLIGGYLN-- --LCELITNT VEIG----LR 
             VVDFVHLRIH SEFSTDLSNL ----FGLVRF PIAGGYLN-- --LCQLLSNS VEIG----LR 
             VTDFVHLHVH SQFSTDHGAM ----FGIKEF PILGGYKN-- --LIKMVSNT LEIG----AR 
             VIDFVPLHNH SDYSTDHGVM ----YGVLDL PIIGGYKN-- --LVKLTTNT VEIG----LR 
             VIDFVPLHNH SDYSTDHGVM ----YGAIEL PIIGGYKN-- --LVKLTTNT LMVG----LR 
             VIDFVPLHNH SDYSTDHGVM ----YGVLDL PIIGGYKN-- --LVKLTTNT VEVG----LR 
             VIDFVPLHNH SDYSTDHGVM ----YGAIEL PIIGGYRN-- --LVKLTSNT AAVG----LR 
             VIDFVPLHNH SDYSTDHGVM ----YGVLDL PIIGGYKN-- --LVKLTTNT VEIG----LR 
             VIDFVPLHNH SDYSTDHGVM ----YGAIEL PIIGGYRN-- --LVKLTSNT AAVG----LR 
             VIDFIPLHNH SDYSTDHGVM ----YGVLDL PIIGGYKN-- --LVKLTTNT VEIG----LR 
             VIDFVPLHNH SDYSTDHGVM ----YGVLDL PIIGGYKN-- --LVKLTTNT VEVG----LR 
             VIDFVPIHNH SDYSTDHGVM ----YGAIEL PIIGGYEN-- --LVKLTTNT VKLG----LR 
             VIDFVPIHNH SDYSTDHGVM ----YGAIEL PIIGGYEN-- --LVKLTTNT VKLG----LR 
             VVDFVHLHTH TEYSTDHGNM ----FGAYEF PIIGGLHN-- --LFRLSSNT LLLG----LR 
             VENFVHLHAH THYSTDYGAI ----FNMPEL LIIGGYRN-- --LCILLSNT VFIG----AR 
             VVDFVHLRVH SDYSTDQMNM ----CGLVKF PIIGGYKN-- --ITLLISNT VEIG----LR 
             VVDFVHLRVH SDFSTDQMNL ----CGLVRF PIVGGYKN-- --LTLLISNT VEIG----LR 
             VVDFVHLRLH TEFSTDQSNM ----CSLVKF PICGGYRN-- --LTELISNT VEIG----LR 
             VVDFVHLRLH TEFSTDQSNM ----CSLVKF PICGGYRN-- --LTELISNT VEIG----LR 
             VVDFVHLRVH SEFSTDQSNM ----CSLVKF PICGGYRN-- --LTELISNT VEIG----LR 
             VVDFVHLRLH TEYSTDQNNM ----CSLVKF PICGGYRN-- --LTELISNT VEIG----LR 
             VVDFVHLRLH TEYSTDQNNM ----CSLVKF PICGGYRN-- --LTELISNT VEIG----LR 
             VVDFVHLRVH SEFSTDQSNM ----CSLVKF PICGGYRN-- --LTELISNT VEIG----LR 
             VVDFVHLRLH TEYSTDQNNM ----CSLVKF PICGGYRN-- --LTELISNT VEIG----LR 
             VVDFVHLRLH TEYSTDQNNM ----CSLVKF PICGGYRN-- --LTELISNT VEIG----LR 
             VVDFVHLRLH TEYSTDQNNM ----CSLVKF PICGGYRN-- --LTELISNS VEIG----LR 
             VVDFVHLGIH SEYSTDLSNL ----YATVKF PIIGGYQN-- --ITRIVSNT LRLG----LR 
             VVDFVHLGIH SEYSTDLSNL ----YATVKF PIIGGYQN-- --ITRIVSNT LRLG----LR 
             IVDFIHLRVH SDYSTEQTNF ----CGLVKF PIVGGYKN-- --LTELISNS VEIG----LR 
             VVDFVHLRLH SEYSTDLANA ----FGLIRY PVVGGYLN-- --LCMLLSNA VEIG----LR 
             VVDFVHLRVH SEYSTDLANA ----FGLIRF PVVGGYLN-- --LCTLLSNA VEIG----LR 
             VVDFVHLRLH SEYSTDLANA ----FGLIRF PVVGGYLN-- --LCTLLSNS VEIG----LR 
             VVDFVHLRLH SEYSTDLANA ----FGLVRF PIVGGYLN-- --LCMLLANT AQIG----LR 
             VVDFIHLRVH SAYSTDTNNL ----FVALEF PIIGGYER-- --LVDLVSNT IEIG----LR 
             VVDFIHLRVH SAYSTDTNNL ----FVALEF PIIGGYER-- --LVDLVSNT IEIG----LR 
             IVDFIHLRVH TEYSTDTNAM ----FAALEF PIVGGYGN-- --LMKLSSNT VEIG----LR 
             IVDFIHLRVH TEYSTDTNAM ----FAALEF PIVGGYGN-- --LMKLSSNT VEIG----LR 
             VVDFVHLHNH TEYSTDHGNM ----YGASEF PIIGGLRN-- --LFKLSSNT LLIG----LR 
             VVDFIHLRLH TEFSTDLSNL ----FGAIKF PLIGGYLN-- --LSELLANT LEIG----LR 
             VVDFVHLHVH SAYSTDTDNM ----FGALEF PIVGGYRS-- --LMKLNSST VEIG----LR 
             VVDFVHLHVH SAYSTDTDNM ----FGALEF PIVGGYRS-- --LIKLNSST VEIG----LR 
             IVDFVHLHVH SAYSTDTDNM ----FGALEF PIVGGYRS-- --LMRLNSST VEIG----LR 
             VVDFVHLHVH SAYSTDTDNM ----FGGLEF PIVGGYRS-- --LMRLNSST VEIG----LR 
             IVDFVHLHVH SAYSTDTDNM ----FGALEF PIVGGYRS-- --LMRLNSST VEIG----LR 
             VVDFVHLRVH TALSTDSGNL ----FGALEL PIIGGYAN-- --LMKIVSNT LVIG----LR 
             VVDFIHLRTQ SSYSTDKENL ----FGSLEF PIHGGYKN-- --LLKLSSNT VNLG----LR 
             IVDFIHLRTQ SSYSADKGNL ----FGSLEF PIHGGYKN-- --LLKLSSNT VNLG----LR 
             VVDFIHLRTQ SSYSADKGNL ----FGSLEF PIHGGYKN-- --LLKLSSNT VNLG----LR 
             VVDFIHLRTQ SSYSSDRGNL ----FGSLEF PIHGGYKN-- --LLKLSSNT INLG----LR 
             VVDFIHLRTQ SSYSSDRGNL ----FGSLEF PIHGGYKN-- --LLKLSSNT VNLG----LR 
             IVDFIHLRTH SEYSTDKNNM ----FAALEF PILGGYEN-- --LMRLNSNT VEIG----LR 
             IVDFAHLHCH SEYSTDHGNM ----YGAVRF PVMGGYKN-- --LMKLSTNT AGVG----LR 
             AVDFVHLRVR TEFSTDFHNF ----FGLVKF PICGGYRN-- --ITELISNT VEIG----LR 
             VVDFVHLHVH TEYSTDHGNM ----FGADEF PIIGGLRN-- --LFTLSSNT LLIY----LR 
             VQDFSHLHCH TQYSTDHGNL ----YGVPEF PIIGGYEN-- --LMQLSSNT NKVR----AR 
             VVDFAHLHVH TEYSTDHGNM ----HGANDF PILGGLHN-- --LFKLTSNT LLVG----LQ 
             VVDFVHLRVH SDYSTDFTNL ----CGLVKF PIVGGYQN-- --LTLLISNT VEIG----LR 
             VVDFVHLRVH SDYSTDFTNL ----CGLVKF PIVGGYQN-- --LTLLISNT VEIG----LR 
             VVDFVHLRVH SDYSTDFTNL ----CGLVKF PIVGGYQN-- --LTLLISNT VEIG----LR 
             VVDFVHLRVH SDYSTDFTNL ----CGLVKF PIVGGYQN-- --LTLLISNT VEIG----LR 
             VVDFVHLRVH SDYSTDFTNL ----CGLVKF PIVGGYQN-- --LTLLISNT VEIG----LR 
             VVDFVHLRVH SDFSTDQNNL ----CGLVKF PIIGGYQN-- --LTQIISNT VEIG----LR 
             VVDFVHLRVH SDFSTDQNNL ----CGLVKF PIIGGYQN-- --LTQIISNT VEIG----LR 
             VVDFVHLRVH SDFSTDQNNL ----CGLVKF PIIGGYQN-- --LTQIISNT VEIG----LR 
             VVDFVHLRVH SDFSTDQNNF ----CGLVKF PIIGGYQN-- --LTQIISNT VEIG----LR 
             VVDFVHLRVH SDFSTDQNNL ----CGLVKF PIIGGYQN-- --LTQLISNT VEIG----LR 
             VVDFVHLRVH SDFSTDQNNF ----CGLVKF PIIGGYQN-- --LTQIISNS VEIG----LR 
             VVDFVHLRVH SDFSTDQNNF ----CGLVKF PIVGGYQN-- --LTQIISNS VEIG----LR 
             VVDFVHLRVH SDYSTDQNNF ----CGLVKF PIIGGYQN-- --LTQLISNS VEIG----LR 
             VVDFVHLRVH SDFSTDNTNL ----CGLVKF PIVGGYKN-- --LTLLISNS VEIG----LR 
             VVDFVHLRVH SDFSTDQNNL ----CGLVKF PIIGGYQN-- --LTQIISNT VEIG----LR 
             VVDFVHLRVH SDYSTDFTNL ----CGLVKF PIVGGYQN-- --LTLLISNT VEIG----LR 
             VVDFVHLRVH SDYSTDFTNL ----CGLVKF PIVGGYQN-- --LTLLISNT VEIG----LR 
             VVDFVHLRVH SDYSTDFTNL ----CGLVKF PIVGGYQN-- --LALLISNT VEIG----LR 
             VVDFVHLRVH SDYSTDFTNL ----CGLVKF PIVGGYQN-- --LALLISNT VEIG----LR 
             VVD------- ----TDFTNL ----CGLVKF PIVGGYQN-- --LALLISNT VEIG----LR 
             VVDFVHLRVH SDYSTDFTNL ----CGLVKF PIVGGYQN-- --LTLLISNT VEIG----LR 
             IVDFIHLRTH TEYSTDTNSM ----FAALEF PIIGGYEH-- --LMRLSSNT VEIG----LR 
             IVDFIHLRLH TEYSTDTNNL ----FAALEF PIIGGYEN-- --LMKLNSNT VEIG----LR 
             VVDFVHLRVH SAYSADTNNL ----FAALEF PIIGGYAR-- --LVELVSNT IEVG----LR 
             VVDFIHLRVH SDYSTDFTNL ----CGLVKF PIIGGYQH-- --LTLLISNS VEIG----LR 
             VVDFVHLHCH TDYSTDHGNL ----FGAVKF PVIGGYKN-- --LIKLVSRT WEIG----FR 
             VVDFVPLRVF SSYTADRNGL ----YGVMAF PIVGGYHN-- --LCALVSNT LVIG----LR 
             VEDVAYLNIH TAYDTDTNVL ----YGFPKF PIFGGLKD-- --LYQLSSQV DVIQ----LR 
             VEDVAYLNIH TAYDTDTNVL ----YGFPKF PIFGGLKD-- --LYQLSSQV DVIQ----LR 
             VEDVAYLNIH TAYDTDTNVL ----YGFPKF PIFGGLKD-- --LYQLSSQV DVIQ----LR 
             VEDVAYLNIH TAYDTDTNVL ----YGFPKF PIFGGLKD-- --LYQLSSQV DVIQ----LR 
             VEDVAYLNIH TAYDTDTNVL ----YGFPKF PIFGGLKD-- --LYQLSSQV DVIQ----LR 
             VEDVAYLNIH TAYDTDTNVL ----YGFPKF PIFGGLKD-- --LYQLSSQV DVIQ----LR 
             VEDVAYLNIH TAYDTDTNVL ----YGFPKF PIFGGLKD-- --LYQLSSQV DVIQ----LR 
             VEDVAYLNIH TAYDTDTNVL ----YGFPKF PIFGGLKD-- --LYQLSSQA DRIQ----LR 
             VEDVAYLNIH TAYDTDTNVL ----YGFPKF PIFGGLKD-- --LYQLSSQV DVIQ----LR 
             VEDVAHLNIH TSFDTDTNVL ----YGYPKF PIFGGLKS-- --LYQISSNA NEIR----LR 
             VEDVAHLNIH TSFDTDTNVL ----YGYPKF PIFGGLKS-- --LYQLSSNA NEIR----LR 
             VEDVAHLNLH TTYDTDTNVL ----YGFPKF PIFGGLRS-- --LFQLSSNT LELS----LR 
             VEDVAHLNIH TTYDTDTNVL ----YGLPQF PIFGGLKD-- --LFKLSSQT NQLN----LR 
             VVDFAQLDTR TVYSLDHSNL ----YAAYHF PIVGGYKN-- --LLKLSTNL ESLN----LR 
             VVDFAQLDTR TVYSLDHSNL ----YAAYHF PIVGGYKN-- --LLKLSTNL ESLN----LR 
             VVDFAQLDTR TVYSLDHSNL ----YAAYHF PIVGGYKN-- --LLKLSTNL ESLN----LR 
             VVDFAQLDTK TVYSMDGDNL ----YGAFHF PILGGYHN-- --LLKISTNL EKLG----LR 
             VVDIAQLDTK TVYSMDIDNL ----YGAFDF PLLGGYQQ-- --LMKLSTNL EKLG----LR 
             VVDIAQLDTK TVYSMDIDNL ----YGAFDF PLLGGYQQ-- --LMKLSTNL EKLG----LR 
             VVDIAQLDTK TVYSMDIDNL ----YGAFDF PLLGGYQQ-- --LMKLSTNL EKLG----LR 
             VVDFAQLDTK TVYSMDKDNL ----YGAYHF PVLGGYHQ-- --LLKISTNL EDLG----LR 
             VVDFAQLDTK TVYSMDKDNL ----YGAYHF PVLGGYHQ-- --LLKISTNL EDLG----LR 
             VVDFAQLDTK TVYSMDKDNL ----YGAYHF PVLGGYHQ-- --LLKISTNL EDLG----LR 
             VVDFAQLDTK TVYSMDKDNL ----YGAYHF PVLGGYHQ-- --LLKISTNL EDLG----LR 
             VVDFAQLDTK TVYSMDKDNL ----YGAYHF PVLGGYHQ-- --LLKISTNL EDLG----LR 
             VVDFAQLDTK TVYSMDKDNL ----YGAYHF PVLGGYHQ-- --LLKISTNL EDLG----LR 
             VVDFAQLDTK TVYSMDKDNL ----YGAYHF PVLGGYHQ-- --LLKISTNL EDLG----LR 
             VVDFAQLDTK TVYSMDKDNL ----YGAYHF PVLGGYHQ-- --LLKISTNL EDLG----LR 
             VVDFAQLDTK TVYSMDKDNL ----YGAYHF PVLGGYHQ-- --LLKISTNL EDLG----LR 
             VVDFAQLDTK TVYSMDKDNL ----YGAYHF PVLGGYHQ-- --LLKISTNL EDLG----LR 
             VVDFAQLDTK TVYSMDKDNL ----YGAYHF PVLGGYHQ-- --LLKISTNL EDLG----LR 
             VVDFAQLDTK TVYSMDKDNL ----YGAYHF PVLGGYHQ-- --LLKISTNL EDLG----LR 
             VVDVIQLDTK TVYSMDVDNL ----YGAYHF PLLGGYRN-- --LMKVSTNL EKLG----LR 
             VVDFAQLDTK SVYSMDRDNL ----YAAYHF PLIGGYKN-- --LIKLATNL NQLG----LR 
             VVDFAQLDTK SVYSMDRDNL ----YAAYHF PLIGGYKN-- --LMKLATNL NQLG----LR 
             VVDFAQLDTK SVYSMDRDNL ----YAAYHF PLIGGYKN-- --LIKLATNL NQLG----LR 
             VVDFTHLHVH TQYSSDHGNL ----HGAYDF PIIGGLHN-- --LFKLSSNT LLVG----MQ 
             VVDFVHLHNH TEYSSDHGNM ----FGAYEF PIIGGLRN-- --LFYMSTNT LLIG----LR 
             SMDFVHLHLH TEYSTDHGVL ----FGVLPF PIIGGYKN-- --LVKLVSNS LAIR----IR 
             VIDFVPLHNH SDYSTDHGVM ----YGAVEL PIIGGYRN-- --LVKLTSNT VQVG----LR 
             VIDFVPLHNH SDYSTDHGVM ----YGAIEL PIIGGYRN-- --LVKLTSNT VKVG----LR 
             VIDFVPLHNH SDYSTDHGVM ----YGAIEL PIIGGYRN-- --LVKLTSNT AKVG----LR 
             VIDFVGLHMH SDYSTDHGVM ----YGAIEL PIIGGYQN-- --LVKLTSNT LVIG----LR 
             VIDFVGLHMH SDYSTDHGVM ----YGAIEL PIIGGYQN-- --LVKLTSNT LVIG----LR 
             VIDFVPLHNH SDYSTDHGVM ----YGAIEL PIIGGYRN-- --LVKLTSNT VAVG----LR 
             VIDFVGLHIH SDYSTDHGVM ----YGAVEL PIIGGYRN-- --LVKLTTNT LEVG----LR 
             VVDFVHLHVH TQYSTDHGNM ----FGALEF PIIGGYQN-- --LMKLVSNS VAIG----FR 
             VFDFVHLHNH SEYSTDHGVL ----YGVIDF PLIGGYRN-- --LVQLVSNT LKIK----FR 
             VVDFVHLHVH TQYSTDHGNM ----FGTIDF PIIGGYQN-- --LMKLSSNT KEIG----LR 
             VYEFVHLHVH TEYSTDHGAM ----YGVIDF PIIGGYKN-- --LMKIVTNT EKIG----LR 
             VVDFVHLHVH TEYSTDHGNM ----FGSYEF PIIGGLRN-- --LFRLSSNT LWIC----IR 
             VIDFVGLHIH SDYSTDHGVM ----YGAIEL PIIGGYHN-- --LCKLTTNT LEVG----LR 
             ----MIPWVI SPYSADR-NF ----HAAVKF PVHGEFDS-- --LVR---DV ADIG-----R 
             VIDFAHLHQH TQFSTDHGNL ----FGAVEF PILGGYQN-- --LVRLASNT VEIG----LR 
             VIDFAHLHQH TQFSTDHGNL ----FGAVEF PILGGYQN-- --LVRLASNT VEIG----LR 
             VVDFIHLRLH TEYSSDLSNT ----FGWVKF PIFGGYRR-- --LCELLTNS VEIG----LR 
             IVDFVHLHVH SEYSTDQMNM ----FALVKF PIIGGYLN-- --LSHLISNT VEIG----LR 
             VIDFTHLHLH TEYSTDHGNM ----FGAIDF PIIGGYEN-- --LMYLSSHT QEIG----LR 
             ADDFVHLHVH SDFSTDHGNM ----FGAINF PIIGGYRN-- --LMVLCSNT VRIG----LR 
             --DFVHLHVH SNYSTDHGNM ----FGALHF AIIGGYRN-- --LMVLSSNT VRIG----LR 
             VIDFVGLHIH SDYSTDHGVM ----YGAIQL PIIGGYKN-- --LVKLTTNT LEVG----LR 
             VVDFVHLHVH TDYSTDHGNT ----FGAFDF PIIGGMHN-- --LFKLSSNT LLVG----IQ 
             VVDFVHLHVH TDYSTDHGNT ----FGAFDF PIIGGMHN-- --LFKLSSNT LLVG----IQ 
             VTEFINLNVH SHYSTDLNNM ----YGCIEF PIIGGYLK-- --LIKWSSNL NKVG----LR 
             VVDFVHLRMH TEFSTDLNNL ----FGAVKF PIVGGYLN-- --LSELLTNT VEIG----LR 
             VVDFIHLRIH SDFSTDFTNL ----CGLVKF PIIGGYKN-- --LTLLISNS VEIG----LR 
             VVDFVHLRVH SDFSTDFTNL ----CGLVKY PIIGGYKN-- --LTLLISNS VEIG----LR 
             VVDFVHLRIH SDFSTDFTNL ----CGLVKF PIIGGYKN-- --LTLLISNS VEIG----LR 
             VVD------- ----TDFTNL ----CGLVKF PIIGGYKN-- --LTLLISNS VEIG----LR 
             VVDFVHLRIH SDFSTDFTNL ----CGLVKF PIIGGYKN-- --LTLLISNS VEIG----LR 
             VVDFIHLRIH SDYSTDFTNL ----YGLIKF PIIGGYKN-- --LILLISNS IEIG----LR 
             VVDFIHLRVH SVYSTDSGNL ----FGSLEF LITGGYTN-- --LVTLVSNT LVIG----LR 
             VVDFIHLRVH SVYSTDSGNL ----FGSLEF LIIGGYTN-- --LVTLVSNT LVIG----LR 
             VIDYTHLHLH TEYSTDHGNM ----FGAIDF PIIGGYQN-- --LMYLSSNT QEIG----LR 
             VVDFVHLHVH TEFSTDLNNL ----FALVKF PIAGGYLS-- --LSRLLTNT LALG----LR 
             VVDFVHLHVH TEFSTDLNNL ----FALVKF PIAGGYLS-- --LSRLLTNT LALG----LR 
             VVDFVHLHVH TEFSTDLNNL ----FALVKF PIAGGYLS-- --LSRLLTNT HALG----LR 
             VVDFVHLHVH TEFSTDLNNL ----FALVKF PIAGGYLS-- --LSRLLTNT HALG----LR 
             VVDFVHLHVH TEFSTDLNNL ----FALVKF PIAGGYLS-- --LSRLLTNT HALG----LR 
             VVDFVHLHVH TEFSTDLNNL ----FALVKF PIAGGYLS-- --LSRLLTNT HALG----LR 
             VVDFVHLHIH TEFSTDLNNL ----FALIKF PISGGYLN-- --LSQLISNT RTLG----LR 
             VVDFVHLHIH TEFSTDLNNL ----FALIKF PISGGYLN-- --LSQLISNT RTLG----LR 
             VVDFVHLRVH SDYSTDFTNL ----CGLVKF PIIGGYQN-- --LTLLISNS VEIG----LR 
             VVDFVHLRVH SDYSTDFTNL ----CGLVKF PIIGGYQN-- --LTLLISNS VEIG----LR 
             VVDFVHLRVH SDYSTDFTNL ----CGLVKF PIIGGYQN-- --LTLLISNS VEIG----LR 
             VVDFVHLRVH SDYSTDFTNL ----CGLVKF PIIGGYQN-- --LTLLISNS VEIG----LR 
             VVDFVHLRVH SDYSTDFTNL ----CGLVKF PIIGGYQN-- --LTLLISNS VEIG----LR 
             VVDFVHLRVH SDYSTDFTNL ----CGLVKF PIIGGYQN-- --LTLLISNS VEIG----LR 
             VVDFVHLRVH SDYSTDFTNL ----CGLVKF PIIGGYQN-- --LTLLISNS VEIG----LR 
             VVDFVHLRVH SDYSTDFTNL ----CGLVKF PIIGGYQN-- --LTLLISNS VEIG----LR 
             VVD------- ---------- -------MTF PIIGGYNN-- --LCALVSNS LVIG----LR 

             ---------- ---------- ---------- ---------- ---------- ---------- 
             ---------- ---------- ---------- ---------- ---------- ---------- 
             VGPSLSEIVL V------KNP HY-------- -----WAANL SNIPLVAQPG H--------- 
             ---------- ---------- ---------- ---------- ---------- ---------- 
             LNFEIDTIKK M------QFP GYFLIVWDFI R----YARE- NNIPVGPGRG SAAGSLVAYA 
             AEYELTVICQ M------GFP GYFLVVADLV R----YAKE- NGIRVGPGRG SAAGSMVAYA 
             LEFELGTILK M------GFP GYFLIVGDFI Q----WAKK- NGCPVGPGRG SGAGSLVAYA 
             LEFELGTILK M------GFP GYFLIVGDFI Q----WAKQ- NGCPVGPGRG SGAGSLVAYA 
             IDYEVGIILK M------GFP GYFLIVMDFI Q----WAKN- NGVPVGPGRG SGAGSLVAYS 
             IEYEVGIILK M------GFP GYFLIVMDFI Q----WAKS- NGVPVGPGRG SGAGSLVAYS 
             LQVELDVINQ M------GFP GYFLIVMEFI Q----WSKD- NDIPVGPGRG SGAGSLVAYA 
             LDIELKVINQ M------GFP GYFLIVMEFI Q----WSKD- NGIPVGPGRG SGAGSLVAYA 
             LEIELKVINQ M------GFP GYFLIVMEFI Q----WSKD- NGIPVGPGRG SGAGSLVAYA 
             LDFELGVISR M------KFP GYFLIVADFI K----WAKQ- QDIPVGPGRG SGAGSLVAYA 
             LDFELGVISR M------KFP GYFLIVADFI K----WAKQ- QDIPVGPGRG SGAGSLVAYA 
             LRFELDIINQ M------GFP GYFLIVADFI Q----WAKD- NEVPVGPGRG SGAGSLVAYA 
             LDWELGIINQ M------GFP GYFLIVADFI R----WAKE- HDIPVGPGRG SGAGSLVAYA 
             LEYELKMLQQ M------GFS SYFLVVWDYI K----FARD- NNIPVGPGRG SAAGSLVAYT 
             LEMELGVIKK M------GFP GYFLIVQDFI N----WAKE- HHIPVGPGRG SGAGSIVAWS 
             LQYELGIVIS M------DYS GYFLIVADFI C----WSKK- NDIMVGPGRG SGAGSLIAWS 
             LKYELGVVIS M------EYS GYFLIVADFI R----WSKQ- NDIMVGPGRG SGAGSLIAWS 
             LEYELEVINK M------GFA GYFLIVQDFI N----WAKK- NDIPVGPGRG SAGGSLVAYA 
             ADYELEVITS M------GFP GYFLVVADFI N----WAKN- NGIRVGPGRG SGAGSMVAYA 
             ADYELGVITS M------GFP GYFLVVADFI N----WAKN- NGIRVGPGRG SGAGSMVAYA 
             LDQELKIIAD M------EYD NYFLIVGDVV R----YAKK- QGILVGPGRG SSSGSLVCFC 
             LKFETDTIIQ M------GFP GYFLIVADFI Q----WGKN- NGVPVGPGRG SGAGSLVAYS 
             LKFETDTIVQ M------GFP GYFLIVADFI N----WAKE- NGVPVGPGRG SGAGSLVAYS 
             LNHELNVISS M------GFS DYFLIVWDFM K----YAHE- NHILTGPGRG SAAGSLVSYV 
             LNHELNVISS M------GFS DYFLIVWDFM K----YAHE- NHILTGPGRG SAAGSLVSYV 
             LNHELNVISS M------GFS DYFLIVWDFM K----YAHE- NHILTGPGRG SAAGSLVSYV 
             LDHELNVISR M------GFS DYFLIVWDFM K----YAHE- NHILTGPGRG SAAGSLVSYV 
             LNHELNVISS M------GFS DYFLIVWDFM K----YAHE- NHILTGPGRG SAAGSLVSYV 
             LNHELNVISS M------GFS DYFLIVWDFM K----YAHE- NHILTGPGRG SAAGSLVSYV 
             LEHELAIIAE R------GYS SYFLIVADFV G----YAKK- SGILTGPGRG SSASSIVAYT 
             LGEELAVIER M------GFS DYFLIVWDFM R----FARE- ASIVTGPGRG SVAGSLVAYV 
             LKYELKVIRD M------AFS DYFLIVWDFM K----FAHD- NGIITGPGRG SAAGSLVAYT 
             LKYELKVIRD M------AFS DYFLIVWDFM K----FAHD- NGIITGPGRG SAAGSLVAYT 
             LQYELDVIKR M------KFS DYFLIVWDFM K----HAHE- KGIVTGPGRG SAAGSLVAYV 
             LNHELNVISS M------GFS DYFLIVWDFM K----YAHE- NHILTGPGRG SAAGSLVSYV 
             LNHELSVISS M------GFS DYFLIVWDFM K----YAHE- NHILTGPGRG SAAGSLVSYV 
             LVFELHIMKT M------GFP GYFLIVQDFI A----AGRN- MGVSIGPGRG SAAGSAVAYC 
             LVFELHIMKT M------GFP GYFLIVQDFI A----AGRN- MGVSIGPGRG SAAGSAVAYC 
             LNFELYIMKT M------GFP GYFLIVQDFI N----AARSE LGVSVGPGRG SAAGSAVAYC 
             LDYEIAVITR M------QFS GYFLIVSDFI K----WAKL- HGIPVGPGRG SGAGSLVAYA 
             LDYEISVITR M------QFS GYFLIVSDFI K----WAKV- HDIPVGPGRG SGAGSLVAYA 
             LDYEISVITR M------QFS GYFLIVSDFI K----WAKV- HDIPVGPGRG SGAGSLVAYA 
             LDQELQVING M------GFP GYFLIVMEFI Q----WSKD- NSIPVGPGRG SGAGSLVAYA 
             LEYELGIIDR M------GFN GYFLIVQDFI N----WAKV- NDIPVGPGRG SGAGSLVAYV 
             ADYECGVICQ M------QFC GYFLVVADYI N----WAKA- HGVMVGPGRG SAAGAMVAYA 
             ADYECGVICQ M------QFC GYFLVVADYI Q----WAKD- HGIMVGPGRG SAAGAMVAYS 
             LRWECKTIIQ M------GFP GYFLIVQDFI N----WGKN- NGVPVGPGRG SGAGSLVAYA 
             LRWECKTIIQ M------GFP GYFLIVQDFI N----WGKN- NGVPVGPGRG SGAGSLVAYA 
             LRWECKTIIQ M------GFP GYFLIVQDFI N----WGKN- NGVPVGPGRG SGAGSLVAYA 
             AFYELSVIIR M------GFE GYFLIVWDFI K----FAHD- HDIPVGAGRG SGAGSIVAYA 
             AFYELSVIIG M------GFE GYFLIVWDFI K----FAHD- NDIPVGAGRG SGAGSIVAYA 
             AFYELSVIIR M------GFE GYFLIVWDFI K----FAHD- NDIPVGAGRG SGAGSIVAYA 
             LAFELDVIMR M------KYA GYFLIVSDFI K----WAKS- QGIPVGPGRG SGAGSLVAWA 
             LEYEIGIITR M------KFP GYFLIVADFI K----WAKA- HGIPVGPGRG SGAGSLVAYA 
             LEYEIGIITR M------KFP GYFLIVADFI K----WAKA- HGIPVGPGRG SGAGSLVAYA 
             LEYEIGIITR M------KFP GYFLIVADFI K----WAKA- HGIPVGPGRG SGAGSLVAYA 
             LEYEIGIITR M------KFP GYFLIVADFI K----WAKA- HGIPVGPGRG SGAGSLVAYA 
             LLSELNVINK M------GFP GYFLIVMEFI N----WAKK- NDIPVGPGRG SGAGSLVSYV 
             LEYELLIIKK M------GFI SYFLIVMEFI Q----WAKK- NNIPVGPGRG SGSGSLVSFA 
             LDTELGIINK M------GFP SYFLIVMEFI Q----WAKD- NNIPVGPGRG SGAGSLVAYV 
             LDMELTVINK M------GFP GYFLIVMEFI Q----WAKD- NNIPVGPGRG SGAGSLVAYA 
             LEFECGTITK M------GFP GYFLIVADFI N----WAKN- NGVPVGPGRG SGAGSLVAYA 
             LEFECGTITK M------GFP GYFLIVADFI N----WAKN- NGVPVGPGRG SGAGSLVAYA 
             LEFECGTITK M------GFP GYFLIVADFI N----WAKN- NGVPVGPGRG SGAGSLVAYA 
             LEFECGTITK M------GFP GYFLIVADFI N----WAKN- NGVPVGPGRG SGAGSLVAYA 
             LDFECGTIKK M------GFP GYFLIVADFI N----WAKN- NGVPVGPGRG SGAGSLVAYS 
             LDFECGTIKK M------GFP GYFLIVADFI N----WAKN- NGVPVGPGRG SGAGSLVAYS 
             LDFECGTIKK M------GFP GYFLIVADFI N----WAKN- NGVPVGPGRG SGAGSLVAYS 
             LDFECGTIKK M------GFP GYFLIVADFI N----WAKN- NGVPVGPGRG SGAGSLVAYS 
             LDFECGTIKK M------GFP GYFLIVADFI N----WAKN- NGVPVGPGRG SGAGSLVAYS 
             LDFECGTIKK M------GFP GYFLIVADFI N----WAKN- NGVPVGPGRG SGAGSLVAYS 
             LDFECGTIKK M------GFP GYFLIVADFI N----WAKN- NGVPVGPGRG SGAGSLVAYS 
             LDFECGTIKK M------GFP GYFLIVADFI N----WAKN- NGVPVGPGRG SGAGSLVAYS 
             LDFECGTIKK M------GFP GYFLIVADFI N----WAKN- NGVPVGPGRG SGAGSLVAYS 
             LEFECGTITK M------GFP GYFLIVADFI N----WAKN- NGVPVGPGRG SGAGSLVAYA 
             LEFECGTIIK M------GFP GYFLIVADFI N----WAKN- NGVPVGPGRG SGAGSLVAYA 
             LDLEINTINN M------KFP GYMLIVADFI N----EAKR- RGIPVGPGRG SAAGSLVAYA 
             LEVEINIIKN M------KFS GYMLIVHDFI K----VAKD- KGIPVGPGRG SAAGSLVSYC 
             LEVEINIIKN M------KFS GYMLIVHDFI K----VAKD- KGIPVGPGRG SAAGSLVSYC 
             LEVEINIIKN M------KFS GYMLIVHDFI K----VAKD- KGIPVGPGRG SAAGSLVSYC 
             LNQELQVINQ M------GFP GYFLIVMEFI Q----WSKD- NNIPVGPGRG SGASSLVAYV 
             LKNELQVINN M------NFP SYFLIVMEFI K----WAKN- NDIPVGPGRG SGASSLVAYV 
             LDHELKIIIE M------KYP SYFLIVSDYI K----WAKN- NDIPVGPGRG SGAGSLVAWC 
             LKFELNVIIQ M------GFP GYFLIVADFI R----WSKE- NDIPVGPGRG SGAGSLVAYV 
             LLHELKIIEQ M------GFS GYFLIVWDFI R----YARE- KGIMVGPGRG SAAGSLVAYT 
             LDFELGIIKK M------GFP GYFLIVSDFI K----WGKA- HGIPVGPGRG SGAGSLVAWV 
             LSLESTIIIS K------GMC DYLLIVWDII N----WAKD- HGIPVGPGRG SGAGSVMLFL 
             LKLESSIIIS K------GMC DYLLIVWDII N----WAKD- HGIPVGPGRG SGAGSVMLFL 
             LKLESSIIIS K------GMC DYLLIVWDII N----WAKD- HGIPVGPGRG SGAGSVMLFL 
             LEMEMSIIIP K------GMC DYLLIVWDII Y----WAKD- NGIPVGPGRG SGAGSVMLFL 
             LEMEMSIIIP K------GMC DYLLIVWDII R----WAKD- NGIPVGPGRG SGAGSVMLFL 
             MEMEMSIIIP K------GMC DYLLIVWDII H----WAKA- HGIPVGPGRG SGAGSVMLFL 
             MDMEMAIIIP K------GMC DYLLIVWDII H----WAKA- NGIPVGPGRG SGAGSVLLFL 
             MDMEMAIIIP K------GMC DYLLIVWDII H----WAKA- NGIPVGPGRG SGAGSVLLFL 
             MDMEMAIIIP K------GMC DYLLIVWDII H----WAKA- NGIPVGPGRG SGAGSVLLFL 
             MDMEMAIIIP K------GMC DYLLIVWDII H----WAKA- NGIPVGPGRG SGAGSVLLFL 
             IELELGVIEK M------GFS SYFLIVSDLI A----ASRR- MGYSVGPGRG SAAGSIVAYL 
             IELELGVIEK M------GFS SYFLIVSDLI A----ASRR- LGYSVGPGRG SAAGSIVAYL 
             IELELGVIEK M------GYS AYFLIVSDLI A----ASRK- MGYSVGPGRG SAAGSIIAYL 
             LKFECDTIIQ M------GFP GYFLIVADFI Q----WGKA- NGCPVGPGRG SGAGSLVAYS 
             LDFELNIILE M------GFP GYFLIVMDFI Q----WAKD- NDIPVGPGRG SGAGSLVAYA 
             LEYELGIIKE M------GYV DYFLIVWDFI K----FARE- NGVPTGPGRG SAAGSIVAYT 
             LNYELDVIEK M------GYV EYFLIVWDFI N----FSKE- NNIIVGPGRG SAAGSIVAYT 
             LEYELGVIKQ M------GYV DYFLIVWDFF R----FSHE- KGIMTGPGRG SAAGSLVAYT 
             LEYELGVIKQ M------GYV DYFLIVWDFI K----YAND- NGIPTGPGRG SAAGALVAYT 
             IPYKITELTS ITQNMVNGQP TIDEVLPKFM E----FVGD- -SVLVAHNAA FDVGFIKKNL 
             ---------- ---------- ---------- ---------- ---------- ---------- 
             LEYELNVIKE M------GYV DYFLIVWDFI R----FAKE- KDIMTGPGRG SGAGSIVAYT 
             LEYELSVIKQ M------GYV DYFLIVSDFI R----YAKE- KGIMVGPGRG SAAGSFVAYC 
             LAIELEVVNN M------GFP GYFLIVMEFI Q----WSKD- NNIPVGPGRG SGAGSLVAYA 
             AEFEIDVIDM K------GYP SYFLIVAELI K----HARS- IGIRVGPGRG SAAGALVAYA 
             AEYEISVIDM K------GYP SYFLIVAEII K----HARS- IGIWVGPGRG SAAGALVAYA 
             AEYEISVIDM K------GYP SYFLIVAEII K----HARS- IGIRVGPGRG SAAGALVAYA 
             AEYEISVIDM K------GYP SYFLIVAEII K----HARS- IGIRVGPGRG SAAGALVAYA 
             AEYEISVIDM K------GYP SYFLIVAELI K----HARS- IGIRVGPGRG SAAGALVAYA 
             AKYEISVIDM K------GYP SYFLIVAELI K----HARS- VGIRVGPGRG SAAGALVAYA 
             LETEITVITK M------GFA SYFLIVADFI A----WAKQ- HHIPVGPGRG SGAGSLVAYS 
             LRFELNIIQQ K------GFS SYFLVVWDYV R----YARE- HGIPVGPGRG SAAGSLVAYA 
             LRFELNIIQQ K------GFS SYFLVVWDYV R----YARE- QGIPVGPGRG SAAGSLVAYA 
             LDFELHTIRT M------GFA GYFLIVQDFI N----KGRE- IGVLIGPGRG SAAGSAVAYC 
             LVFECKTILQ M------GFP GYFLIVADFI N----WGKK- NGVPVGPGRG SGAGSLVAYS 
             LKYELDVIKT T------EFA NYFLVTWDII R----FVKE- KGLYYGV-RG SAASSIVLYC 
             LKYELDVIKT T------EFA NYFLVTWDII R----FVKE- KGLYYGV-RG SAASSIVLYC 
             AEYELSVINN M------GFP DYFLIVADYI G----WAKD- QGISVGPGRG SGAGSLVAYA 
             AEYELSVINN M------GFP DYFLIVADYI N----WAKD- HDISVGPGRG SGAGSLVAYA 
             LDYELGVIAQ T------GFS GYFLIVADFC Q----YARQ- NGIAVGPGRG SAAASMVAYL 
             LEMEIDVINT M------GFP GYFLIVADFI N----WAKS- KDIPVGPGRG SGAGSIAAYA 
             LEYELNVIGK M------GYD EYFLIVWDFI H----YARQ- KGIAVGPGRG SAAGSIVSYA 
             LEKELDVICS M------GFP GYFLIVQDFI N----WAKD- NKIPVGPGRG SAAGSIVAWA 
             LEWELKVITD M------GFP GYFLIVQDFI N----WAKN- NGIPVGPGRG SAAGSLVAWS 
             LEWELKVITD M------GFP GYFLIVQDFI N----WAKN- NGIPVGPGRG SAAGSLVAWS 
             LHYELDIIIS M------DYA GYFLIVSDFI C----WSKR- NDIMVGPGRG SGAGSLVAWS 
             LHYELDIIIS M------DYA GYFLIVSDFI C----WSKR- NDIMVGPGRG SGAGSLVAWS 
             LLYELDVIIS M------DYA GYFLIVSDFI C----WSKR- NGIMVGPGRG SGAGSLVAWS 
             LLYELDVIIS M------DYA GYFLIVSDFI C----WSKR- NGIMVGPGRG SGAGSLVAWS 
             LLYELDVIIS M------DYA GYFLIVSDFI C----WSKR- NGIMVGPGRG SGAGSLVAWS 
             LEKELTIIHN M------GFD DYFLIVWDVM D----FCHN- NQIVTGAGRG SAAGSLVSYV 
             LDIELGVINQ M------GFP GYFLIVMEFI Q----WSKD- NDVPVGPGRG SGAGSLVAYS 
             LDYEIGIINR M------GFP GYFLIVADFI Q----WAKD- HGIPVGPGRG SGAGSLVAWA 
             LDTELQVINQ M------GFP GYFLIVMEFI Q----WSKD- NGVPVGPGRG SGAGSLVAYA 
             LDTELQVINQ M------GFP GYFLIVMEFI Q----WSKD- NGVPVGPGRG SGAGSLVAYA 
             LDTELQVINQ M------GFP GYFLIVMEFI Q----WSKD- NGVPVGPGRG SGAGSLVAYA 
             LETELQVINQ M------GFP GYFLIVMEFI Q----WSKD- NGVPVGPGRG SGAGSLVAYA 
             LETELQVINQ M------GFP GYFLIVMEFI Q----WSKD- NGVPVGPGRG SGAGSLVAYA 
             LETELQVINQ M------GFP GYFLIVMEFI Q----WSKD- NGVPVGPGRG SGAGSLVAYA 
             LDTELQVINQ M------GFP GYFLIVMEFI Q----WSKD- NGVPVGPGRG SGAGSLVAYA 
             LETELQVINQ M------GFP GYFLIVMEFI Q----WSKD- NGVPVGPGRG SGAGSLVAYA 
             LQREIDIICD M------GFP GYFLIVEDFI R----WSKE- NDIPVGPGRG SGAGSLVAYS 
             LQREIDIICD M------GFP GYFLIVEDFI R----WSKE- NDIPVGPGRG SGAGSMVAYS 
             LQREIDIICD M------GFP GYFLIVEDFI R----WSKE- NDIPVGPGRG SGAGSLVAYS 
             LQREIDIICD M------GFP GYFLIVEDFI R----WSKE- NDIPVGPGRG SGAGSLVAYS 
             LQREIDIICD M------GFP GYFLIVEDFI R----WSKE- NDIPVGPGRG SGAGSLVAYS 
             LQREIDIICD M------GFP GYFLIVEDFI R----WSKE- NDIPVGPGRG SGAGSLVAYS 
             VDYEVGVIDK M------GFP AYFLVVADIC K----FARD- RGIGLGPGRG SATGSMIAYI 
             VEYEIRVILQ M------GFP SYFLVVADFI M----WAKA- QGIPVGPGRG SAAGSMVAFA 
             LEYELSVIIK M------GYS GYFIVVWDFI S----YAKR- RGIPVGPGRG SAAGSLVAYC 
             LSHELDVIQS L------HFS DYFLIVADVL A----YARR- RGILTGPGRG SAAGSLVAYA 
             LEHELHIIQT M------RFS DYFLIVADVL A----YARQ- RGILTGPGRG SAAGSLVAYA 
             LRIELDCITQ M------GFP GYFLIVADFI N----WAKD- HGIPVGPGRG SAAGSLVAYS 
             LAIELACIKQ M------GFP GYFLIVADFI N----WAKD- HGIPVGPGRG SAAGSLVAYA 
             LKYELGIIEQ M------GFA TYFLVVWDYI K----YARD- HGIAVGPGRG SAAGSLVAYA 
             LQVELDIIAR M------GFP GYFLIVADFI Q----WAKA- HDIPVGPGRG SGAGSLVAYA 
             LNFELSVIEN T------GYP GYFLIVEDFI R----AARE- MGVSVGPGRG SAAGSVVAYC 
             LDYELDVIAR M------GFP GYFLIVADFI Q----WAKA- NDIPVGPGRG SGAGSVVAWA 
             LQVELDVINQ M------GFP GYFLIVMEFI Q----WSKD- NDIPVGPGRG SGAGSLVAYA 
             LQVELDVINQ M------GFP GYFLIVMEFI Q----WSKD- NDIPVGPGRG SGAGSLVAYA 
             LQVELDVINQ M------GFP GYFLIVMEFI Q----WSKD- NDIPVGPGRG SGAGSLVAYA 
             LQTELDVINK M------GFP GYFLIVMEFI Q----WSKD- NDIPVGPGRG SGAGSLVAYA 
             LKFELDIITQ M------GFP GYFLIVMDFI K----WAKN- NGVPVGPGRG SGAGSLVAYA 
             LDHELAVIEQ M------GFP GYFLIVADFI R----WARD- NHIPVGPGRG SGAGSLVAYA 
             LEKEIEVITN M------KFP GYMLIVWDFI R----YAKE- RGIPVGPGRG SAAGSLVAFA 
             LEHEIEVISS M------KFP GYMLIVWDFV N----FAKQ- NNIPVGPGRG SAAGSLVAYS 
             LEKEIEVITN M------KFP GYMLIVWDFI R----YAKE- MGIPVGPGRG SAAGSLVAFA 
             LEKEIEVITN M------KFP GYMLIVWDFI R----YAKE- MGIPVGPGRG SAAGSLVAFA 
             LEKEIEVITN M------KFP GYMLIVWDFI R----YAKE- MGIPVGPGRG SAAGSLVAFA 
             LKFETDTIIH M------GFP GYFLIVADFI K----WAKN- NGVPVGPGRG SGAGSLVAYS 
             LEYELGIIDR M------GFP GYFLIVSDFI K----WAKA- NGIPVGPGRG SGAGSLVAWV 
             LKRELGVIND M------GFP GYFLIVMEFI Q----WSKD- NGIPVGPGRG SGAGSLVAYA 
             LDFELEIIEG M------GFP GYFLIVADFI Q----WSKD- QEIPVGPGRG SGAGSLVAYA 
             LNYELRIINQ M------GFD DYFLIVWDVV N----YCHR- VKITTGPGRG SACGSLVSYA 
             LDHELGVIHR M------GFD DYFLIIWDVM N----FAHQ- ANIQTGPGRG SAAGSLVAYV 
             LQYELDVIIK M------GFA DYFLVVWDVM N----YAHK- VNIMTGAGRG SATGSLVSYA 
             LQKELAVIQQ M------GFA DYFLIVGDIV N----YCRQ- KGALVGPGRG SAAGSLVAYA 
             LQKELAVIQQ M------GFA DYFLIVGDIV N----YCRQ- KGALVGPGRG SAAGSLVAYA 
             LDYELKVINE M------GFD DYFLIVWDVM N----FAHS- VHITTGPGRG SAAGSLVSYA 
             LDYELQVINE M------GFD DYFLIVWDVM N----FAHS- VHITTGPGRG SAAGSLVSYA 
             LDHELTVIDQ M------GFD DYFLIVWDVM N----FAHE- AQITTGPGRG SAAGSLVAYA 
             LDYELQVINE M------GFA DYFLIVADVM Q----YAHQ- QNIMTGPGRG SAAGALVAYA 
             LDYELSVIHR M------GFD DYFLIVWDVT N----FAHE- NNILTGPGRG SAAGSLVSYT 
             LEKELSVIHQ M------GFD DYFLIVADLL R----YARE- QDIYCGMGRG SAAGSLVAYV 
             LEKELSVIHQ M------GFD DYFLIVADLL R----YARE- QDIYCGMGRG SAAGSLVAYV 
             LEKELSVIHQ M------GFD DYFLIVADLL R----YARE- QDIYCGMGRG SAAGSLVAYV 
             LEQELDIICK M------GFP GYFLIVQDFI N----WAKD- NNIPVGPGRG SATGSLVAWA 
             LKIELAVINN M------GFA GYFLIVADFI Q----WAKQ- NGVPVGPGRG SGAGSLVAYA 
             LKIELDVINN M------GFA GYFLIVADFI Q----WAKQ- NGVPVGPGRG SGAGSLVAYA 
             LKIELDVINN M------GFA GYFLIVADFI Q----WAKQ- NGVPVGPGRG SGAGSLVAYA 
             ADYEIGVISQ M------GFP GYFLVVADFI N----WSKD- NGIRVGPGRG SGAGSMAAYA 
             VVFELNTIKN M------KFA GYFLIVQDYI N----YAKR- NGIPVGPGRG SAAGSIVAYA 
             VVFELNTIKN M------KFA GYFLIVQDYI N----YAKR- NGIPVGPGRG SAAGSIVAYA 
             VIFELNTIKN M------KFA GYFLIVQDYI N----YAKR- NGIPVGPGRG SAAGSIVAYA 
             VIFELNTIKN M------KFA GYFLIVQDYI N----YAKR- NGIPVGPGRG SAAGSIVAYA 
             LQHELKTIEV L------GFS DYFLIVWDIV N----FAHK- NHIQTGPGRG SVAGSLVAYS 
             LDYELKVITE M------GFA DYFLIVWDVI R----YSRE- AGILTGPGRG SAAGSLVSYA 
             LEYELKVITE M------GFA DYFLIVWDVI R----YSRE- AGVLTGPGRG SAAGSLVSYA 
             LEYELKVITE M------GFA DYFLIVWDVI R----YSRE- AGILTGPGRG SAAGSLVSYA 
             LDYELKVITE M------GFA DYFLIVWDVI R----YSRE- AGILTGPGRG SAAGSLVSYA 
             LTYELGIINQ M------GFP GYFLIVSDFI K----WGKD- HHIPVGPGRG SGAGSLVAWS 
             IEFELNVIEE M------GFP GYFLIVSDFI Q----WSKA- QEIPVGPGRG SGAGSAVAWA 
             LDTELGVINQ M------GFP GYFLIVMEFI Q----WSKD- NNIPVGPGRG SGAGSLVAYA 
             LDFELDIIKQ M------GFP GYFLIVSDFI Q----WAKN- NDIPVGPGRG SGAGSLVAYA 
             LKFELDIIIQ M------GFP GYFLIVMDFI K----WAKN- NGVPVGPGRG SGAGSLVAYA 
             LNHELSIIEK T------GFA DYFLIVHDYV S----FARR- NDIIVGPGRG SAAGSLVSFL 
             LEYELGVIER M------KFP GYFLIVADFI K----WAKA- HDIPVGPGRG SGAGSLVAYA 
             LEFELGIIEK M------KFP GYFLIVADFI K----WAKA- QGIPVGPGRG SGAGSLVAYS 
             LDFEIETILK M------GFP GYFLIVADFI N----WAKG- NGCPVGPGRG SGAGSLVAYA 
             LQFETNIIIQ M------GFP GYFLIVADFI N----WAKN- NGVPVGPGRG SGAGSLVAYS 
             LELELSVIRE M------GFP GYFLIVADFI Q----WAKS- QGIPVGPGRG SGAGSLVAYA 
             LEYELGIIEQ M------GYP GYFLIVWDMV N----FARR- RGIPVGPGRG SAAGSLVAYC 
             AEYEIKVICD K------GFP SYFLIVADLI N----YAKS- VDIRVGPGRG SAAGSLVAYA 
             AEYEIKVICD K------GFP SYFLIVADLI N----YAKS- VDIRVGPGRG SAAGSLVAYA 
             AEYEIKVICD K------GFP SYFLIVADLI N----YAKS- VDIRVGPGRG SAAGSLVAYA 
             AEYEIKVICD K------GFP SYFLIVADLI N----YARS- VDIRVGPGRG SAAGSLVAYA 
             AEYEIKVICD K------GFP SYFLIVADLI N----YARS- VDIRVGPGRG SAAGSLVAYA 
             AAYEIDVICS K------GFP SYFLIVADLI S----YARS- AGIRVGPGRG SAAGSLVAYA 
             AAYEIDVICS K------GFP SYFLIVADLI S----YARS- AGIRVGPGRG SAAGSLVAYA 
             ADYEIKVICD K------GFP AYFLIVADLI N----YAKS- VGIRVGPGRG SAAGSLVAYA 
             AAYEIDVICD K------GFP AYFLIVADLV N----HARS- VGIRVGPGRG SAAGSLAAYA 
             AEYEIKVICD K------GFP SYFLIVADLI N----YARS- VGIRVGPGRG SAAGSLVAYA 
             AAYEIDVICS K------GFP SYFLIVADLI S----YARS- AGIRVGPGRG SAAGSLVAYA 
             AAYEIDVICS K------GFP SYFLIVADLI S----YARS- AGIRVGPGRG SAAGSLVAYA 
             AEYEIKVICD K------GFP SYFLIVADLI N----YARS- VDIRVGPGRG SAAGSLVAYA 
             AQYEIKVICD K------GFP AYFLIVADLI N----YARS- VGIRVGPGRG SAAGSLVAYA 
             LNYELEIIKQ M------GFS DYFLIVSDYV N----FAKK- NDILVGPGRG SAAGSLISYL 
             LNYELAIIKK L------NFS DYFLFVYDFI N----HAKQ- QGIVIGPGRG SAAGSFISYL 
             LEKELNVINK L------NFA SYFLVVNDLV N----YAFK- KDILIGSGRG SAVGSLVAFL 
             LQYEYETICK L------KFT NYFLIIWDFL K----WARK- NEILIGPGRG SASGSLVAYL 
             LQYEYETICK L------KFT NYFLIIWDFL K----WARK- NEILIGPGRG SASGSLVAYL 
             LQYEYETICK L------KFT NYFLIIWDFL K----WARK- NEILIGPGRG SASGSLVAYL 
             INYELNVINS L------KFA DYFLIIYDIV K----FAKE- NKISVGPGRG SAAGSIVSYL 
             LNYELEVIKQ M------GFS DYFLIVSDYV N----FAKK- NDILVGPGRG SAAGSLISYL 
             MEYELQIIDD M------GFN DYFLVVQDFI N----DAKN- KGILIGPGRG SAAGSLIAYL 
             LAKELEIINS L------HFA SYFLVVSDLV Q----FAHN- NDILIGPGRG SAVGSLVAFL 
             IKYELSVISK L------GFE DYFLIIWDII N----WAKK- NKIAIGPGRG SASGSLVSYL 
             INYELSIIKE Q------NFV DYFLIIADAL S----WARK- NKISIGPGRG SVSGSLVAYV 
             LALEIGVIQK M------GFC GYFLIVQDFI N----WAKK- MNIPVGPGRG SGAGSLVAYA 
             LDFELNIIIQ M------KFP GYFLIVQDFI N----WAKT- HGCPVGPGRG SGAGSLVAYS 
             LDFELNIIIQ M------KFP GYFLIVQDFI N----WAKT- HGCPVGPGRG SGAGSLVAYS 
             LDFELNIIIQ M------KFP GYFLIVQDFI N----WAKT- HGCPVGPGRG SGAGSLVAYS 
             LDFELNIIIQ M------KFP GYFLIVQDFI N----WAKT- HGCPVGPGRG SGAGSLVAYS 
             LEYELGIIID M------NYA GYFLIVADFI R----WSKA- NGIVVGPGRG SGVGSIVAWC 
             LSFELDVITR M------NYA GYFLIVADFI K----HAKS- EGIPVGPGRG SGAGSLVAYV 
             LDFELDVITR M------NYA GYFLIVADFI K----HAKS- KGIPVGPGRG SGAGSLVAYA 
             LAEELAVINQ M------GFP GYFLIVADFI R----WAKK- NGIPVGPGRG SGAGSLVAYA 
             LDFEVETIIQ M------GFA GYFLIVADFI G----WAKQ- HDVPVGPGRG SGAGSLVAYS 
             LDFEVETIIQ M------GFA GYFLIVSDFI S----WAKQ- HDVPVGPGRG SGAGSLVAYS 
             LDFEADTIVQ M------GFA GYFLIVADFI N----WAKQ- NDVPVGPGRG SGAGSLVAYS 
             AEYELDVICE M------GFP AYFLVVGDLI N----HARE- VGIRVGPGRG SAAGSLVAYA 
             VEMELAIISQ K------GYC GYYLVVADFI Q----WSKR- NGIRVGPGRG SGAGSIAAYA 
             LEYELKMLQQ M------GFS SYFLVVWDYI K----FARD- NNIPVGPGRG SAAGSLVAYT 
             LEFEIAIINR M------GFG GYFLIVADFI K----WAKE- HGIPVGPGRG SGAGSLVAWA 
             LNYELEVIQS M------NYS DYFLIVADFI Q----YAKD- NQIAVGPGRG SSAGSIVAYL 
             IDRELRTIFQ L------DLA DYFLVVWDII N----FARH- ENIQLGAGRG SAVGSLVAYA 
             WGHEAIAFTD H-----DGIY AYYGVEVDFI EEKPIYITNQ KEDNLEKDFV LKEATYVVFD 
             LNYEMSIIVP K------GMS DYLLIVWDFI N----WAKR- NGIPMGPGRG SGAGSIVLYL 
             LRFELGIIEQ M------GFP GYFLIVADFI K----WAKE- HNIPVGPGRG SGAGSLVAYA 
             LQVELDVINQ M------GFP GYFLIVMEFI Q----WSKD- NDIPVGPGRG SGAGSLVAYA 
             LDRELNVIES M------GFA DYFLIVHDVV Q----FAHQ- NHILTGPGRG SAAGSLVAYL 
             LVRELECINS M------GFP GYFLIVADFI N----WAKD- NGIPVGPGRG SAAGSLVAYA 
             LQIELKCIRE M------QFP AYFLIVSDFI T----WAKN- KGIPVGPGRG SAAGSLVAYA 
             IELELGVIEK M------GFS SYFLIVSDLI Q----ASRK- MGYSVGPGRG SAAGSIVAYL 
             LEIELKVINQ M------GFP GYFLIVMEFI Q----WSKD- NDVPVGPGRG SGAGSLVAYA 
             LDIELRVINQ M------GFP GYFLIVMEFI Q----WSKD- NGVPVGPGRG SGAGSLVAYA 
             LDRELDVIEK L------GYP TYFLIVWDFV N----HARD- IGIS-ATARG SGVGAIVCYA 
             LEFEINTILK M------GFP GYFLIVGDFI N----WAKN- NGCPVGPGRG SGAGSLVAYA 
             LEFEINTILK M------GFP GYFLIVGDFI Q----WAKN- NGCPVGPGRG SGAGSLVAYA 
             LVFEVKTISQ M------GFP GYFLIVADFI N----WAKN- NGVPVGPGRG SGAGSLVAYS 
             IDFELETIKG M------GFP GYFLIVQDFI A----AARS- MGVSVGPGRG SAAGSAVAYC 
             LTSELKIIKD M------GFP DYFLVVWDYI K----FARD- NSIPVGPGRG SAAGSLVAYA 
             LSTEIKIIEE M------GFP TYFLVVWDYI K----FARE- QSIPVGPGRG SAAGSLVAYS 
             LTSELKIIDD M------GFP DYFLVVWDYI K----FARD- SSIPVGPGRG SAAGSLVAYA 
             LTYELGVMEQ M------GFP TYFLVVWDYI R----FARE- QGIPVGPGRG SAAGSLVAYA 
             LSSELKIIKD M------GFP DYFLVVWDYI K----FARD- NSIPVGPGRG SAAGSLVAYA 
             LTYELGVMEQ M------GFP TYFLVVWDYI R----FARE- QGIPVGPGRG SAAGSLVAYA 
             LSSELKIIKD M------GFP DYFLVVWDYI K----FARD- NSIPVGPGRG SAAGSLVAYA 
             LSSELKIIND M------GFP DYFLVVWDYI K----FARD- NSIPVGPGRG SAAGSLVAFS 
             LDYELKVIEQ M------GFP TYFLVVWDYI R----FARE- QNIPVGPGRG SAAGSLVAFS 
             LDYELKVIEQ M------GFP TYFLVVWDYI R----FARE- QNIPVGPGRG SAAGSLVAFS 
             LETELSVIEP L------GFA SYFLVVSDIC N----AARS- MGVPVGPGRG SAAGSLVAYL 
             IELELGVIEK M------GFS SYFLIVSDLI A----ASRR- LGYSVGPGRG SAAGSIVAYL 
             LKIELVVINQ M------GFP GYFLIVMEFI Q----WSKD- NGIPVGPGRG SGAGSLVAYA 
             LDIELGVINE M------GFP GYFLIVMEFI Q----WSKD- NNIPVGPGRG SGAGSLVAYA 
             LNFELDIIIQ M------GFP GYFLIVMDFI K----WAKN- NGVPVGPGRG SGAGSLVAYV 
             LNFELDIIIQ M------GFP GYFLIVMDFI K----WAKN- NGVPVGPGRG SGAGSLVAYV 
             LKFELDIIIQ M------GFP GYFLIVMDFI K----WAKN- NDVPVGPGRG SGAGSLVAYV 
             LNFELDIIIQ M------GFP GYFLIVMDFI Q----WAKN- NGVPVGPGRG SGAGSLVAYV 
             LNFELDIIIQ M------GFP GYFLIVMDFI Q----WAKS- NGVPVGPGRG SGAGSLVAYV 
             LKFELDIIIQ M------GFP GYFLIVMDFI K----WAKN- NDVPVGPGRG SGAGSLVAYV 
             LNFELDIIIQ M------GFP GYFLIVMDFI Q----WAKS- NGVPVGPGRG SGAGSLVAYV 
             LNFELDIIIQ M------GFP GYFLIVMDFI Q----WAKS- NGVPVGPGRG SGAGSLVAYV 
             LNFELDIIIQ M------GFP GYFLIVMDFI Q----WAKS- NGVPVGPGRG SGAGSLVAYV 
             LEYELKVILS M------GFP GYFLIVMDFI R----WAKA- NGVPVGPGRG SGAGSLVAYA 
             LEYELKVILS M------GFP GYFLIVMDFI R----WAKA- NGVPVGPGRG SGAGSLVAYA 
             LQIELDVINT M------GFP GYFLIVMEFI Q----WSKD- NKIPVGPGRG SGAGSLVAYA 
             LEFETGTIIK M------GFP GYFLIVADFI N----WAKN- NGVPVGPGRG SGAGSLVAYA 
             LEFETGTIIK M------GFP GYFLIVADFI N----WAKN- NGVPVGPGRG SGAGSLVAYA 
             LEFETGTIIK M------GFP GYFLIVADFI N----WAKN- NGVPVGPGRG SGAGSLVAYA 
             LEFETGTIIK M------GFP GYFLIVADFI N----WAKN- NGVPVGPGRG SGAGSLVAYA 
             LEFELSVIER M------RFP GYFLIVSDFI K----WAKQ- HDIPVGPGRG SGAGSLVAYA 
             LDFELSVIER M------RFP GYFLIVADFI K----WAKQ- HDIPVGPGRG SGAGSLVAYA 
             LSFELGIIEQ M------GFP GYFLIVADFI K----WGKA- NGIPVGPGRG SGAGSLVAYA 
             LAFELGIIEQ M------GFP GYFLIVADFI K----WGKA- NGIPVGPGRG SGAGSLVAYA 
             ADYEIGVILE M------GFP AYFLVVGDLI N----HARE- VGIRVGPGRG SAAGSLVAYA 
             LEFELNTIVK M------GFP GYFLIVGDFI N----WAKN- NGCPVGPGRG SGAGSLVAYS 
             LAFELDVITR M------KYA GYFLIVSDFI K----WAKQ- QGIPVGPGRG SGAGSLVAYA 
             LEFELGIITR M------QYA GYFLIVGDFI K----WAKE- NGIPVGPGRG SGAGSLVAYA 
             LAFELDVITR M------KYA GYFLIVSDFI K----WAKA- HGIPVGPGRG SGAGSLVAYS 
             LAFELDVITR M------KYA GYFLIVSDFI K----WAKA- HGIPVGPGRG SGAGSLVAYS 
             LAFELDVITR M------KYA GYFLIVSDFI K----WAKA- HGIPVGPGRG SGAGSLVAYS 
             LAYELDVIIK M------GFP GYFLIVADFI Q----WAKD- ADIPVGPGRG SGAGSCVAWA 
             LDYELNIICS M------NFA GYFLIVSDFI K----WSKK- QGILVGPGRG SGAGSVVAWS 
             LNYELDIICN M------NFA GYFLIVSDFI K----WSKK- EGILVGPGRG SGAGSVVAWS 
             LNYELDIICN M------NFA GYFLIVSDFI K----WSKK- EGILVGPGRG SGAGSVVAWS 
             LNYELDIICN M------NFA GYFLIVSDFI K----WSKK- QGILVGPGRG SGAGSVVAWS 
             LNYELDIICN M------NFA GYFLIVSDFI K----WSKK- HGILVGPGRG SGAGSVVAWS 
             LDFELGIIEG M------GFP GYFLIVADFI K----WAKE- QGIPVGPGRG SGAGSLVAYA 
             LDFELETIAR M------GFE DYFLIVWDFV K----YAKD- RGIAVGPGRG SAAGSIVAYA 
             LKFELDIIIQ M------GFP GYFLIVMDFI Q----WAKD- HNIPVGPGRG SGAGSLVAYV 
             IKVELDVLDT K------GYC AYFLVVGDLT R----WAKS- QGIHVGPGRG SAAGSLLAYI 
             LNHELGIIAD E------GYS GYFLIVQDFT D----AARE- LDVRVGPGRG SAAGSCVSYC 
             AEYELGVIIQ M------GFP SYFLVVADFI Q----WAKG- EGIAVGPGRG SAAGSLVAYA 
             LDIELQVINQ M------GFP GYFLIVMEFI Q----WSKD- NGVPVGPGRG SGAGSLVAYA 
             LDIELQVINQ M------GFP GYFLIVMEFI Q----WSKD- NGVPVGPGRG SGAGSLVAYA 
             LDIELQVINQ M------GFP GYFLIVMEFI Q----WSKD- NGVPVGPGRG SGAGSLVAYA 
             LDIELQVINQ M------GFP GYFLIVMEFI Q----WSKD- NGVPVGPGRG SGAGSLVAYA 
             LDIELQVINQ M------GFP GYFLIVMEFI Q----WSKD- NGVPVGPGRG SGAGSLVAYA 
             LDVELKVINQ M------GFP GYFLIVMEFI Q----WGKD- NGIPVGPGRG SGAGSLVAYA 
             LDVELKVINQ M------GFP GYFLIVMEFI Q----WGKD- NGIPVGPGRG SGAGSLVAYA 
             LDVELKVINQ M------GFP GYFLIVMEFI Q----WGKD- NGIPVGPGRG SGAGSLVAYA 
             LDIELQVINQ M------GFP GYFLIVMEFI Q----WGKD- NGIPVGPGRG SGAGSLVAYA 
             LDIELQVINQ M------GFP GYFLIVMEFI Q----WGKD- NGIPVGPGRG SGAGSLVAYA 
             LDIELKVINQ M------GFP GYFLIVMEFI Q----WGKD- NGIPVGPGRG SGAGSLVAYA 
             LAIELKVINQ M------GFP GYFLIVMEFI Q----WGKD- NGIPVGPGRG SGAGSLVAYA 
             LEIELKVINQ M------GFP GYFLIVMEFI Q----WGKD- NGIPVGPGRG SGAGSLVAYA 
             LDVELTVINN M------GFP GYFLIVMEFI Q----WGKD- NGIPIGPGRG SGAGSLVAYA 
             LDVELKVINQ M------GFP GYFLIVMEFI Q----WGKD- NGIPVGPGRG SGAGSLVAYA 
             LETELQVINQ M------GFP GYFLIVMEFI Q----WSKD- NGVPVGPGRG SGAGSLVAYA 
             LETELQVINQ M------GFP GYFLIVMEFI Q----WSKD- NGVPVGPGRG SGAGSLVAYA 
             LETELQVINQ M------GFP GYFLIVMEFI Q----WSKD- NGVPVGPGRG SGAGSLVAYA 
             LETELQVINQ M------GFP GYFLIVMEFI Q----WSKD- NGVPVGPGRG SGAGSLVAYA 
             LETELQVINQ M------GFP GYFLIVMEFI Q----WSKD- NGVPVGPGRG SGAGSLVAYA 
             LETELQVINQ M------GFP GYFLIVMEFI Q----WSKD- NGVPVGPGRG SGAGSLVAYA 
             LDFELGIIES M------GFP GYFLIVADFI K----WGKE- QGIPVGPGRG SGAGSLVAYA 
             LDFELDIIEG M------GFP GYFLIVADFI K----WAKD- HDIPVGPGRG SGAGSLVAYA 
             LAFELGVIQR M------KFP GYFLIVADFI K----WAKQ- HDIPVGPGRG SGAGSLVAYA 
             LAIELQVINQ M------GFP GYFLIVMEFI Q----WSKD- NGVPVGPGRG SGAGSLVAYA 
             LDREIKMIQN M------KFS GYFLVVWDFI R----YAKD- QGIPVGPGRG SAAGSLVSYA 
             LDYEIDVITQ M------GFP GYFLIVADFI K----WAKA- QDIPVGPGRG SGAGSVVAWA 
             LKYEYKVITN M------GFE DYFLIVSDLI H----YAKT- NDVMVGPGRG SSAGSLVSYL 
             LKYEYKVITN M------GFE DYFLIVSDLI H----YAKT- NDVMVGPGRG SSAGSLVSYL 
             LKYEYKVITN M------GFE DYFLIVSDLI H----YAKT- NDVMVGPGRG SSAGSLVSYL 
             LKYEYKVITN M------GFE DYFLIVSDLI H----YAKT- NDVMVGPGRG SSAGSLVSYL 
             LKYEYKVITN M------GFE DYFLIVSDLI H----YAKT- NDVMVGPGRG SSAGSLVSYL 
             LKYEYKVITN M------GFE DYFLIVSDLI H----YAKM- NDVMVGPGRG SSAGSLVSYL 
             LKYEYKVITN M------GFE DYFLIVSDLI H----YAKT- NDVMVGPGRG SSAGSLVSYL 
             LKYEYKVITN M------GFE DYFLIVSDLI H----YAKT- NDVMVGPGRG SSAGSLVSYL 
             LKYEYKVITN M------GFE DYFLIVSDLI H----YAKT- NDVMVGPGRG SSAGSLVSYL 
             LKHEYKIITD M------GFE DYFLIVSDLI H----FAKT- HEVMVGPGRG SSAGSLVSYL 
             LKHEYKIITD M------GFE DYFLIVSDLI H----FAKT- HEVMVGPGRG SSAGSLVSYL 
             LEHEYRVITE M------GFE DYFLIVSDLI H----YAKT- HDVMVGPGRG SSAGSLVSFL 
             LEHEYQIITK M------GFE DYFLIVSDLI Q----YAKN- NDVLVGPGRG SAAGSLVSYL 
             LEKELTIIHK M------GFD DYFLIVWDLL R----FGRS- KGYYMGMGRG SAAGSLVSYA 
             LEKELTIIHK M------GFD DYFLIVWDLL R----FGRS- KGYYMGMGRG SAAGSLVSYA 
             LEKELTIIHK M------GFD DYFLIVWDLL R----FGRS- KGYYMGMGRG SAAGSLVSYA 
             LSDELAVIHQ M------GFD DYFLIVWDLL R----FGRS- QHYYMGMGRG SAAGSLVAYA 
             LDQELSVIHD M------GFD DYFLVVWDLL R----FGRS- NGYYMGMGRG SAVGSLVSYA 
             LDQELSVIHD M------GFD DYFLVVWDLL R----FGRS- NGYYMGMGRG SAVGSLVSYA 
             LDQELSVIHD M------GFD DYFLVVWDLL R----FGQS- NGYYMGMGRG SAVGSLVSYA 
             LLHELVIISD M------GFD DYFLIVWDLL R----FGRS- KGYYMGMGRG SAAGSLVAYA 
             LLHELVIISD M------GFD DYFLIVWDLL R----FGRS- KGYYMGMGRG SAAGSLVAYA 
             LLHELIIISD M------GFD DYFLIVWDLL R----FGRS- KGYYMGMGRG SAAGSLVAYA 
             LLHELVIISD M------GFD DYFLIVWDLL R----FGRS- KGYYMGMGRG SAAGSLVAYA 
             LLHELVIISD M------GFD DYFLIVWDLL R----FGRS- KGYYMGMGRG SAAGSLVAYA 
             LLHELVIISD M------GFD DYFLIVWDLL R----FGRS- KGYYMGMGRG SAAGSLVAYA 
             LLHELVIISD M------GFD DYFLIVWDLL R----FGRS- KGYYMGMGRG SAAGSLVAYA 
             LLRELVIISD M------GFD DYFLIVWDLL R----FGRS- KGYYMGMGRG SAAGSLVAYA 
             LLHELVIISD M------GFD DYFLIVWDLL R----FGRS- KGYYMGMGRG SAAGSLVAYA 
             LLHELVIISD M------GFD DYFLIVWDLL R----FGRS- KGYYMGMGRG SAAGSLVAYA 
             LLHELVIISD M------GFD DYFLIVWDLL R----FGRS- KGYYMGMGRG SAAGSLVAYA 
             LLHELVIISD M------GFD DYFLIVWDLL R----FGRS- KGYYMGMGRG SAAGSLVAYA 
             LDQELAVIHQ M------GFD DYFLIVWDLL R----FGRS- QGYYMGMGRG SAVGSLVAYA 
             LDKELSIIHQ M------GFD DYFLIVWDLL R----FGRS- RGYYMGMGRG SAAGSLVAYV 
             LDKELSIIHQ M------GFD DYFLIVWDLL R----FGRS- RGYYMGMGRG SAAGSLVAYV 
             LDKELSIIHQ M------GFD DYFLIVWDLL R----FGRS- RGYYMGMGRG SAAGSLVAYV 
             AEYEMDVIIQ M------GFP GYFLVVADFI M----WAKK- QGIAVGPGRG SAAGSIVAYA 
             FETEMSVIGP M------GFS SYFLVVADIC K----YARD- NGVPVGPGRG SATGSIVAYA 
             LEHELNVIIS M------GFA GYFLIVWDFV E----FARS- RGIPVGPGRG SGASSLVAYV 
             LSHELKIMEQ M------GFP TYFLVVWDYI R----FARE- QGIPVGPGRG SAAGSLVAYA 
             MAHELKIMEQ M------GFP TYFLVVWDYI R----FARE- QNIPVGPGRG SAAGSLVAYC 
             MSHELEIMEQ M------GFP TYFLVVWDYI R----FARE- QNIPVGPGRG SAAGSLVAYA 
             LEYEIKMMHE M------GFA SYFLVVWDYI K----FARD- NNIPVGPGRG SAAGSLVAYC 
             LEYEIKMMHE M------GFA SYFLVVWDYI K----FARD- NNIPVGPGRG SAAGSLVAYC 
             MAHELKIMEQ M------GFP TYFLVVWDYI R----FARE- QKIPVGPGRG SAAGSLVAYA 
             LEYELRMLEK M------GFC TYFLVVWDYI K----YARD- HGIPVGPGRG SAAGSLVAYC 
             LRSELAVIRE M------GFA AYFLIVGDFI N----YAKS- HGIPVGPGRG SAAGSLVAYA 
             LEYELRVINE M------GFA AYFLIVQDLV N----WSRQ- NGIPVGPGRG SAAGSLVSYV 
             LADELKIIKS M------GFA GYFLIVSDFV S----YAKR- MNIPVGPGRG SAAGSLVAYA 
             LEYELSVIKQ M------GYV DYFLIVWDFI K----FAKD- NGIMTGPGRG SAAGSLVAYT 
             IEHELSIIER M------GFP AYFLVVADIC Q----YARR- SGIALGPGRG SATGSMVAYV 
             LEYELKMLQQ M------GFS NYFLVVWDYI K----YARD- HNIPVGPGRG SAAGSLVAYA 
             LKRELEVIKR K------GFT PYIYTVEKVV E----IAKK- MGIKVGPGRG SAVGSLVAYL 
             ALYELSVIER M------GFP GYFLIVQDYI N----WARR- NGVSVGPGRG SAAGSLVAYA 
             ALYELSVIER M------GFP GYFLIVQDYI N----WARR- NGVSVGPGRG SAAGSLVAYA 
             LEFELGTIIQ M------GFP GYFLIVADFI N----WAKN- NGVPVGPGRG SGAGSLVAYC 
             LKFELDIITQ M------GFP GYFFIVADFI Q----WGKN- HQVPVGPGRG SGAGSLVAYA 
             LDFEMNVINS M------KFP GYMLIVWDFV K----VAKE- KGIAVGPGRG SAAGSLVAYS 
             LNYELDIVIK M------DFV GYFLIVWDFI N----WAKN- NGVPVGPGRG SGAGSILAYS 
             ADYELDVIVR M------DFV GYFLIVWDFI T----WAKE- HDIPVGPGRG SGASSIVAYA 
             METELKVLQD K------GFS TYFLVVWDYI K----YARD- NNIPVGPGRG SAAGSLVAYS 
             AEYEIRVVQE A------GYA GYFLIVADFI N----WAKL- NGIRVGPGRG SGAASMAAYA 
             AEYEIRVVQE A------GYA GYFLIVADFI N----WAKL- NGIRVGPGRG SGAASMAAYA 
             LKYELDVINE K------QFD DYFLIVYDFI N----FAKS- NGIIVGPGRG SAAGSLVAYC 
             LEFEIGTIVE M------GFA GYFLIVGDFI Q----WARN- NGCPVGPGRG SGAGSLVAYA 
             LQVELDVINQ M------GFP GYFLIVMEFI Q----WSKD- NDIPVGPGRG SGAGSLVAYA 
             LQIELDVINQ M------GFP GYFLIVMEFI Q----WSKD- NAIPVGPGRG SGAGSLVAYA 
             LQIELDVINQ M------GFP GYFLIVMEFI Q----WSKD- NAIPVGPGRG SGAGSLVAYA 
             LQVELDVINQ M------GFP GYFLIVMEFI Q----WSKD- NGIPVGPGRG SGAGSLVAYA 
             LQVELDVINQ M------GFP GYFLIVMEFI Q----WSKD- NGIPVGPGRG SGAGSLVAYA 
             LKNELKVINK M------KFP SYFLIIMEFI S----WAKK- NNIPVGPGRG SGAGSLVAYS 
             LNYELSVITS M------NYA GYFLIVSDFI R----WSKA- NGIPVGPGRG SGAGSIVAWA 
             LNYELSVITS M------NYA GYFLIVSDFI R----WSKA- NGIPVGPGRG SGAGSIVAWG 
             LEREIEIINK M------KFP GYMLIVWDFV R----AAKD- RGIPVGPGRG SAAGSLVAFC 
             LEFELDTIIK M------GFP GYFLIVADFI Q----WGKN- QGIPIGPGRG SGAGSLVAWA 
             LEFELDTIIK M------GFP GYFLIVADFI Q----WGKN- QGIPIGPGRG SGAGSLVAWA 
             LEFELDTIIK M------GFP GYFLIVADFI Q----WGKN- QGIPIGPGRG SGAGSLVAWA 
             LEFELDTIIK M------GFP GYFLIVADFI Q----WGKN- QGIPIGPGRG SGAGSLVAWA 
             LEFELDTIIN M------GFP GYFLIVADFI Q----WGKN- QGIPIGPGRG SGAGSLVAWA 
             LEFELDTIIN M------GFP GYFLIVADFI Q----WGKN- QGIPIGPGRG SGAGSLVAWA 
             LEFELDTIIK M------GFS GYFLIVADFI Q----WGKQ- QGIPIGPGRG SGAGSLVAWT 
             LEFELDTIIK M------GFS GYFLIVADFI Q----WGKQ- QGIPIGPGRG SGAGSLVAWA 
             LEIELKVINQ M------GFP GYFLIVMEFI Q----WSKD- NGVPVGPGRG SGAGSLVAYA 
             LDIELKVINQ M------GFP GYFLIVMEFI Q----WSKD- NGVPVGPGRG SGAGSLVAYA 
             LDIELKVINQ M------GFP GYFLIVMEFI Q----WSKD- NGVPVGPGRG SGAGSLVAYA 
             LDIELKVINQ M------GFP GYFLIVMEFI Q----WSKD- NGVPVGPGRG SGAGSLVAYA 
             LDIELKVINQ M------GFP GYFLIVMEFI Q----WSKD- NGVPVGPGRG SGAGSLVAYA 
             LDIELKVINQ M------GFP GYFLIVMEFI Q----WSKD- NGVPVGPGRG SGAGSLVAYA 
             LDIELKVINQ M------GFP GYFLIVMEFI Q----WSKD- NGVPVGPGRG SGAGSLVAYA 
             LDIELKVINQ M------GFP GYFLIVMEFI Q----WSKD- NGVPVGPGRG SGAGSLVAYA 
             LQYELNIIEN M------GFP GYFLIVADFI K----WAKS- NQIPVGPGRG SGAGSVVAWA 

             ---------- ---------- ---------- ---------- ---------- ---------- 
             ---------- ---------- ---------- ---------- ---------- ---------- 
             IPVIDI---- -KYGLSHNNR VE------DF ATNQAQISYV S------LPF LQQMY----- 
             ---------- ---------- ---------- ---------- ---------- ---------- 
             MTITDV--DP LQNNLLFQRF LNPE----RI SMPDIDVDFC MNRRGEVIKY VTEKY----- 
             LGITEL--DP IKHKLLFERF LNPE----RV SMPDIDIDFD ERRRGDMIRY ATQKY----- 
             LKITDL--DP LQYNLLFERF LNPE----RV SMPDFDIDFC QANRDRVIDY VKDKY----- 
             LKITDL--DP LQYNLLFERF LNPE----RV SMPDFDIDFC QSNRDRVIDY VKDKY----- 
             LKITDL--DP LRYDLLFERF LNPE----RV SMPDFDVDFC IAGRDRVIDY VSRTY----- 
             LKITDL--DP LRYDLLFERF LNPE----RV SMPDFDVDFC IAGRDRVIDY VSRTY----- 
             LKITDL--DP LAFDLLFERF LNPE----RV SMPDFDVDFC MDGRDRVIEH VADTY----- 
             LKITDL--DP LEFDLLFERF LNPE----RV SMPDFDVDFC MDRRDEVIDH VSEMY----- 
             LKITDL--DP LEFDLLFERF LNPE----RV SMPDFDVDFC MDRRDEVIEH VSDMY----- 
             LTITDV--DP LRFSLLFERF LNPE----RV SMPDFDIDFC QDRREEVIRY VQRKY----- 
             LTITDV--DP LRFSLLFERF LNPE----RV SMPDFDIDFC QDRREEVIRY VQRKY----- 
             LKITDL--DP IGYDLLFERF LNPE----RV SMPDFDVDFC MEKRDRVINY VADKY----- 
             LAITDL--DP LRYDLLFERF LNPE----RV SMPDFDVDFC MEQRDEVIEY VARRY----- 
             MGITNI--DP VHHGLLFERF LNPE----RK SMPDIDTDFC IEQRDKVIEY VTDKY----- 
             LRITDL--DP LRWNLLFERF LNPE----RV SMPDFDVDFC QNRRDEVIQY VRGKY----- 
             LGITDL--DP IEFGLIFERF LNPE----RV SMPDFDIDFC QEKRDKVIEY VREKY----- 
             LGITDL--DP IEFGLIFERF LNPD----RV SMPDFDIDFC QEKRDKVIEY VKEKY----- 
             IGITDV--DP IKHGFLFERF LNPE----RV SMPDIDVDFC QDNREKVIEY VRNKY----- 
             MRITDL--DP LHHGLIFERF LNPD----RV SMPDFDVDFD DRRRSEVIDY VTRKY----- 
             MRITDL--DP LQHGLIFERF LNPD----RV SMPDFDVDFD DRRRSEVIDY VTKKY----- 
             LQITEI--DP LQYELIFERF LNPQ----RK NMPDIDLDFP DNTRDLIIQY VCQKY----- 
             LKITDL--DP LEYALLFERF LNPE----RV SMPDFDIDFC QDNRYRVIEY VRERY----- 
             LRITDL--DP LAYALLFERF LNPE----RV SMPDFDIDFC QDNRYRVIEY VRSRY-----
[truncated: 10,855,634 more chars]
